# Supplementary material for: Combined Transcriptomics and Metabolomics Identify Regulatory Mechanisms of Porcine Vertebral Chondrocyte Development In Vitro
Source: Int J Mol Sci. 2024 Jan 18;25(2):1189. doi: 10.3390/ijms25021189 (PMC10816887; doi:10.3390/ijms25021189)
Supplement: Supplementary file 1 [file ijms-25-01189-s001.zip › Table S1.xlsx]

## Sheet: Sheet1
Table S1: Summary of transcriptome sequencing data.
Sample	Raw Data		Clean data		Total mapping rate (%)	Q20 (%)	Q30 (%)	GC content (%)
	Read	Base	Read	Base
Con0_1	46116386	6.92G	44246534	6.64G	95.95	99.97	97.31	47.5
Con0_2	46680330	7.00G	44770712	6.72G	95.91	99.97	97.59	48.5
Con0_3	47668560	7.15G	45215652	6.78G	94.85	99.98	97.85	45.5
Con12P_1	46736436	7.01G	44739168	6.71G	95.73	99.97	97.53	46.5
Con12P_2	48051872	7.21G	45874944	6.88G	95.47	99.97	97.59	46.5
Con12P_3	47773662	7.17G	45722108	6.86G	95.71	99.97	97.86	47.5
Con4P_1	46104066	6.92G	43701604	6.56G	94.79	99.98	97.82	44.5
Con4P_2	38284582	5.74G	36282482	5.44G	94.77	99.98	97.65	44.5
Con4P_3	47159134	7.07G	44835480	6.73G	95.07	99.97	97.71	45.5
Con8P_1	38975878	5.85G	37270126	5.59G	95.62	99.97	97.67	47.5
Con8P_2	38294886	5.74G	36492056	5.47G	95.29	99.97	97.19	45
Con8P_3	38385594	5.76G	36557080	5.48G	95.24	99.97	97.42	46.5
LF12L_1	47558874	7.13G	45323734	6.80G	95.3	99.98	97.86	47.5
LF12L_2	37788666	5.67G	35889122	5.38G	94.97	99.97	97.61	47.5
LF12L_3	38242596	5.74G	36603314	5.49G	95.71	99.98	97.64	47
LF4L_1	47201248	7.08G	44872976	6.73G	95.07	99.98	97.72	44.5
LF4L_2	47307224	7.10G	45052538	6.76G	95.23	99.98	97.61	45.5
LF4L_3	37494812	5.62G	35920166	5.39G	95.8	99.97	97.19	46.5
LF8L_1	39401374	5.91G	37646006	5.65G	95.54	99.97	97.49	45.5
LF8L_2	47116324	7.07G	44865346	6.73G	95.22	99.97	97.45	44.5
LF8L_3	46020154	6.90G	43670582	6.55G	94.89	99.97	97.71	43.5
