# Supplementary material for: Combined Transcriptomics and Metabolomics Identify Regulatory Mechanisms of Porcine Vertebral Chondrocyte Development In Vitro
Source: Int J Mol Sci. 2024 Jan 18;25(2):1189. doi: 10.3390/ijms25021189 (PMC10816887; doi:10.3390/ijms25021189)
Supplement: Supplementary file 1 [file ijms-25-01189-s001.zip › Table S2.xlsx]

## Sheet: all DEGs
Table S2: Summary of DEGs in PVC development.
DEG id	D4 vs. D0_regulation	D8 vs. D0_regulation	D12 vs. D0_regulation	D8 vs. D4_regulation	D12 vs. D4_regulation	D12 vs. D8_regulation	D4 vs. D0_P value	D8 vs. D0_P value	D12 vs. D0_P value	D8 vs. D4_P value	D12 vs. D4_P value	D12 vs. D8_P value	D4 vs. D0_log2Foldchange	D8 vs. D0_log2Foldchange	D12 vs. D0_log2Foldchange	D8 vs. D4_log2Foldchange		D12 vs. D8_log2Foldchange
COL14A1	UP	UP	UP	UP	UP	#N/A	2.39e-09	6.61809e-10	1.24034e-10	1.73e-06	5.793e-10	#N/A	3.43382	4.7246	5.35383	1.34662	1.93644	#N/A
MX1	UP	UP	UP	#N/A	#N/A	#N/A	3.21e-09	3.413e-09	1.85202e-09	#N/A	#N/A	#N/A	4.55632	4.98627	5.12761	#N/A	#N/A	#N/A
OAS2	UP	UP	UP	#N/A	#N/A	#N/A	3.38e-09	7.6593e-08	1.77354e-08	#N/A	#N/A	#N/A	3.55184	4.06258	3.93439	#N/A	#N/A	#N/A
KIF20A	UP	UP	UP	#N/A	DOWN	#N/A	4.39e-09	4.65483e-07	3.97207e-08	#N/A	2.05267e-07	#N/A	4.26087	3.47213	3.12682	#N/A	-1.11879	#N/A
IFI44	UP	UP	UP	#N/A	#N/A	#N/A	4.65e-09	4.63438e-08	2.39546e-09	#N/A	#N/A	#N/A	4.37021	4.38501	4.55687	#N/A	#N/A	#N/A
CTHRC1	UP	UP	UP	#N/A	#N/A	#N/A	4.93e-09	1.81289e-07	6.76376e-08	#N/A	#N/A	#N/A	3.77156	3.21415	2.79638	#N/A	#N/A	#N/A
NREP	UP	UP	UP	#N/A	#N/A	#N/A	5.67e-09	2.56847e-07	1.99727e-08	#N/A	#N/A	#N/A	3.25677	3.12919	2.99174	#N/A	#N/A	#N/A
HERC6	UP	UP	UP	#N/A	#N/A	#N/A	6.42e-09	5.8035e-08	1.76382e-08	#N/A	#N/A	#N/A	4.21195	4.4564	4.39681	#N/A	#N/A	#N/A
IL1RL1	UP	UP	UP	#N/A	#N/A	#N/A	6.5e-09	3.59777e-08	3.35976e-09	#N/A	#N/A	#N/A	4.16851	4.48211	4.6472	#N/A	#N/A	#N/A
SFRP2	UP	UP	UP	#N/A	#N/A	#N/A	6.7e-09	2.44774e-08	6.15506e-09	#N/A	#N/A	#N/A	3.06045	3.49841	3.18334	#N/A	#N/A	#N/A
C1QTNF3	UP	UP	UP	#N/A	#N/A	#N/A	1.11e-08	1.86699e-07	7.74947e-09	#N/A	#N/A	#N/A	2.84252	2.81956	3.07782	#N/A	#N/A	#N/A
SORBS2	UP	UP	UP	#N/A	#N/A	#N/A	1.27e-08	9.14211e-08	8.02758e-09	#N/A	#N/A	#N/A	2.78217	3.06475	3.18382	#N/A	#N/A	#N/A
CENPF	UP	UP	UP	DOWN	DOWN	#N/A	1.43e-08	2.05664e-06	7.87143e-08	0.000167338	3.43412e-07	#N/A	5.16054	3.64808	3.86633	-1.45026	-1.28196	#N/A
FBN2	UP	UP	UP	#N/A	#N/A	#N/A	1.58e-08	5.36422e-07	1.78936e-08	#N/A	#N/A	#N/A	3.21139	2.70122	2.80796	#N/A	#N/A	#N/A
MGP	UP	UP	UP	#N/A	#N/A	#N/A	1.91e-08	8.07075e-08	1.51975e-08	#N/A	#N/A	#N/A	3.92923	4.32115	4.4689	#N/A	#N/A	#N/A
DLGAP5	UP	UP	UP	DOWN	DOWN	#N/A	2.12e-08	2.0826e-05	2.65893e-07	0.000179663	1.97453e-07	#N/A	4.60955	2.92934	3.14949	-1.61524	-1.44805	#N/A
IFI44L	UP	UP	UP	#N/A	#N/A	#N/A	2.25e-08	2.84731e-08	1.11858e-08	#N/A	#N/A	#N/A	5.1975	5.08137	5.4524	#N/A	#N/A	#N/A
ADGRL3	UP	UP	UP	#N/A	#N/A	#N/A	2.37e-08	7.24559e-07	8.60692e-08	#N/A	#N/A	#N/A	2.96273	2.83157	2.72039	#N/A	#N/A	#N/A
IFIT3	UP	UP	UP	#N/A	#N/A	#N/A	2.46e-08	5.22745e-07	4.01249e-07	#N/A	#N/A	#N/A	3.12583	2.67884	2.46681	#N/A	#N/A	#N/A
CCNB1	UP	UP	UP	DOWN	DOWN	#N/A	2.77e-08	2.40281e-06	9.31352e-07	2.13e-05	1.78283e-08	#N/A	3.9348	2.68505	2.48732	-1.19107	-1.4322	#N/A
TXNIP	DOWN	DOWN	DOWN	#N/A	#N/A	DOWN	3.08e-08	0.000106096	2.63726e-08	#N/A	#N/A	3.83025e-05	-1.89938	-1.09061	-2.12208	#N/A	#N/A	-1.04559
PRC1	UP	UP	UP	#N/A	DOWN	#N/A	3.12e-08	2.15171e-05	2.66286e-06	#N/A	2.69041e-08	#N/A	2.82135	1.76786	1.58837	#N/A	-1.21668	#N/A
F3	DOWN	DOWN	DOWN	#N/A	DOWN	DOWN	3.31e-08	2.29337e-09	1.01539e-09	#N/A	4.70023e-08	4.93653e-05	-3.2742	-4.32907	-5.43806	#N/A	-2.14601	-1.12146
HERC5	UP	UP	UP	#N/A	#N/A	#N/A	3.97e-08	1.75713e-07	2.52773e-07	#N/A	#N/A	#N/A	3.91218	3.8878	3.85068	#N/A	#N/A	#N/A
CCDC80	UP	UP	UP	#N/A	#N/A	#N/A	4.12e-08	1.8236e-07	2.20541e-08	#N/A	#N/A	#N/A	2.08312	2.51212	2.31461	#N/A	#N/A	#N/A
HMMR	UP	UP	UP	DOWN	DOWN	#N/A	4.63e-08	1.55793e-05	4.6426e-07	0.00010264	2.1436e-06	#N/A	4.58903	2.94001	3.27974	-1.57811	-1.30074	#N/A
IFIT1	UP	UP	UP	#N/A	#N/A	#N/A	4.94e-08	1.73057e-06	3.49928e-08	#N/A	#N/A	#N/A	4.33219	3.89332	4.50048	#N/A	#N/A	#N/A
PTN	UP	UP	UP	#N/A	#N/A	#N/A	5.45e-08	4.8103e-06	4.75519e-08	#N/A	#N/A	#N/A	2.03075	1.91157	2.31277	#N/A	#N/A	#N/A
TCF4	UP	UP	UP	#N/A	#N/A	#N/A	5.66e-08	5.43019e-07	1.41794e-08	#N/A	#N/A	#N/A	2.62133	2.83363	3.10084	#N/A	#N/A	#N/A
PCLAF	UP	UP	UP	DOWN	DOWN	#N/A	6.14e-08	1.4533e-05	1.84334e-06	1.49e-05	3.35607e-07	#N/A	3.86014	2.39387	2.54085	-1.40567	-1.30462	#N/A
FRMD7	UP	UP	UP	#N/A	#N/A	#N/A	6.16e-08	5.5745e-07	7.82545e-07	#N/A	#N/A	#N/A	3.12817	3.01355	2.25437	#N/A	#N/A	#N/A
B2M_1	UP	UP	UP	#N/A	#N/A	#N/A	6.66e-08	2.18271e-06	4.60251e-07	#N/A	#N/A	#N/A	2.33305	2.4317	2.55105	#N/A	#N/A	#N/A
PRSS35	UP	UP	UP	#N/A	#N/A	#N/A	7.19e-08	1.46235e-07	2.17878e-08	#N/A	#N/A	#N/A	2.64503	3.26213	3.06972	#N/A	#N/A	#N/A
PBK	UP	UP	UP	DOWN	#N/A	#N/A	7.45e-08	2.5588e-06	4.42026e-07	0.000127789	#N/A	#N/A	4.16634	3.06325	3.17083	-1.04	#N/A	#N/A
CPE	UP	UP	UP	#N/A	UP	#N/A	7.89e-08	4.40943e-08	2.43977e-09	#N/A	6.11031e-09	#N/A	2.34026	3.03249	3.65212	#N/A	1.32804	#N/A
PDGFRA	UP	UP	UP	UP	#N/A	#N/A	7.97e-08	8.83165e-08	8.63543e-08	8.4e-06	#N/A	#N/A	1.75805	2.73924	2.21365	1.03689	#N/A	#N/A
SVEP1	UP	UP	UP	#N/A	#N/A	#N/A	8.37e-08	8.99458e-07	7.76099e-08	#N/A	#N/A	#N/A	2.67749	2.85891	2.45879	#N/A	#N/A	#N/A
ASPM	UP	UP	UP	DOWN	DOWN	#N/A	8.74e-08	1.50652e-06	9.60468e-07	7.05e-05	5.67749e-07	#N/A	4.85695	3.78162	3.56691	-1.01121	-1.27822	#N/A
MATN2	UP	UP	UP	#N/A	#N/A	#N/A	8.81e-08	2.18607e-06	4.24839e-07	#N/A	#N/A	#N/A	2.31791	2.09183	1.90002	#N/A	#N/A	#N/A
LUM	UP	UP	UP	#N/A	#N/A	#N/A	9.06e-08	2.09644e-07	3.40826e-08	#N/A	#N/A	#N/A	3.42508	3.8483	4.12965	#N/A	#N/A	#N/A
CDH2	UP	UP	UP	#N/A	#N/A	#N/A	9.22e-08	3.24032e-06	2.06561e-06	#N/A	#N/A	#N/A	2.34213	1.88468	1.54851	#N/A	#N/A	#N/A
PTGS2	DOWN	DOWN	DOWN	#N/A	DOWN	#N/A	1.02e-07	1.52282e-07	6.86328e-09	#N/A	3.21471e-08	#N/A	-2.36383	-3.3984	-3.87446	#N/A	-1.49363	#N/A
CXCL14	DOWN	DOWN	DOWN	#N/A	DOWN	#N/A	1.02e-07	2.03913e-07	4.07374e-08	#N/A	0.00015822	#N/A	-3.6118	-3.99917	-4.66604	#N/A	-1.03199	#N/A
KIF23	UP	UP	UP	DOWN	DOWN	#N/A	1.07e-07	2.3178e-05	6.21839e-06	3.15e-05	3.08789e-07	#N/A	3.18497	1.93877	1.82897	-1.18799	-1.34002	#N/A
TOP2A	UP	UP	UP	DOWN	DOWN	#N/A	1.08e-07	3.22351e-05	8.20594e-07	0.000286103	1.31743e-07	#N/A	4.58928	2.95221	3.2347	-1.57877	-1.33928	#N/A
TNFSF10	UP	UP	UP	#N/A	#N/A	#N/A	1.09e-07	4.0945e-06	6.99077e-08	#N/A	#N/A	#N/A	3.91927	3.41992	3.9382	#N/A	#N/A	#N/A
ITGBL1	UP	UP	UP	UP	UP	#N/A	1.15e-07	9.56641e-08	5.06581e-09	1.88e-05	7.35057e-09	#N/A	1.76283	2.77803	3.04555	1.0709	1.29928	#N/A
KIF11	UP	UP	UP	DOWN	DOWN	#N/A	1.18e-07	1.50577e-05	8.83718e-07	0.000127868	2.25844e-07	#N/A	4.74543	3.07579	3.40206	-1.60765	-1.33061	#N/A
NOV	UP	UP	UP	UP	UP	#N/A	1.22e-07	1.83442e-08	2.28021e-09	0.00011916	1.2273e-05	#N/A	3.68101	4.68938	4.6808	1.06659	1.01357	#N/A
SYNM	UP	UP	UP	#N/A	#N/A	#N/A	1.35e-07	1.45993e-06	5.75613e-08	#N/A	#N/A	#N/A	1.92719	2.12932	2.05599	#N/A	#N/A	#N/A
TTK	UP	UP	UP	DOWN	DOWN	#N/A	1.41e-07	7.96339e-05	4.90113e-06	0.000360966	2.02669e-06	#N/A	4.25437	2.64717	2.69306	-1.53446	-1.55175	#N/A
HSP90B1	UP	UP	UP	#N/A	#N/A	#N/A	1.46e-07	3.70192e-05	7.30741e-07	#N/A	#N/A	#N/A	2.53879	1.89081	1.98736	#N/A	#N/A	#N/A
GXYLT2	UP	UP	UP	#N/A	#N/A	#N/A	1.48e-07	3.77361e-06	1.15764e-07	#N/A	#N/A	#N/A	2.24065	2.2507	2.23336	#N/A	#N/A	#N/A
KNL1	UP	UP	UP	DOWN	DOWN	#N/A	1.54e-07	4.36833e-05	1.00678e-06	0.000240313	2.24177e-06	#N/A	4.64781	2.88026	3.16762	-1.69485	-1.47176	#N/A
IFIT2	UP	UP	UP	#N/A	#N/A	#N/A	1.55e-07	1.63629e-06	2.3171e-07	#N/A	#N/A	#N/A	4.31369	3.88355	4.17794	#N/A	#N/A	#N/A
PRUNE2	UP	UP	UP	#N/A	#N/A	#N/A	1.58e-07	1.42459e-06	9.06958e-07	#N/A	#N/A	#N/A	2.34509	2.19605	1.96052	#N/A	#N/A	#N/A
ARHGAP28	UP	UP	UP	#N/A	#N/A	#N/A	1.58e-07	7.56365e-07	8.03364e-08	#N/A	#N/A	#N/A	3.1516	3.27695	3.19003	#N/A	#N/A	#N/A
SLIT2	UP	UP	UP	#N/A	#N/A	#N/A	1.77e-07	1.32813e-06	9.03729e-07	#N/A	#N/A	#N/A	1.67837	1.90402	1.3966	#N/A	#N/A	#N/A
BUB1B	UP	UP	UP	DOWN	DOWN	#N/A	1.85e-07	7.61841e-06	1.4462e-06	5.41e-05	6.17837e-07	#N/A	4.34172	3.09284	3.16773	-1.18612	-1.16091	#N/A
SERTAD4	UP	UP	UP	#N/A	#N/A	#N/A	1.85e-07	4.99626e-06	3.97114e-05	#N/A	#N/A	#N/A	2.1411	1.95499	1.17126	#N/A	#N/A	#N/A
ANLN	UP	UP	UP	DOWN	DOWN	#N/A	1.87e-07	7.84063e-05	4.53746e-06	0.000407643	3.40923e-08	#N/A	3.00747	1.85534	1.82256	-1.09569	-1.1685	#N/A
C1S	UP	UP	UP	UP	UP	#N/A	1.89e-07	1.08434e-07	2.79021e-09	2.47e-06	8.47599e-10	#N/A	1.49887	2.77161	3.02881	1.3284	1.5464	#N/A
ROBO1	UP	UP	UP	#N/A	#N/A	#N/A	1.93e-07	3.23433e-06	9.04699e-07	#N/A	#N/A	#N/A	1.64987	1.5363	1.39674	#N/A	#N/A	#N/A
FRZB	UP	UP	UP	#N/A	#N/A	#N/A	1.94e-07	1.00792e-06	3.78771e-08	#N/A	#N/A	#N/A	1.84572	1.92296	2.34947	#N/A	#N/A	#N/A
PPP1R3B	DOWN	DOWN	DOWN	#N/A	#N/A	#N/A	2.01e-07	4.0582e-06	2.26121e-07	#N/A	#N/A	#N/A	-2.30448	-2.14643	-2.55654	#N/A	#N/A	#N/A
TPX2	UP	#N/A	#N/A	DOWN	DOWN	#N/A	2.12e-07	#N/A	#N/A	0.000130518	1.31662e-07	#N/A	2.09783	#N/A	#N/A	-1.0924	-1.22493	#N/A
CFH	UP	UP	UP	#N/A	UP	#N/A	2.18e-07	1.4549e-06	1.05001e-08	#N/A	2.11141e-08	#N/A	2.20356	3.05244	3.57625	#N/A	1.38838	#N/A
CDH11	UP	UP	UP	#N/A	#N/A	#N/A	2.22e-07	1.77907e-06	2.06658e-07	#N/A	#N/A	#N/A	1.63106	1.8538	1.82253	#N/A	#N/A	#N/A
RRM2	UP	#N/A	#N/A	#N/A	DOWN	#N/A	2.26e-07	#N/A	#N/A	#N/A	1.3392e-08	#N/A	1.52577	#N/A	#N/A	#N/A	-1.24347	#N/A
FAP	UP	UP	UP	#N/A	#N/A	#N/A	2.37e-07	2.35015e-06	2.97409e-07	#N/A	#N/A	#N/A	3.57608	3.30549	3.33908	#N/A	#N/A	#N/A
CRISPLD1	UP	UP	UP	#N/A	#N/A	#N/A	2.44e-07	1.12827e-06	4.26806e-08	#N/A	#N/A	#N/A	2.66381	2.71235	3.19017	#N/A	#N/A	#N/A
BUB1	UP	UP	UP	DOWN	DOWN	#N/A	2.61e-07	0.000163388	3.09356e-05	1.26e-05	1.66416e-07	#N/A	2.71054	1.4102	1.38029	-1.24141	-1.31402	#N/A
DCLK1	UP	UP	UP	#N/A	#N/A	#N/A	2.61e-07	6.52318e-06	1.94992e-07	#N/A	#N/A	#N/A	2.04408	2.05381	2.28526	#N/A	#N/A	#N/A
PLCXD3	UP	UP	UP	#N/A	#N/A	#N/A	2.61e-07	1.84729e-06	4.80366e-08	#N/A	#N/A	#N/A	3.5394	3.57531	4.41228	#N/A	#N/A	#N/A
FAM13B	UP	UP	UP	#N/A	#N/A	#N/A	2.77e-07	3.41587e-06	1.76027e-07	#N/A	#N/A	#N/A	3.06065	2.48026	2.992	#N/A	#N/A	#N/A
NPNT	UP	UP	UP	#N/A	DOWN	#N/A	2.93e-07	1.73885e-05	1.07135e-05	#N/A	5.11741e-06	#N/A	2.84743	1.95738	1.71636	#N/A	-1.11546	#N/A
PPM1L	UP	UP	UP	#N/A	#N/A	#N/A	3.02e-07	2.86172e-06	2.19664e-06	#N/A	#N/A	#N/A	2.2053	2.09364	1.75471	#N/A	#N/A	#N/A
SLC38A4	UP	UP	UP	#N/A	#N/A	#N/A	3.04e-07	2.14959e-05	5.04307e-06	#N/A	#N/A	#N/A	2.94831	2.04613	2.10563	#N/A	#N/A	#N/A
USP18	UP	UP	UP	#N/A	#N/A	#N/A	3.09e-07	5.59724e-07	6.48646e-08	#N/A	#N/A	#N/A	3.65079	3.66433	4.00373	#N/A	#N/A	#N/A
PPP1R3C	DOWN	#N/A	DOWN	UP	#N/A	#N/A	3.1e-07	#N/A	1.48877e-05	1.93e-05	#N/A	#N/A	-2.0098	#N/A	-1.32555	1.14696	#N/A	#N/A
CFI	UP	UP	UP	#N/A	#N/A	#N/A	3.17e-07	3.88676e-06	2.01364e-07	#N/A	#N/A	#N/A	2.58802	2.62879	2.80642	#N/A	#N/A	#N/A
LOC100519098	UP	UP	UP	#N/A	#N/A	#N/A	3.18e-07	1.78488e-05	3.07188e-07	#N/A	#N/A	#N/A	3.15245	2.16982	2.65047	#N/A	#N/A	#N/A
LOC100513671	UP	UP	UP	#N/A	#N/A	#N/A	3.23e-07	1.65177e-06	1.10119e-07	#N/A	#N/A	#N/A	2.73465	3.05741	3.25584	#N/A	#N/A	#N/A
DDX58	UP	UP	UP	#N/A	#N/A	#N/A	3.25e-07	4.84027e-06	8.31308e-07	#N/A	#N/A	#N/A	3.8259	3.23047	3.44046	#N/A	#N/A	#N/A
RANBP3L	UP	UP	UP	#N/A	#N/A	#N/A	3.3e-07	3.87329e-07	3.32028e-08	#N/A	#N/A	#N/A	5.40939	5.82991	6.38447	#N/A	#N/A	#N/A
TFRC	UP	UP	UP	#N/A	#N/A	#N/A	3.31e-07	1.72843e-06	3.75158e-07	#N/A	#N/A	#N/A	3.03161	2.68774	2.7549	#N/A	#N/A	#N/A
SMC4	UP	UP	UP	DOWN	#N/A	#N/A	3.31e-07	4.57468e-05	1.44294e-06	0.000622034	#N/A	#N/A	3.17765	2.07253	2.28356	-1.04823	#N/A	#N/A
YPEL2	UP	UP	UP	#N/A	#N/A	#N/A	3.31e-07	1.24252e-05	1.53445e-06	#N/A	#N/A	#N/A	1.52058	1.37577	1.23992	#N/A	#N/A	#N/A
ADAMTS12	UP	UP	UP	#N/A	#N/A	#N/A	3.31e-07	5.37273e-07	4.80928e-08	#N/A	#N/A	#N/A	2.99351	3.45719	3.63645	#N/A	#N/A	#N/A
KNTC1	UP	UP	UP	DOWN	DOWN	#N/A	3.4e-07	1.83447e-05	6.47839e-06	3.07e-05	1.90798e-07	#N/A	4.3519	2.79447	2.91841	-1.49421	-1.42109	#N/A
EIF2AK2	UP	UP	UP	#N/A	#N/A	#N/A	3.42e-07	1.08895e-05	4.37025e-07	#N/A	#N/A	#N/A	3.54239	3.1111	3.46013	#N/A	#N/A	#N/A
CAPN6	UP	UP	UP	#N/A	#N/A	#N/A	3.44e-07	4.86375e-06	1.89259e-07	#N/A	#N/A	#N/A	1.98684	2.19788	2.30497	#N/A	#N/A	#N/A
SHCBP1	UP	UP	UP	DOWN	DOWN	#N/A	3.47e-07	5.71198e-06	3.56091e-06	2.32e-05	2.30006e-07	#N/A	5.26129	3.74374	3.76256	-1.44666	-1.49242	#N/A
KIF4A	UP	UP	UP	DOWN	DOWN	#N/A	3.5e-07	7.36859e-05	2.15726e-05	1.69e-05	2.20002e-07	#N/A	3.13507	1.85966	1.79361	-1.21562	-1.32581	#N/A
PDIA4	UP	UP	UP	#N/A	#N/A	#N/A	3.62e-07	1.50291e-05	3.12604e-06	#N/A	#N/A	#N/A	1.48053	1.46069	1.16524	#N/A	#N/A	#N/A
THBS2	UP	UP	UP	#N/A	#N/A	#N/A	3.63e-07	1.80237e-07	4.10426e-08	#N/A	#N/A	#N/A	2.49582	3.39314	3.19539	#N/A	#N/A	#N/A
AMCF-II	DOWN	DOWN	DOWN	#N/A	#N/A	#N/A	3.68e-07	3.58041e-06	1.47058e-05	#N/A	#N/A	#N/A	-4.25454	-4.60465	-5.06077	#N/A	#N/A	#N/A
CD86	UP	UP	UP	#N/A	#N/A	#N/A	3.71e-07	1.93237e-05	1.3919e-06	#N/A	#N/A	#N/A	2.46671	2.09179	2.05154	#N/A	#N/A	#N/A
NUF2	UP	UP	UP	DOWN	DOWN	#N/A	3.76e-07	0.00220608	2.18353e-05	0.00037171	9.63755e-06	#N/A	2.92078	1.40044	1.82521	-1.4598	-1.08009	#N/A
AREG	DOWN	DOWN	DOWN	DOWN	DOWN	#N/A	3.8e-07	2.75799e-07	5.12433e-08	1.92e-05	1.00418e-06	#N/A	-2.36654	-3.97663	-3.67225	-1.55234	-1.28699	#N/A
MYL1	UP	UP	UP	DOWN	DOWN	#N/A	3.89e-07	2.71625e-05	1.50182e-05	0.000408615	2.94905e-06	#N/A	4.68001	3.24768	2.93151	-1.34395	-1.74809	#N/A
GPSM2	UP	UP	UP	#N/A	#N/A	#N/A	3.98e-07	4.02515e-06	4.27552e-07	#N/A	#N/A	#N/A	2.13562	2.20502	2.32308	#N/A	#N/A	#N/A
VCAN	UP	UP	UP	#N/A	#N/A	#N/A	4e-07	5.56517e-07	4.87313e-08	#N/A	#N/A	#N/A	2.21665	2.46616	2.76947	#N/A	#N/A	#N/A
LRRC17	UP	UP	UP	#N/A	#N/A	#N/A	4.12e-07	1.05948e-05	2.13965e-06	#N/A	#N/A	#N/A	3.55212	2.87268	3.02999	#N/A	#N/A	#N/A
GOLIM4	UP	UP	UP	#N/A	#N/A	#N/A	4.19e-07	0.000122827	3.44167e-07	#N/A	#N/A	#N/A	1.72691	1.571	1.79146	#N/A	#N/A	#N/A
UGGT1	UP	UP	UP	#N/A	#N/A	#N/A	4.29e-07	3.13702e-05	1.12667e-05	#N/A	#N/A	#N/A	1.84506	1.42567	1.22774	#N/A	#N/A	#N/A
NEK2	UP	UP	UP	#N/A	DOWN	#N/A	4.38e-07	1.36174e-05	2.36166e-05	#N/A	9.01347e-05	#N/A	3.43193	2.54432	2.25296	#N/A	-1.16744	#N/A
ABCB1	DOWN	DOWN	DOWN	#N/A	#N/A	#N/A	4.4e-07	8.25653e-07	3.40799e-07	#N/A	#N/A	#N/A	-1.26603	-1.71182	-1.37432	#N/A	#N/A	#N/A
SERPINF1	UP	UP	UP	UP	UP	#N/A	4.52e-07	2.55669e-07	1.01537e-08	6.44e-06	1.06095e-08	#N/A	1.47528	2.47124	2.69672	1.05163	1.23778	#N/A
ITGAV	UP	UP	UP	#N/A	#N/A	#N/A	4.52e-07	3.86241e-06	7.30244e-07	#N/A	#N/A	#N/A	2.80784	2.60498	2.56803	#N/A	#N/A	#N/A
CALR	UP	UP	UP	#N/A	#N/A	#N/A	4.6e-07	3.29928e-05	4.34326e-06	#N/A	#N/A	#N/A	1.58737	1.4757	1.11229	#N/A	#N/A	#N/A
CD44	DOWN	DOWN	DOWN	#N/A	#N/A	#N/A	4.71e-07	7.2709e-05	3.16962e-08	#N/A	#N/A	#N/A	-1.33164	-1.558	-2.26007	#N/A	#N/A	#N/A
OMD	UP	UP	UP	#N/A	#N/A	#N/A	4.73e-07	4.99737e-06	4.27475e-07	#N/A	#N/A	#N/A	3.87183	3.48745	3.7057	#N/A	#N/A	#N/A
CENPE	UP	UP	UP	DOWN	DOWN	#N/A	4.75e-07	3.64306e-05	1.02745e-05	1.71e-05	2.76556e-06	#N/A	4.33207	2.55965	2.85357	-1.70954	-1.4652	#N/A
GALNT5	UP	UP	UP	#N/A	#N/A	#N/A	4.79e-07	1.90084e-06	2.37911e-07	#N/A	#N/A	#N/A	4.35094	4.21738	4.59027	#N/A	#N/A	#N/A
FBLN5	UP	UP	UP	#N/A	#N/A	#N/A	4.79e-07	1.30116e-06	1.17595e-08	#N/A	#N/A	#N/A	1.88084	2.6713	2.81294	#N/A	#N/A	#N/A
RUNX1	UP	UP	UP	#N/A	#N/A	#N/A	4.86e-07	3.77049e-06	2.11515e-06	#N/A	#N/A	#N/A	1.64541	1.87731	1.47459	#N/A	#N/A	#N/A
AFF3	UP	UP	UP	#N/A	#N/A	#N/A	5.11e-07	8.47312e-07	7.92869e-08	#N/A	#N/A	#N/A	3.01198	3.16804	3.72773	#N/A	#N/A	#N/A
RFTN2	UP	UP	UP	#N/A	#N/A	#N/A	5.49e-07	5.76204e-05	3.4752e-07	#N/A	#N/A	#N/A	2.41454	2.15553	2.56815	#N/A	#N/A	#N/A
RTP4	UP	UP	UP	#N/A	#N/A	#N/A	5.56e-07	1.59608e-06	1.96495e-07	#N/A	#N/A	#N/A	4.42691	4.29321	4.92132	#N/A	#N/A	#N/A
CCNA2	UP	UP	UP	DOWN	DOWN	#N/A	5.6e-07	0.000159641	4.26146e-05	7.24e-05	4.24226e-07	#N/A	2.8749	1.67337	1.58817	-1.14172	-1.27092	#N/A
COLEC12	UP	UP	UP	#N/A	#N/A	#N/A	5.62e-07	2.25272e-06	5.81191e-07	#N/A	#N/A	#N/A	2.9045	3.01612	3.08223	#N/A	#N/A	#N/A
CCNB3	UP	UP	UP	DOWN	DOWN	#N/A	5.69e-07	4.59127e-05	2.3163e-05	0.000144478	3.6246e-06	#N/A	3.73466	2.43981	2.28962	-1.23181	-1.43099	#N/A
STMN1	UP	UP	UP	#N/A	DOWN	#N/A	5.88e-07	6.77716e-05	1.24695e-05	#N/A	1.02729e-07	#N/A	3.06077	2.15832	1.95858	#N/A	-1.08604	#N/A
NCEH1	UP	UP	UP	#N/A	#N/A	#N/A	5.91e-07	2.02702e-06	1.95102e-07	#N/A	#N/A	#N/A	1.66117	1.82526	1.97935	#N/A	#N/A	#N/A
SYBU	DOWN	DOWN	DOWN	#N/A	#N/A	#N/A	6.04e-07	2.8302e-06	1.56541e-06	#N/A	#N/A	#N/A	-2.74934	-3.32332	-2.96177	#N/A	#N/A	#N/A
LMNB1	UP	UP	UP	#N/A	DOWN	#N/A	6.09e-07	6.37476e-05	8.88893e-05	#N/A	4.93225e-08	#N/A	2.84175	1.83817	1.4274	#N/A	-1.39807	#N/A
FILIP1L	UP	UP	UP	#N/A	#N/A	#N/A	6.32e-07	0.000131831	5.73201e-07	#N/A	#N/A	#N/A	2.81769	1.917	2.68754	#N/A	#N/A	#N/A
PON1	UP	UP	UP	#N/A	#N/A	#N/A	6.39e-07	5.17652e-06	3.65761e-07	#N/A	#N/A	#N/A	4.76609	4.16932	4.48212	#N/A	#N/A	#N/A
GABRP	DOWN	DOWN	DOWN	#N/A	DOWN	DOWN	6.42e-07	1.25064e-06	5.76613e-07	#N/A	2.01204e-06	0.00128943	-1.63526	-2.4601	-3.47322	#N/A	-1.81897	-1.02384
STAT1	UP	UP	UP	#N/A	#N/A	#N/A	6.63e-07	2.24843e-06	1.6067e-07	#N/A	#N/A	#N/A	1.47816	1.67063	1.86203	#N/A	#N/A	#N/A
RSAD2	UP	UP	UP	#N/A	#N/A	#N/A	6.65e-07	8.31367e-07	2.78196e-07	#N/A	#N/A	#N/A	4.91595	4.65643	5.45682	#N/A	#N/A	#N/A
MOXD1	UP	UP	UP	#N/A	#N/A	#N/A	6.65e-07	3.99073e-06	5.59013e-07	#N/A	#N/A	#N/A	1.83553	2.1361	2.15591	#N/A	#N/A	#N/A
THRB	UP	UP	UP	#N/A	#N/A	#N/A	6.77e-07	1.29885e-05	1.39862e-06	#N/A	#N/A	#N/A	1.46315	1.45037	1.44634	#N/A	#N/A	#N/A
SAP30L	UP	UP	UP	#N/A	#N/A	#N/A	6.89e-07	4.65191e-06	5.33587e-07	#N/A	#N/A	#N/A	1.44522	1.54761	1.47854	#N/A	#N/A	#N/A
SGO2	UP	UP	UP	DOWN	DOWN	#N/A	7.02e-07	0.000145027	1.39558e-05	0.00051511	1.2893e-06	#N/A	3.61544	2.19273	2.28646	-1.36112	-1.31492	#N/A
GFPT2	DOWN	DOWN	DOWN	#N/A	#N/A	#N/A	7.03e-07	9.26485e-06	3.38504e-07	#N/A	#N/A	#N/A	-1.23314	-1.2927	-1.54505	#N/A	#N/A	#N/A
NTNG2	DOWN	DOWN	DOWN	#N/A	#N/A	#N/A	7.17e-07	3.18531e-06	7.99804e-07	#N/A	#N/A	#N/A	-2.94298	-3.12423	-3.85595	#N/A	#N/A	#N/A
C5H12orf75	UP	UP	UP	#N/A	#N/A	#N/A	7.18e-07	4.71246e-06	4.64612e-07	#N/A	#N/A	#N/A	2.3018	2.5194	2.45915	#N/A	#N/A	#N/A
GPNMB	UP	UP	UP	#N/A	UP	#N/A	7.38e-07	3.98266e-06	5.2662e-08	#N/A	2.68667e-07	#N/A	1.83429	2.05348	2.84835	#N/A	1.02972	#N/A
TMEM45A	UP	UP	UP	#N/A	#N/A	#N/A	7.4e-07	9.78968e-06	6.87058e-07	#N/A	#N/A	#N/A	1.83469	1.96308	1.89259	#N/A	#N/A	#N/A
TMEM56	UP	UP	UP	#N/A	#N/A	#N/A	7.55e-07	0.000345062	3.65209e-06	#N/A	#N/A	#N/A	1.98489	1.45216	1.53108	#N/A	#N/A	#N/A
MELK	UP	#N/A	UP	DOWN	DOWN	#N/A	7.73e-07	#N/A	0.000893594	4.5e-05	2.02824e-06	#N/A	2.53604	#N/A	1.08525	-1.60564	-1.43418	#N/A
LOC100624559	UP	#N/A	UP	#N/A	#N/A	#N/A	7.79e-07	#N/A	4.87463e-06	#N/A	#N/A	#N/A	1.2488	#N/A	1.05952	#N/A	#N/A	#N/A
TIMP3	DOWN	DOWN	DOWN	#N/A	#N/A	#N/A	7.88e-07	1.29436e-05	3.74554e-07	#N/A	#N/A	#N/A	-1.60276	-1.72346	-2.09096	#N/A	#N/A	#N/A
CENPA	UP	UP	UP	#N/A	DOWN	#N/A	7.94e-07	2.09599e-05	6.27898e-06	#N/A	5.45399e-05	#N/A	3.82789	2.75885	2.68076	#N/A	-1.14467	#N/A
LIPG	DOWN	DOWN	DOWN	#N/A	#N/A	#N/A	7.97e-07	8.20984e-06	7.88436e-08	#N/A	#N/A	#N/A	-1.61118	-2.19856	-2.58341	#N/A	#N/A	#N/A
NAV3	UP	UP	UP	#N/A	#N/A	#N/A	8.09e-07	2.40118e-05	3.49859e-06	#N/A	#N/A	#N/A	2.09059	1.84415	1.71341	#N/A	#N/A	#N/A
TMEM263	UP	UP	UP	#N/A	#N/A	#N/A	8.2e-07	8.29488e-05	4.39876e-06	#N/A	#N/A	#N/A	2.13538	1.79002	1.57421	#N/A	#N/A	#N/A
CKAP2	UP	UP	UP	DOWN	DOWN	#N/A	8.42e-07	0.000356089	1.11897e-05	0.000251396	4.54035e-06	#N/A	3.03778	1.68406	1.98387	-1.2947	-1.03829	#N/A
LMAN1	UP	UP	UP	#N/A	#N/A	#N/A	8.42e-07	3.85118e-05	4.1237e-06	#N/A	#N/A	#N/A	2.12035	1.70412	1.63072	#N/A	#N/A	#N/A
TTC3	UP	UP	UP	#N/A	#N/A	#N/A	8.53e-07	5.17479e-05	8.19755e-07	#N/A	#N/A	#N/A	2.02587	1.71009	1.83687	#N/A	#N/A	#N/A
CCNB2	UP	UP	UP	DOWN	DOWN	#N/A	8.65e-07	0.000118556	3.15852e-05	7.05e-05	1.47482e-06	#N/A	2.99132	1.79015	1.80652	-1.13903	-1.17001	#N/A
NUSAP1	UP	UP	UP	#N/A	#N/A	#N/A	8.66e-07	0.000340095	6.50394e-05	#N/A	#N/A	#N/A	1.90158	1.0268	1.03893	#N/A	#N/A	#N/A
AKAP12	DOWN	DOWN	DOWN	#N/A	#N/A	#N/A	8.93e-07	5.58951e-06	4.64207e-07	#N/A	#N/A	#N/A	-1.36853	-1.47433	-1.503	#N/A	#N/A	#N/A
FLRT3	UP	UP	UP	DOWN	#N/A	#N/A	9.14e-07	0.000963081	2.16019e-06	0.000356077	#N/A	#N/A	2.23654	1.16371	1.92706	-1.0158	#N/A	#N/A
POLQ	UP	UP	UP	DOWN	DOWN	#N/A	9.14e-07	3.94971e-05	5.63512e-06	0.00134479	1.8805e-05	#N/A	4.81224	3.37373	3.3991	-1.34387	-1.41657	#N/A
RUNX1T1	UP	UP	UP	#N/A	#N/A	#N/A	9.14e-07	3.19632e-05	4.70887e-07	#N/A	#N/A	#N/A	1.94592	1.75406	2.25215	#N/A	#N/A	#N/A
SPC25	UP	UP	UP	DOWN	#N/A	#N/A	9.32e-07	0.000369735	6.81852e-06	0.00177369	#N/A	#N/A	2.85247	1.77983	2.10079	-1.01059	#N/A	#N/A
SEMA6A	DOWN	DOWN	DOWN	#N/A	#N/A	#N/A	9.43e-07	8.2206e-06	2.60285e-07	#N/A	#N/A	#N/A	-1.60584	-2.05818	-2.34123	#N/A	#N/A	#N/A
DUSP10	UP	UP	UP	#N/A	#N/A	#N/A	9.7e-07	1.22025e-05	1.83982e-06	#N/A	#N/A	#N/A	2.00712	2.11441	1.98418	#N/A	#N/A	#N/A
AKR1CL1	DOWN	DOWN	DOWN	#N/A	#N/A	#N/A	9.74e-07	4.365e-06	1.63919e-06	#N/A	#N/A	#N/A	-2.83743	-2.5198	-2.14097	#N/A	#N/A	#N/A
LOC100626147	DOWN	DOWN	DOWN	#N/A	#N/A	#N/A	1.04e-06	2.48526e-05	5.60125e-07	#N/A	#N/A	#N/A	-2.05945	-2.27852	-2.02456	#N/A	#N/A	#N/A
FAM13A	DOWN	DOWN	DOWN	#N/A	#N/A	#N/A	1.06e-06	6.01604e-05	1.89923e-06	#N/A	#N/A	#N/A	-1.50382	-1.04586	-1.36222	#N/A	#N/A	#N/A
IL1R1	UP	UP	UP	#N/A	#N/A	#N/A	1.07e-06	1.60512e-05	3.50042e-06	#N/A	#N/A	#N/A	1.83187	1.76979	1.55344	#N/A	#N/A	#N/A
PDGFD	UP	UP	UP	#N/A	UP	#N/A	1.09e-06	7.52995e-07	9.24417e-08	#N/A	7.59405e-08	#N/A	3.52749	4.3766	5.01461	#N/A	1.49636	#N/A
LPL	UP	UP	UP	#N/A	#N/A	#N/A	1.12e-06	1.12723e-05	5.8152e-07	#N/A	#N/A	#N/A	1.80843	1.77999	1.82147	#N/A	#N/A	#N/A
CNTN3	UP	UP	UP	#N/A	#N/A	#N/A	1.12e-06	3.18269e-05	9.94616e-07	#N/A	#N/A	#N/A	2.05806	1.95229	2.05609	#N/A	#N/A	#N/A
PEG3	DOWN	DOWN	DOWN	#N/A	#N/A	#N/A	1.16e-06	1.46082e-05	3.42094e-07	#N/A	#N/A	#N/A	-1.69418	-1.65338	-2.27866	#N/A	#N/A	#N/A
IFIH1	UP	UP	UP	#N/A	#N/A	#N/A	1.17e-06	1.55773e-05	7.385e-07	#N/A	#N/A	#N/A	2.96255	2.60872	3.14335	#N/A	#N/A	#N/A
PPFIBP1	UP	UP	UP	#N/A	#N/A	#N/A	1.18e-06	3.05752e-05	2.52661e-06	#N/A	#N/A	#N/A	1.72037	1.55649	1.63609	#N/A	#N/A	#N/A
PDIA5	UP	UP	#N/A	#N/A	#N/A	#N/A	1.19e-06	5.48155e-05	#N/A	#N/A	#N/A	#N/A	1.48136	1.23751	#N/A	#N/A	#N/A	#N/A
ENC1	DOWN	DOWN	DOWN	DOWN	DOWN	#N/A	1.19e-06	1.21273e-07	4.62435e-08	5.17e-05	8.47808e-06	#N/A	-1.75761	-3.02758	-2.80088	-1.21324	-1.02528	#N/A
PRDX6	DOWN	#N/A	DOWN	#N/A	#N/A	#N/A	1.2e-06	#N/A	5.96191e-06	#N/A	#N/A	#N/A	-1.24122	#N/A	-1.08865	#N/A	#N/A	#N/A
PTCHD1	UP	UP	UP	#N/A	#N/A	#N/A	1.21e-06	5.59163e-05	2.01253e-05	#N/A	#N/A	#N/A	2.00369	1.51909	1.41294	#N/A	#N/A	#N/A
SASS6	UP	UP	UP	DOWN	DOWN	#N/A	1.21e-06	0.00694795	8.68092e-05	0.00590567	7.44969e-06	#N/A	2.39617	1.23638	1.31943	-1.09789	-1.06104	#N/A
AMIGO2	UP	UP	#N/A	#N/A	DOWN	#N/A	1.22e-06	0.000539664	#N/A	#N/A	2.69252e-08	#N/A	1.6426	1.01666	#N/A	#N/A	-1.17267	#N/A
ENPP2	UP	UP	#N/A	DOWN	DOWN	#N/A	1.26e-06	0.0011608	#N/A	0.00015853	3.65437e-07	#N/A	2.19762	1.05891	#N/A	-1.08119	-1.49264	#N/A
PRR5L	DOWN	DOWN	DOWN	#N/A	#N/A	#N/A	1.26e-06	4.09603e-05	5.50143e-06	#N/A	#N/A	#N/A	-3.42304	-2.69785	-2.5572	#N/A	#N/A	#N/A
SEMA3C	UP	UP	UP	#N/A	#N/A	#N/A	1.3e-06	1.911e-05	1.39196e-06	#N/A	#N/A	#N/A	3.18423	2.76509	3.00593	#N/A	#N/A	#N/A
CENPN	UP	UP	#N/A	DOWN	DOWN	#N/A	1.34e-06	0.00225851	#N/A	0.000197485	2.29514e-05	#N/A	2.40949	1.12083	#N/A	-1.22681	-1.43888	#N/A
SMARCA2	UP	UP	UP	#N/A	#N/A	#N/A	1.36e-06	6.74351e-06	1.35178e-07	#N/A	#N/A	#N/A	1.30678	1.63428	1.81535	#N/A	#N/A	#N/A
MAFB	UP	UP	UP	#N/A	#N/A	#N/A	1.36e-06	1.75844e-06	1.01675e-06	#N/A	#N/A	#N/A	2.59223	3.08463	2.70757	#N/A	#N/A	#N/A
NFAT5	UP	UP	UP	#N/A	#N/A	#N/A	1.4e-06	5.61665e-06	3.47436e-06	#N/A	#N/A	#N/A	2.43606	2.03781	1.86973	#N/A	#N/A	#N/A
CDK1	UP	UP	UP	DOWN	DOWN	#N/A	1.4e-06	3.54805e-05	3.91727e-05	7.24e-05	1.07845e-06	#N/A	3.73456	2.54085	2.2751	-1.13273	-1.44471	#N/A
MMP16	UP	UP	UP	#N/A	#N/A	#N/A	1.44e-06	1.27228e-05	8.33423e-07	#N/A	#N/A	#N/A	2.68857	2.34045	2.68095	#N/A	#N/A	#N/A
UGT1A6	DOWN	DOWN	DOWN	#N/A	#N/A	#N/A	1.45e-06	2.93347e-05	8.57126e-07	#N/A	#N/A	#N/A	-3.28652	-2.86723	-2.85754	#N/A	#N/A	#N/A
CKAP2L	UP	UP	UP	DOWN	DOWN	#N/A	1.45e-06	0.000174104	5.39431e-05	0.000140861	3.14253e-05	#N/A	3.26071	1.7394	1.90504	-1.45557	-1.34196	#N/A
APP	UP	UP	UP	#N/A	#N/A	#N/A	1.47e-06	1.13899e-05	8.38915e-07	#N/A	#N/A	#N/A	1.22295	1.41657	1.30484	#N/A	#N/A	#N/A
CHSY3	UP	UP	UP	#N/A	#N/A	#N/A	1.48e-06	9.18052e-05	1.60741e-05	#N/A	#N/A	#N/A	1.68351	1.37888	1.15313	#N/A	#N/A	#N/A
PTHLH	DOWN	DOWN	DOWN	#N/A	#N/A	#N/A	1.48e-06	2.23635e-05	2.6056e-06	#N/A	#N/A	#N/A	-3.16129	-4.00914	-3.36183	#N/A	#N/A	#N/A
CDCA2	UP	UP	UP	DOWN	DOWN	#N/A	1.48e-06	0.000164959	4.77008e-05	0.000243684	3.32431e-06	#N/A	2.94491	1.84864	1.81004	-1.03557	-1.11971	#N/A
DEPDC1	UP	UP	UP	DOWN	DOWN	#N/A	1.48e-06	0.00537154	0.00010295	0.000553119	3.65428e-06	#N/A	3.53295	1.55965	1.94245	-1.90096	-1.57798	#N/A
RAB11FIP1	DOWN	DOWN	DOWN	#N/A	#N/A	#N/A	1.5e-06	0.000606382	7.53855e-06	#N/A	#N/A	#N/A	-1.74032	-1.13327	-1.33199	#N/A	#N/A	#N/A
BHLHE40	DOWN	#N/A	DOWN	#N/A	#N/A	#N/A	1.54e-06	#N/A	3.23282e-07	#N/A	#N/A	#N/A	-1.13924	#N/A	-1.57081	#N/A	#N/A	#N/A
B3GNT5	UP	#N/A	UP	#N/A	#N/A	#N/A	1.57e-06	#N/A	6.40552e-05	#N/A	#N/A	#N/A	1.80481	#N/A	1.06651	#N/A	#N/A	#N/A
PHACTR2	UP	UP	UP	#N/A	#N/A	#N/A	1.6e-06	0.000791409	3.48648e-06	#N/A	#N/A	#N/A	1.6373	1.25828	1.55182	#N/A	#N/A	#N/A
CD109	UP	UP	UP	#N/A	#N/A	#N/A	1.63e-06	0.000132251	5.85079e-05	#N/A	#N/A	#N/A	1.63916	1.25229	1.01984	#N/A	#N/A	#N/A
ITGA10	UP	UP	UP	#N/A	#N/A	#N/A	1.63e-06	1.66135e-06	1.56315e-07	#N/A	#N/A	#N/A	1.92414	2.38033	2.37223	#N/A	#N/A	#N/A
ANGPT2	UP	UP	UP	#N/A	#N/A	#N/A	1.67e-06	1.23152e-06	2.69617e-07	#N/A	#N/A	#N/A	3.84003	3.89657	4.27707	#N/A	#N/A	#N/A
COL8A1	UP	UP	UP	#N/A	#N/A	#N/A	1.68e-06	7.7245e-06	4.01789e-06	#N/A	#N/A	#N/A	1.49936	1.36596	1.14448	#N/A	#N/A	#N/A
DDX60	UP	UP	UP	#N/A	#N/A	#N/A	1.71e-06	3.36566e-06	1.15341e-06	#N/A	#N/A	#N/A	4.35543	4.2194	4.55001	#N/A	#N/A	#N/A
HK2	DOWN	#N/A	DOWN	#N/A	#N/A	#N/A	1.72e-06	#N/A	1.43868e-06	#N/A	#N/A	#N/A	-1.62157	#N/A	-1.51898	#N/A	#N/A	#N/A
PAG1	UP	UP	UP	#N/A	#N/A	#N/A	1.72e-06	1.20746e-05	2.66538e-06	#N/A	#N/A	#N/A	2.08413	1.87732	2.15923	#N/A	#N/A	#N/A
TMEM119	UP	UP	UP	#N/A	#N/A	#N/A	1.73e-06	3.58468e-06	2.62411e-06	#N/A	#N/A	#N/A	1.67262	1.80145	1.42066	#N/A	#N/A	#N/A
TMEM47	UP	UP	UP	#N/A	#N/A	#N/A	1.75e-06	0.000354695	8.20236e-06	#N/A	#N/A	#N/A	1.71107	1.32159	1.39343	#N/A	#N/A	#N/A
MAN2A1	UP	UP	UP	#N/A	#N/A	#N/A	1.78e-06	4.30286e-05	2.14819e-06	#N/A	#N/A	#N/A	2.22572	1.93452	2.21084	#N/A	#N/A	#N/A
IGFBP7	UP	UP	UP	#N/A	#N/A	#N/A	1.78e-06	9.38903e-06	4.99177e-06	#N/A	#N/A	#N/A	1.61214	1.7628	1.44638	#N/A	#N/A	#N/A
STIL	UP	UP	UP	#N/A	#N/A	#N/A	1.79e-06	5.35892e-05	0.000108184	#N/A	#N/A	#N/A	2.19796	1.62409	1.33763	#N/A	#N/A	#N/A
ITGB1	UP	UP	UP	#N/A	#N/A	#N/A	1.8e-06	3.70214e-05	8.09083e-06	#N/A	#N/A	#N/A	1.73401	1.62333	1.46276	#N/A	#N/A	#N/A
ITGA4	UP	UP	UP	DOWN	#N/A	#N/A	1.82e-06	0.000385574	1.50103e-05	0.00405054	#N/A	#N/A	3.18598	2.07222	2.17682	-1.05275	#N/A	#N/A
ABI3BP	UP	UP	UP	#N/A	#N/A	#N/A	1.82e-06	1.21074e-06	2.12468e-07	#N/A	#N/A	#N/A	2.00869	2.72574	2.92325	#N/A	#N/A	#N/A
TNFSF15	DOWN	DOWN	DOWN	#N/A	#N/A	#N/A	1.85e-06	1.42767e-05	3.75392e-07	#N/A	#N/A	#N/A	-4.40253	-4.67185	-4.34267	#N/A	#N/A	#N/A
SLC2A3	DOWN	#N/A	#N/A	UP	#N/A	#N/A	1.85e-06	#N/A	#N/A	3.35e-05	#N/A	#N/A	-1.2072	#N/A	#N/A	1.06253	#N/A	#N/A
UGGT2	UP	UP	UP	#N/A	#N/A	#N/A	1.87e-06	8.23288e-05	3.88063e-06	#N/A	#N/A	#N/A	2.75236	2.20217	2.27394	#N/A	#N/A	#N/A
MYOM1	UP	UP	UP	#N/A	#N/A	#N/A	1.91e-06	1.50456e-06	1.26331e-06	#N/A	#N/A	#N/A	4.49566	4.72857	4.77811	#N/A	#N/A	#N/A
CAPN7	UP	UP	UP	#N/A	#N/A	#N/A	1.95e-06	7.67734e-05	2.96527e-06	#N/A	#N/A	#N/A	2.11058	1.69221	1.90859	#N/A	#N/A	#N/A
OXCT1	UP	UP	UP	#N/A	#N/A	#N/A	1.96e-06	6.62172e-06	7.56619e-08	#N/A	#N/A	#N/A	1.9224	2.29831	2.75034	#N/A	#N/A	#N/A
FRMD6	UP	#N/A	#N/A	#N/A	#N/A	#N/A	1.98e-06	#N/A	#N/A	#N/A	#N/A	#N/A	1.25917	#N/A	#N/A	#N/A	#N/A	#N/A
OLFML2B	UP	UP	UP	#N/A	#N/A	#N/A	2.01e-06	2.17336e-06	3.67108e-07	#N/A	#N/A	#N/A	4.00206	4.56915	4.66741	#N/A	#N/A	#N/A
BRCA1	UP	#N/A	UP	DOWN	#N/A	#N/A	2.02e-06	#N/A	0.000163521	0.000123999	#N/A	#N/A	2.12527	#N/A	1.14415	-1.11821	#N/A	#N/A
HMCN1	UP	UP	UP	#N/A	#N/A	#N/A	2.04e-06	2.31651e-06	4.88542e-06	#N/A	#N/A	#N/A	2.29739	2.3463	2.08116	#N/A	#N/A	#N/A
LNPEP	UP	UP	UP	#N/A	#N/A	#N/A	2.05e-06	4.21839e-05	4.2986e-06	#N/A	#N/A	#N/A	2.22101	1.86149	1.95601	#N/A	#N/A	#N/A
TCTN1	UP	UP	UP	#N/A	#N/A	#N/A	2.07e-06	1.589e-05	7.33616e-06	#N/A	#N/A	#N/A	1.59937	1.58572	1.53977	#N/A	#N/A	#N/A
ERAP2	UP	UP	UP	#N/A	#N/A	#N/A	2.12e-06	8.78347e-06	4.59721e-07	#N/A	#N/A	#N/A	2.79696	2.89635	3.27389	#N/A	#N/A	#N/A
ALCAM	UP	UP	UP	#N/A	#N/A	#N/A	2.14e-06	0.000183808	1.80921e-05	#N/A	#N/A	#N/A	2.35252	1.59658	1.6035	#N/A	#N/A	#N/A
SMC2	UP	UP	UP	DOWN	DOWN	#N/A	2.17e-06	0.00250677	3.3639e-05	0.0006615	1.88093e-06	#N/A	3.1524	1.5854	2.02381	-1.50923	-1.11254	#N/A
PIK3R1	UP	UP	UP	#N/A	#N/A	#N/A	2.22e-06	5.64794e-06	2.54986e-07	#N/A	#N/A	#N/A	1.47827	2.16182	2.12765	#N/A	#N/A	#N/A
RERG	UP	UP	UP	#N/A	UP	#N/A	2.29e-06	3.63269e-06	3.32376e-07	#N/A	2.85584e-06	#N/A	3.57825	3.96183	4.57835	#N/A	1.00778	#N/A
SGO1	UP	UP	UP	DOWN	DOWN	#N/A	2.31e-06	0.000186456	0.00010896	0.000407259	6.98885e-05	#N/A	4.00508	2.50786	2.49813	-1.4137	-1.50082	#N/A
PTPN21	UP	UP	#N/A	#N/A	#N/A	#N/A	2.34e-06	6.35877e-05	#N/A	#N/A	#N/A	#N/A	1.11798	1.08779	#N/A	#N/A	#N/A	#N/A
MME	UP	UP	UP	DOWN	DOWN	#N/A	2.36e-06	0.00116296	7.06868e-05	0.000382604	3.91847e-05	#N/A	2.54044	1.29151	1.51103	-1.18469	-1.0146	#N/A
DOCK4	UP	UP	UP	#N/A	#N/A	#N/A	2.36e-06	9.02341e-06	6.22213e-06	#N/A	#N/A	#N/A	2.77847	2.54621	2.22312	#N/A	#N/A	#N/A
ASPN	UP	UP	UP	#N/A	#N/A	#N/A	2.38e-06	1.51882e-05	8.41198e-07	#N/A	#N/A	#N/A	2.78156	2.83555	3.10146	#N/A	#N/A	#N/A
CTGF	UP	#N/A	#N/A	#N/A	#N/A	#N/A	2.42e-06	#N/A	#N/A	#N/A	#N/A	#N/A	1.04834	#N/A	#N/A	#N/A	#N/A	#N/A
EGLN3	DOWN	DOWN	DOWN	#N/A	#N/A	#N/A	2.42e-06	0.000167827	4.92004e-06	#N/A	#N/A	#N/A	-1.65302	-1.56654	-1.55958	#N/A	#N/A	#N/A
EDIL3	UP	UP	UP	#N/A	#N/A	#N/A	2.44e-06	0.000321172	7.7512e-06	#N/A	#N/A	#N/A	1.50267	1.14544	1.32481	#N/A	#N/A	#N/A
RNF24	UP	UP	UP	#N/A	#N/A	#N/A	2.45e-06	6.73375e-06	5.30546e-06	#N/A	#N/A	#N/A	1.76624	1.97234	1.6448	#N/A	#N/A	#N/A
DSEL	UP	UP	UP	#N/A	#N/A	#N/A	2.48e-06	2.54369e-05	5.28771e-06	#N/A	#N/A	#N/A	1.71862	1.60398	1.59001	#N/A	#N/A	#N/A
PON2	UP	UP	#N/A	#N/A	#N/A	#N/A	2.48e-06	0.000157104	#N/A	#N/A	#N/A	#N/A	1.35446	1.09273	#N/A	#N/A	#N/A	#N/A
SGCE	UP	UP	UP	#N/A	#N/A	#N/A	2.49e-06	5.6712e-05	5.65406e-06	#N/A	#N/A	#N/A	1.23466	1.07822	1.05375	#N/A	#N/A	#N/A
PTPRK	UP	UP	UP	#N/A	#N/A	#N/A	2.51e-06	6.57667e-06	5.92443e-07	#N/A	#N/A	#N/A	1.54684	1.80376	1.95772	#N/A	#N/A	#N/A
DNM3	UP	UP	UP	#N/A	#N/A	#N/A	2.52e-06	0.00011938	8.95642e-05	#N/A	#N/A	#N/A	2.51467	1.95402	1.83365	#N/A	#N/A	#N/A
LOC110260288	UP	UP	UP	#N/A	#N/A	#N/A	2.53e-06	2.9294e-05	4.02728e-06	#N/A	#N/A	#N/A	3.63962	3.06196	3.25951	#N/A	#N/A	#N/A
ITGB3	UP	UP	UP	#N/A	#N/A	#N/A	2.54e-06	1.16223e-05	4.28529e-06	#N/A	#N/A	#N/A	2.68518	2.40194	2.44127	#N/A	#N/A	#N/A
CIT	UP	UP	UP	#N/A	#N/A	#N/A	2.56e-06	0.000104248	3.44499e-05	#N/A	#N/A	#N/A	2.55739	2.01141	1.77893	#N/A	#N/A	#N/A
LRCH2	UP	UP	UP	#N/A	#N/A	#N/A	2.58e-06	9.1116e-05	2.29513e-06	#N/A	#N/A	#N/A	2.51165	2.19149	2.42532	#N/A	#N/A	#N/A
CCDC141	UP	UP	UP	#N/A	#N/A	#N/A	2.59e-06	9.86386e-07	3.27981e-07	#N/A	#N/A	#N/A	3.50033	3.76957	3.79176	#N/A	#N/A	#N/A
KCTD16	UP	UP	UP	#N/A	UP	#N/A	2.59e-06	1.98857e-06	1.39949e-07	#N/A	2.11389e-05	#N/A	2.63451	2.96433	3.62841	#N/A	1.00422	#N/A
MOCOS	DOWN	DOWN	DOWN	#N/A	#N/A	#N/A	2.66e-06	1.02485e-05	2.99789e-05	#N/A	#N/A	#N/A	-3.19113	-2.90205	-2.83418	#N/A	#N/A	#N/A
WNT2B	DOWN	DOWN	DOWN	#N/A	#N/A	#N/A	2.67e-06	3.86313e-06	4.67857e-07	#N/A	#N/A	#N/A	-1.46859	-1.97285	-2.33551	#N/A	#N/A	#N/A
RGS17	UP	UP	UP	#N/A	#N/A	#N/A	2.71e-06	0.0011387	1.0894e-05	#N/A	#N/A	#N/A	2.18887	1.47274	1.7963	#N/A	#N/A	#N/A
TMEM59	UP	UP	UP	#N/A	#N/A	#N/A	2.74e-06	3.08068e-05	1.37872e-06	#N/A	#N/A	#N/A	1.3889	1.42436	1.52225	#N/A	#N/A	#N/A
PARP14	UP	UP	UP	#N/A	#N/A	#N/A	2.77e-06	2.39301e-05	1.67316e-06	#N/A	#N/A	#N/A	2.92632	2.78097	3.29517	#N/A	#N/A	#N/A
NR4A2	DOWN	DOWN	#N/A	#N/A	#N/A	#N/A	2.79e-06	0.00028152	#N/A	#N/A	#N/A	#N/A	-1.45884	-1.07104	#N/A	#N/A	#N/A	#N/A
ZDHHC20	UP	UP	UP	#N/A	#N/A	#N/A	2.86e-06	7.88719e-05	6.096e-06	#N/A	#N/A	#N/A	1.20065	1.11488	1.17861	#N/A	#N/A	#N/A
HAPLN1	UP	#N/A	UP	#N/A	#N/A	#N/A	2.86e-06	#N/A	3.35319e-05	#N/A	#N/A	#N/A	1.61038	#N/A	1.08041	#N/A	#N/A	#N/A
ANK3	UP	UP	UP	#N/A	#N/A	#N/A	2.86e-06	5.26839e-06	9.41458e-07	#N/A	#N/A	#N/A	1.91863	2.27183	2.26086	#N/A	#N/A	#N/A
P4HA1	UP	UP	UP	#N/A	#N/A	#N/A	2.86e-06	3.76045e-05	7.35825e-06	#N/A	#N/A	#N/A	1.69648	1.69875	1.51278	#N/A	#N/A	#N/A
NCAPG	UP	UP	UP	DOWN	DOWN	#N/A	2.88e-06	0.000606122	4.01058e-05	0.000400746	6.12569e-06	#N/A	3.22826	1.80527	2.00491	-1.3612	-1.20849	#N/A
PDE4B	DOWN	DOWN	DOWN	#N/A	#N/A	#N/A	2.92e-06	2.04248e-05	1.5886e-06	#N/A	#N/A	#N/A	-1.48941	-1.3117	-1.41825	#N/A	#N/A	#N/A
FKBP7	UP	UP	UP	#N/A	#N/A	#N/A	3e-06	6.35057e-05	6.51035e-06	#N/A	#N/A	#N/A	2.0923	1.70203	1.79767	#N/A	#N/A	#N/A
SLC7A11	UP	UP	UP	DOWN	#N/A	#N/A	3e-06	0.00190742	1.63172e-05	0.000119006	#N/A	#N/A	2.65214	1.21945	1.9365	-1.37678	#N/A	#N/A
TRPS1	UP	UP	UP	#N/A	#N/A	#N/A	3.01e-06	4.43683e-05	4.07238e-06	#N/A	#N/A	#N/A	1.57489	1.54663	1.55294	#N/A	#N/A	#N/A
ECT2	UP	UP	UP	DOWN	#N/A	#N/A	3.01e-06	0.00304535	5.4736e-06	0.00274286	#N/A	#N/A	2.30302	1.21997	1.89905	-1.02628	#N/A	#N/A
USP1	UP	UP	UP	#N/A	#N/A	#N/A	3.02e-06	0.00185214	2.72594e-05	#N/A	#N/A	#N/A	1.77488	1.04628	1.23177	#N/A	#N/A	#N/A
CNMD	UP	#N/A	#N/A	DOWN	DOWN	#N/A	3.02e-06	#N/A	#N/A	5.46e-06	5.97077e-08	#N/A	2.07179	#N/A	#N/A	-1.74488	-2.66137	#N/A
MEGF10	UP	UP	UP	#N/A	#N/A	#N/A	3.04e-06	7.66625e-06	2.05924e-06	#N/A	#N/A	#N/A	2.19619	2.13852	2.16252	#N/A	#N/A	#N/A
HDAC9	UP	UP	UP	#N/A	#N/A	#N/A	3.05e-06	1.82152e-05	8.26262e-07	#N/A	#N/A	#N/A	2.13979	2.05329	2.41393	#N/A	#N/A	#N/A
NNT	UP	UP	#N/A	#N/A	#N/A	#N/A	3.09e-06	7.46354e-05	#N/A	#N/A	#N/A	#N/A	1.00404	1.02255	#N/A	#N/A	#N/A	#N/A
GALNT7	UP	UP	UP	#N/A	#N/A	#N/A	3.1e-06	0.000106853	2.44772e-05	#N/A	#N/A	#N/A	1.99723	1.60082	1.4676	#N/A	#N/A	#N/A
RPN2	UP	#N/A	#N/A	#N/A	#N/A	#N/A	3.11e-06	#N/A	#N/A	#N/A	#N/A	#N/A	1.08811	#N/A	#N/A	#N/A	#N/A	#N/A
BMPR1A	UP	UP	UP	#N/A	#N/A	#N/A	3.15e-06	0.000141368	4.23055e-06	#N/A	#N/A	#N/A	2.16395	1.67124	1.95285	#N/A	#N/A	#N/A
HMGCR	UP	UP	#N/A	#N/A	#N/A	#N/A	3.16e-06	3.95182e-05	#N/A	#N/A	#N/A	#N/A	1.22561	1.29538	#N/A	#N/A	#N/A	#N/A
THBD	DOWN	DOWN	DOWN	#N/A	#N/A	#N/A	3.18e-06	4.73165e-06	1.22682e-05	#N/A	#N/A	#N/A	-3.02646	-3.4791	-4.17732	#N/A	#N/A	#N/A
JAK2	UP	UP	UP	#N/A	#N/A	#N/A	3.2e-06	0.000163101	6.95538e-06	#N/A	#N/A	#N/A	2.48884	1.96215	2.09801	#N/A	#N/A	#N/A
SPARCL1	UP	UP	UP	#N/A	UP	UP	3.26e-06	5.46697e-06	2.34709e-07	#N/A	9.95642e-06	0.000310206	3.98083	3.9105	5.21171	#N/A	1.22227	1.23753
CCDC190	UP	#N/A	#N/A	#N/A	#N/A	#N/A	3.34e-06	#N/A	#N/A	#N/A	#N/A	#N/A	1.42957	#N/A	#N/A	#N/A	#N/A	#N/A
COL9A1	UP	#N/A	UP	DOWN	DOWN	#N/A	3.46e-06	#N/A	0.000770148	1.02e-05	3.61771e-09	#N/A	2.87049	#N/A	1.18515	-1.93389	-1.66873	#N/A
PLAU	UP	UP	UP	#N/A	#N/A	#N/A	3.49e-06	6.81913e-06	1.68205e-05	#N/A	#N/A	#N/A	2.37993	2.15772	1.53515	#N/A	#N/A	#N/A
PDCD4	UP	UP	UP	#N/A	#N/A	#N/A	3.51e-06	3.7339e-05	1.48261e-06	#N/A	#N/A	#N/A	2.043	2.18693	2.1015	#N/A	#N/A	#N/A
KIF20B	UP	UP	UP	DOWN	#N/A	#N/A	3.52e-06	0.000193412	4.20917e-05	4.23e-05	#N/A	#N/A	3.18919	1.76224	2.2	-1.36563	#N/A	#N/A
CENPU	UP	UP	UP	#N/A	#N/A	#N/A	3.67e-06	0.000661524	2.28675e-05	#N/A	#N/A	#N/A	2.66553	1.85729	2.0065	#N/A	#N/A	#N/A
FAM46C	UP	UP	UP	#N/A	#N/A	#N/A	3.69e-06	1.5984e-05	1.92772e-05	#N/A	#N/A	#N/A	1.78586	1.89894	1.60752	#N/A	#N/A	#N/A
DMD	UP	UP	UP	#N/A	#N/A	#N/A	3.69e-06	5.50716e-05	3.23463e-05	#N/A	#N/A	#N/A	1.7458	1.62868	1.53811	#N/A	#N/A	#N/A
FSTL1	UP	UP	UP	#N/A	#N/A	#N/A	3.69e-06	9.72002e-05	3.22797e-05	#N/A	#N/A	#N/A	1.44667	1.33552	1.13115	#N/A	#N/A	#N/A
SLC12A5	DOWN	DOWN	DOWN	UP	#N/A	#N/A	3.7e-06	5.05084e-05	1.58423e-06	0.00328011	#N/A	#N/A	-2.77139	-1.78038	-2.2956	1.03177	#N/A	#N/A
EFEMP1	UP	UP	UP	#N/A	#N/A	#N/A	3.7e-06	6.37271e-05	1.61298e-06	#N/A	#N/A	#N/A	1.67872	1.32145	1.74831	#N/A	#N/A	#N/A
FIGN	UP	UP	UP	#N/A	#N/A	#N/A	3.72e-06	0.00100128	3.33497e-06	#N/A	#N/A	#N/A	2.2262	1.43588	2.22501	#N/A	#N/A	#N/A
RPN1	UP	UP	#N/A	#N/A	#N/A	#N/A	3.74e-06	7.19238e-05	#N/A	#N/A	#N/A	#N/A	1.10928	1.21475	#N/A	#N/A	#N/A	#N/A
REV3L	UP	UP	UP	#N/A	#N/A	#N/A	3.79e-06	1.28675e-05	3.91433e-06	#N/A	#N/A	#N/A	2.49303	2.45289	2.33524	#N/A	#N/A	#N/A
RBMS3	UP	UP	UP	#N/A	#N/A	#N/A	3.83e-06	2.62459e-05	6.7176e-06	#N/A	#N/A	#N/A	2.17914	1.9606	1.94366	#N/A	#N/A	#N/A
SEC24D	UP	UP	#N/A	#N/A	#N/A	#N/A	3.83e-06	2.3881e-05	#N/A	#N/A	#N/A	#N/A	1.15473	1.24193	#N/A	#N/A	#N/A	#N/A
UBE2C	UP	UP	UP	#N/A	DOWN	#N/A	3.85e-06	0.000145582	0.00023081	#N/A	5.95367e-06	#N/A	2.66396	1.68462	1.33564	#N/A	-1.3125	#N/A
RFFL	DOWN	DOWN	DOWN	#N/A	#N/A	#N/A	3.9e-06	4.15333e-05	5.10268e-06	#N/A	#N/A	#N/A	-1.16822	-1.11407	-1.11992	#N/A	#N/A	#N/A
SETX	UP	UP	UP	#N/A	#N/A	#N/A	3.95e-06	5.62709e-05	5.85204e-06	#N/A	#N/A	#N/A	1.27706	1.2469	1.34061	#N/A	#N/A	#N/A
OXTR	DOWN	DOWN	DOWN	#N/A	#N/A	#N/A	3.97e-06	7.42368e-06	8.90895e-07	#N/A	#N/A	#N/A	-2.05203	-2.21921	-2.35541	#N/A	#N/A	#N/A
ASPH	UP	UP	UP	#N/A	#N/A	#N/A	4.13e-06	0.000212128	9.32596e-07	#N/A	#N/A	#N/A	1.03074	1.1657	1.32606	#N/A	#N/A	#N/A
CLSPN	UP	UP	UP	#N/A	#N/A	#N/A	4.14e-06	0.000838048	3.99192e-05	#N/A	#N/A	#N/A	2.13161	1.18264	1.34555	#N/A	#N/A	#N/A
SLC26A7	UP	UP	UP	#N/A	#N/A	#N/A	4.3e-06	6.46205e-05	2.53424e-05	#N/A	#N/A	#N/A	3.05479	2.64611	2.40715	#N/A	#N/A	#N/A
GNL2	DOWN	DOWN	DOWN	#N/A	#N/A	#N/A	4.44e-06	3.12289e-05	4.21912e-06	#N/A	#N/A	#N/A	-1.06768	-1.19808	-1.05813	#N/A	#N/A	#N/A
MBTPS2	UP	UP	UP	#N/A	#N/A	#N/A	4.44e-06	0.000200998	2.65634e-05	#N/A	#N/A	#N/A	1.59029	1.29234	1.28018	#N/A	#N/A	#N/A
CPED1	UP	UP	UP	#N/A	#N/A	#N/A	4.47e-06	1.80455e-05	7.59966e-07	#N/A	#N/A	#N/A	2.35908	2.03928	2.43366	#N/A	#N/A	#N/A
TENM3	UP	UP	UP	#N/A	#N/A	#N/A	4.49e-06	8.73771e-06	2.58063e-06	#N/A	#N/A	#N/A	1.54569	1.76673	1.57225	#N/A	#N/A	#N/A
SHROOM4	DOWN	DOWN	DOWN	#N/A	#N/A	#N/A	4.57e-06	2.06376e-05	1.50075e-05	#N/A	#N/A	#N/A	-1.68819	-1.48387	-1.50868	#N/A	#N/A	#N/A
AMOTL2	DOWN	DOWN	DOWN	#N/A	#N/A	#N/A	4.59e-06	1.02666e-05	1.10973e-06	#N/A	#N/A	#N/A	-1.20445	-1.45866	-1.53519	#N/A	#N/A	#N/A
GTDC1	UP	UP	UP	#N/A	#N/A	#N/A	4.65e-06	7.01507e-05	1.0743e-05	#N/A	#N/A	#N/A	1.94133	1.57648	1.51444	#N/A	#N/A	#N/A
SUSD5	UP	UP	UP	#N/A	#N/A	#N/A	4.66e-06	2.66191e-05	1.15216e-05	#N/A	#N/A	#N/A	1.23336	1.17663	1.0039	#N/A	#N/A	#N/A
IFT80	UP	UP	UP	#N/A	#N/A	#N/A	4.68e-06	0.0026881	1.37338e-05	#N/A	#N/A	#N/A	2.08008	1.38428	1.78633	#N/A	#N/A	#N/A
GOLGA4	UP	UP	UP	#N/A	#N/A	#N/A	4.68e-06	9.60892e-05	4.41997e-06	#N/A	#N/A	#N/A	2.25888	1.82829	2.09243	#N/A	#N/A	#N/A
NCAPG2	UP	UP	UP	#N/A	#N/A	#N/A	4.69e-06	0.000650686	6.35404e-05	#N/A	#N/A	#N/A	1.9012	1.21014	1.18283	#N/A	#N/A	#N/A
FGD4	UP	UP	UP	#N/A	#N/A	#N/A	4.7e-06	0.000196373	8.27623e-06	#N/A	#N/A	#N/A	3.04146	2.26617	2.7587	#N/A	#N/A	#N/A
FANCD2	UP	#N/A	#N/A	#N/A	DOWN	#N/A	4.81e-06	#N/A	#N/A	#N/A	1.36628e-05	#N/A	1.60927	#N/A	#N/A	#N/A	-1.16574	#N/A
NCOA7	UP	UP	UP	#N/A	#N/A	#N/A	4.84e-06	0.00142946	8.67931e-06	#N/A	#N/A	#N/A	1.85449	1.12748	1.63583	#N/A	#N/A	#N/A
CPM	UP	UP	UP	#N/A	#N/A	#N/A	4.84e-06	5.60828e-05	6.25275e-06	#N/A	#N/A	#N/A	1.68969	1.43818	1.55649	#N/A	#N/A	#N/A
LRP1B	UP	UP	UP	#N/A	#N/A	#N/A	4.87e-06	6.82721e-05	1.63337e-05	#N/A	#N/A	#N/A	1.95726	1.51024	1.46223	#N/A	#N/A	#N/A
MX2	UP	UP	UP	#N/A	UP	#N/A	4.96e-06	1.30322e-06	2.24352e-07	#N/A	6.92259e-05	#N/A	4.1558	4.73528	5.47521	#N/A	1.2651	#N/A
ANTXR1	UP	UP	UP	#N/A	#N/A	#N/A	4.99e-06	2.7025e-06	2.94599e-07	#N/A	#N/A	#N/A	1.07775	1.79009	1.9975	#N/A	#N/A	#N/A
PCDH11X	UP	UP	UP	#N/A	#N/A	#N/A	5.03e-06	3.94755e-06	4.36394e-07	#N/A	#N/A	#N/A	3.69014	3.94265	4.61264	#N/A	#N/A	#N/A
FAM78B	UP	UP	UP	#N/A	#N/A	#N/A	5.06e-06	2.41661e-06	8.67085e-06	#N/A	#N/A	#N/A	1.54914	1.83368	1.42376	#N/A	#N/A	#N/A
KIAA0408	UP	UP	UP	DOWN	#N/A	#N/A	5.2e-06	0.00015704	4.24666e-06	0.0158051	#N/A	#N/A	4.10608	2.97746	3.61121	-1.02397	#N/A	#N/A
GJA1	UP	#N/A	#N/A	#N/A	#N/A	#N/A	5.22e-06	#N/A	#N/A	#N/A	#N/A	#N/A	1.33074	#N/A	#N/A	#N/A	#N/A	#N/A
PLK4	UP	UP	UP	DOWN	DOWN	#N/A	5.25e-06	0.00077031	9.73635e-05	0.000454652	3.09881e-05	#N/A	3.21601	1.79783	2.00926	-1.35297	-1.1929	#N/A
RGS3	UP	UP	UP	#N/A	#N/A	#N/A	5.26e-06	3.03305e-05	5.79914e-06	#N/A	#N/A	#N/A	1.34176	1.50248	1.42383	#N/A	#N/A	#N/A
FST	UP	UP	UP	#N/A	#N/A	#N/A	5.28e-06	3.65915e-05	6.6835e-06	#N/A	#N/A	#N/A	2.63912	2.11694	2.22152	#N/A	#N/A	#N/A
ST8SIA4	UP	UP	UP	#N/A	#N/A	#N/A	5.31e-06	0.00110645	2.22809e-05	#N/A	#N/A	#N/A	2.27221	1.60161	1.83814	#N/A	#N/A	#N/A
NDNF	UP	UP	UP	#N/A	#N/A	#N/A	5.35e-06	2.32934e-05	5.91647e-07	#N/A	#N/A	#N/A	1.23911	1.43016	1.69847	#N/A	#N/A	#N/A
SLC16A10	UP	UP	UP	#N/A	#N/A	#N/A	5.37e-06	1.88678e-05	6.97565e-06	#N/A	#N/A	#N/A	2.46327	2.27953	2.33323	#N/A	#N/A	#N/A
COL11A1	UP	UP	UP	#N/A	#N/A	#N/A	5.41e-06	7.41854e-05	3.27995e-06	#N/A	#N/A	#N/A	1.39225	1.49061	1.63931	#N/A	#N/A	#N/A
PTPN4	UP	UP	UP	#N/A	#N/A	#N/A	5.47e-06	0.000177245	1.3602e-05	#N/A	#N/A	#N/A	1.95892	1.40716	1.70054	#N/A	#N/A	#N/A
HNRNPLL	UP	UP	UP	#N/A	#N/A	#N/A	5.5e-06	0.000255399	6.55826e-05	#N/A	#N/A	#N/A	1.80262	1.24611	1.27912	#N/A	#N/A	#N/A
DHX9	UP	UP	UP	#N/A	#N/A	#N/A	5.51e-06	6.33942e-05	2.39334e-05	#N/A	#N/A	#N/A	1.42349	1.36215	1.12742	#N/A	#N/A	#N/A
GPRIN3	UP	UP	UP	#N/A	#N/A	#N/A	5.55e-06	1.03987e-05	1.27694e-05	#N/A	#N/A	#N/A	2.60128	2.79941	2.21715	#N/A	#N/A	#N/A
CCDC186	UP	UP	UP	#N/A	#N/A	#N/A	5.56e-06	0.000120975	5.64279e-06	#N/A	#N/A	#N/A	2.13634	1.59967	1.74109	#N/A	#N/A	#N/A
ALDH7A1	UP	UP	UP	#N/A	#N/A	#N/A	5.58e-06	0.000167988	1.09137e-05	#N/A	#N/A	#N/A	1.1136	1.01613	1.06826	#N/A	#N/A	#N/A
PLXDC2	UP	UP	UP	#N/A	#N/A	#N/A	5.59e-06	7.99342e-06	7.47662e-07	#N/A	#N/A	#N/A	1.40558	1.80156	1.76646	#N/A	#N/A	#N/A
HECW2	UP	UP	UP	#N/A	#N/A	#N/A	5.61e-06	3.49804e-05	2.11192e-06	#N/A	#N/A	#N/A	2.12939	2.14521	2.34605	#N/A	#N/A	#N/A
CRABP2	UP	#N/A	#N/A	DOWN	DOWN	#N/A	5.66e-06	#N/A	#N/A	2.17e-05	9.81936e-07	#N/A	1.65301	#N/A	#N/A	-1.3119	-2.09467	#N/A
PLA2R1	UP	UP	UP	#N/A	#N/A	#N/A	5.79e-06	5.54094e-05	1.09757e-05	#N/A	#N/A	#N/A	2.53088	2.4522	2.27199	#N/A	#N/A	#N/A
ECM2	UP	UP	UP	#N/A	#N/A	#N/A	5.81e-06	6.49576e-05	9.12244e-07	#N/A	#N/A	#N/A	2.41569	2.37278	2.98307	#N/A	#N/A	#N/A
NUCB2	UP	UP	UP	#N/A	#N/A	#N/A	5.84e-06	0.00199572	2.82141e-05	#N/A	#N/A	#N/A	2.07497	1.33861	1.631	#N/A	#N/A	#N/A
AHR	UP	UP	UP	#N/A	#N/A	#N/A	5.87e-06	9.33183e-05	1.53239e-06	#N/A	#N/A	#N/A	1.86885	1.6357	2.4162	#N/A	#N/A	#N/A
RAB27B	UP	UP	UP	#N/A	#N/A	#N/A	6.01e-06	0.000418532	3.60718e-05	#N/A	#N/A	#N/A	2.33514	1.54192	1.75825	#N/A	#N/A	#N/A
KLF12	UP	UP	UP	#N/A	#N/A	#N/A	6.05e-06	0.000331147	3.6408e-05	#N/A	#N/A	#N/A	1.65681	1.19012	1.26399	#N/A	#N/A	#N/A
DDX46	UP	UP	UP	#N/A	#N/A	#N/A	6.12e-06	0.000719681	2.19352e-05	#N/A	#N/A	#N/A	1.90809	1.35799	1.48139	#N/A	#N/A	#N/A
LOX	UP	UP	#N/A	#N/A	#N/A	#N/A	6.27e-06	9.18789e-05	#N/A	#N/A	#N/A	#N/A	1.13589	1.15215	#N/A	#N/A	#N/A	#N/A
LEPR	UP	UP	UP	#N/A	#N/A	#N/A	6.28e-06	6.81347e-06	1.00692e-06	#N/A	#N/A	#N/A	4.0334	4.44304	4.70364	#N/A	#N/A	#N/A
NTN4	UP	UP	UP	#N/A	#N/A	#N/A	6.29e-06	0.000146629	1.18389e-05	#N/A	#N/A	#N/A	1.63909	1.31588	1.42779	#N/A	#N/A	#N/A
HSPA13	UP	UP	UP	#N/A	#N/A	#N/A	6.3e-06	0.00218799	8.51657e-05	#N/A	#N/A	#N/A	1.74506	1.07086	1.11995	#N/A	#N/A	#N/A
CDCA3	UP	UP	UP	#N/A	DOWN	#N/A	6.33e-06	0.000112385	0.000190891	#N/A	0.000226079	#N/A	2.90814	2.17986	1.82343	#N/A	-1.07313	#N/A
SPAG5	UP	UP	UP	#N/A	#N/A	#N/A	6.43e-06	0.000543408	2.71869e-05	#N/A	#N/A	#N/A	2.49678	1.74778	1.89584	#N/A	#N/A	#N/A
ITFG1	UP	UP	UP	#N/A	#N/A	#N/A	6.46e-06	8.08515e-05	1.10431e-05	#N/A	#N/A	#N/A	1.67415	1.51384	1.49748	#N/A	#N/A	#N/A
SSR2	UP	#N/A	#N/A	#N/A	#N/A	#N/A	6.48e-06	#N/A	#N/A	#N/A	#N/A	#N/A	1.04013	#N/A	#N/A	#N/A	#N/A	#N/A
KIF14	UP	UP	UP	#N/A	DOWN	#N/A	6.51e-06	7.37714e-05	0.000233187	#N/A	3.83835e-05	#N/A	3.15226	2.24915	1.85626	#N/A	-1.28323	#N/A
GRIP1	UP	UP	UP	#N/A	#N/A	#N/A	6.51e-06	3.95865e-05	7.27763e-06	#N/A	#N/A	#N/A	1.71164	1.75181	1.74436	#N/A	#N/A	#N/A
PBX1	UP	UP	UP	#N/A	#N/A	#N/A	6.56e-06	5.38926e-05	6.54729e-06	#N/A	#N/A	#N/A	1.23882	1.31406	1.4088	#N/A	#N/A	#N/A
GPR155	UP	UP	UP	#N/A	#N/A	#N/A	6.59e-06	3.30224e-05	9.4034e-06	#N/A	#N/A	#N/A	1.64822	1.58979	1.46242	#N/A	#N/A	#N/A
RCAN1	UP	#N/A	#N/A	#N/A	#N/A	#N/A	6.62e-06	#N/A	#N/A	#N/A	#N/A	#N/A	1.10843	#N/A	#N/A	#N/A	#N/A	#N/A
CYBRD1	UP	UP	UP	#N/A	#N/A	#N/A	6.64e-06	2.28948e-05	3.30209e-06	#N/A	#N/A	#N/A	1.5995	1.85689	1.88076	#N/A	#N/A	#N/A
STK17B	UP	UP	UP	#N/A	#N/A	#N/A	6.65e-06	0.000342244	4.70385e-06	#N/A	#N/A	#N/A	2.50605	1.72836	2.53172	#N/A	#N/A	#N/A
PIK3CA	UP	UP	UP	#N/A	#N/A	#N/A	6.66e-06	0.00167934	9.0516e-06	#N/A	#N/A	#N/A	1.84115	1.25598	1.5917	#N/A	#N/A	#N/A
VRK1	UP	UP	UP	DOWN	DOWN	#N/A	6.66e-06	0.00128048	0.000271205	0.000329694	1.84997e-05	#N/A	2.3453	1.18758	1.27537	-1.09659	-1.05414	#N/A
ALDH1L2	UP	#N/A	UP	#N/A	#N/A	#N/A	6.68e-06	#N/A	2.13617e-05	#N/A	#N/A	#N/A	1.23098	#N/A	1.11003	#N/A	#N/A	#N/A
RPGRIP1L	UP	UP	UP	#N/A	#N/A	#N/A	6.72e-06	0.000164808	1.14012e-05	#N/A	#N/A	#N/A	2.10188	1.83865	2.0288	#N/A	#N/A	#N/A
NDRG2	DOWN	DOWN	DOWN	#N/A	#N/A	#N/A	6.76e-06	1.86871e-05	2.97712e-05	#N/A	#N/A	#N/A	-1.79196	-1.53045	-1.32768	#N/A	#N/A	#N/A
HSPH1	UP	#N/A	UP	#N/A	#N/A	#N/A	6.76e-06	#N/A	1.22809e-05	#N/A	#N/A	#N/A	1.38109	#N/A	1.17423	#N/A	#N/A	#N/A
S100A6	UP	UP	UP	#N/A	#N/A	#N/A	6.85e-06	0.000180118	6.7735e-05	#N/A	#N/A	#N/A	1.64426	1.46783	1.15102	#N/A	#N/A	#N/A
HILPDA	DOWN	DOWN	DOWN	#N/A	#N/A	#N/A	6.86e-06	0.00010653	3.40951e-06	#N/A	#N/A	#N/A	-1.40494	-1.41945	-1.68555	#N/A	#N/A	#N/A
NCAPH	UP	UP	UP	DOWN	DOWN	#N/A	6.88e-06	0.000906463	0.000775539	8.72e-05	4.30927e-06	#N/A	2.48039	1.41971	1.28878	-1.00082	-1.17549	#N/A
LOC100152428	UP	UP	UP	#N/A	#N/A	#N/A	6.95e-06	0.000287675	8.48344e-05	#N/A	#N/A	#N/A	1.69471	1.31739	1.16731	#N/A	#N/A	#N/A
TET2	UP	UP	UP	#N/A	#N/A	#N/A	7e-06	0.000160539	8.21723e-06	#N/A	#N/A	#N/A	1.66057	1.36294	1.49586	#N/A	#N/A	#N/A
CEP55	UP	#N/A	#N/A	DOWN	DOWN	#N/A	7.03e-06	#N/A	#N/A	0.00235813	1.62971e-05	#N/A	2.38103	#N/A	#N/A	-1.40937	-1.48572	#N/A
IREB2	UP	UP	UP	#N/A	#N/A	#N/A	7.11e-06	0.000259845	3.23971e-05	#N/A	#N/A	#N/A	1.83928	1.39816	1.3282	#N/A	#N/A	#N/A
RAB31	UP	UP	UP	#N/A	#N/A	#N/A	7.11e-06	8.79927e-05	2.36647e-05	#N/A	#N/A	#N/A	1.17844	1.33944	1.08039	#N/A	#N/A	#N/A
RASGRF2	UP	UP	UP	#N/A	#N/A	#N/A	7.12e-06	5.62525e-05	1.37871e-06	#N/A	#N/A	#N/A	1.23447	1.22902	1.52312	#N/A	#N/A	#N/A
PTEN	UP	UP	UP	#N/A	#N/A	#N/A	7.12e-06	0.00258134	7.11226e-05	#N/A	#N/A	#N/A	1.65461	1.01451	1.14092	#N/A	#N/A	#N/A
MCM10	UP	#N/A	#N/A	DOWN	DOWN	#N/A	7.23e-06	#N/A	#N/A	0.000108939	9.02078e-07	#N/A	1.76042	#N/A	#N/A	-1.09241	-1.38203	#N/A
S1PR3	UP	UP	UP	#N/A	#N/A	#N/A	7.24e-06	0.000550933	0.000931675	#N/A	#N/A	#N/A	2.1841	1.76296	1.23978	#N/A	#N/A	#N/A
SLC41A2	UP	UP	UP	#N/A	#N/A	#N/A	7.32e-06	0.000511227	8.49132e-05	#N/A	#N/A	#N/A	1.63907	1.13481	1.05724	#N/A	#N/A	#N/A
CASP3	UP	UP	UP	#N/A	#N/A	#N/A	7.36e-06	0.00444544	9.9767e-05	#N/A	#N/A	#N/A	1.93964	1.09954	1.26676	#N/A	#N/A	#N/A
MAP1LC3B	UP	UP	UP	#N/A	#N/A	#N/A	7.41e-06	0.000136141	1.81201e-06	#N/A	#N/A	#N/A	1.04642	1.18238	1.29636	#N/A	#N/A	#N/A
HAPLN4	UP	UP	UP	#N/A	#N/A	#N/A	7.44e-06	1.00665e-05	1.92779e-05	#N/A	#N/A	#N/A	1.45982	2.04882	1.5629	#N/A	#N/A	#N/A
SCP2	UP	UP	UP	#N/A	#N/A	#N/A	7.45e-06	0.00114319	8.88546e-06	#N/A	#N/A	#N/A	1.25482	1.02569	1.25368	#N/A	#N/A	#N/A
LOC733579	UP	UP	UP	#N/A	#N/A	#N/A	7.48e-06	2.25555e-05	1.42219e-06	#N/A	#N/A	#N/A	1.36322	1.65225	1.79773	#N/A	#N/A	#N/A
CEBPZOS	UP	#N/A	UP	#N/A	#N/A	#N/A	7.48e-06	#N/A	2.15202e-05	#N/A	#N/A	#N/A	1.2038	#N/A	1.06297	#N/A	#N/A	#N/A
MUM1L1	UP	UP	UP	#N/A	#N/A	#N/A	7.51e-06	0.00017417	5.58156e-06	#N/A	#N/A	#N/A	1.68337	1.38311	1.545	#N/A	#N/A	#N/A
MEST	UP	UP	UP	#N/A	#N/A	#N/A	7.52e-06	3.2136e-05	2.05462e-06	#N/A	#N/A	#N/A	1.13152	1.50405	1.48242	#N/A	#N/A	#N/A
ADPRM	UP	UP	UP	#N/A	#N/A	#N/A	7.52e-06	0.000405903	1.73763e-05	#N/A	#N/A	#N/A	1.82777	1.35091	1.47719	#N/A	#N/A	#N/A
IL11	DOWN	DOWN	DOWN	DOWN	DOWN	#N/A	7.53e-06	5.91259e-07	1.34797e-07	0.000462	1.86499e-06	#N/A	-2.76714	-4.44935	-5.82933	-1.61589	-3.00063	#N/A
BAZ2B	UP	UP	UP	#N/A	#N/A	#N/A	7.55e-06	0.000182974	2.39456e-05	#N/A	#N/A	#N/A	2.00107	1.8019	1.75233	#N/A	#N/A	#N/A
ARL4C	UP	#N/A	#N/A	#N/A	DOWN	#N/A	7.57e-06	#N/A	#N/A	#N/A	8.36668e-09	#N/A	1.14015	#N/A	#N/A	#N/A	-1.53633	#N/A
MRVI1	UP	UP	UP	#N/A	#N/A	#N/A	7.63e-06	1.36713e-05	1.30873e-05	#N/A	#N/A	#N/A	2.28634	2.42059	2.24376	#N/A	#N/A	#N/A
DCBLD2	UP	#N/A	#N/A	#N/A	#N/A	#N/A	7.68e-06	#N/A	#N/A	#N/A	#N/A	#N/A	1.34625	#N/A	#N/A	#N/A	#N/A	#N/A
USO1	UP	UP	UP	#N/A	#N/A	#N/A	7.68e-06	0.0016377	3.02645e-05	#N/A	#N/A	#N/A	1.78243	1.15405	1.36005	#N/A	#N/A	#N/A
RFTN1	DOWN	DOWN	DOWN	#N/A	#N/A	#N/A	7.68e-06	0.000275857	2.41738e-05	#N/A	#N/A	#N/A	-2.0423	-1.71873	-1.75569	#N/A	#N/A	#N/A
WIF1	UP	UP	UP	DOWN	DOWN	#N/A	7.7e-06	0.000687452	0.00264664	7.7e-05	6.98661e-07	#N/A	2.71414	1.47469	1.06492	-1.17688	-1.63241	#N/A
ITGA1	UP	UP	UP	#N/A	#N/A	#N/A	7.82e-06	0.00037068	0.000129503	#N/A	#N/A	#N/A	1.87411	1.37481	1.13368	#N/A	#N/A	#N/A
TSPAN33	DOWN	DOWN	DOWN	#N/A	#N/A	#N/A	7.88e-06	7.92319e-05	2.88464e-06	#N/A	#N/A	#N/A	-1.48719	-1.74429	-1.74131	#N/A	#N/A	#N/A
NEDD1	UP	UP	UP	#N/A	#N/A	#N/A	7.92e-06	0.00388644	0.000143888	#N/A	#N/A	#N/A	1.9507	1.02019	1.20847	#N/A	#N/A	#N/A
CDKN2C	UP	UP	UP	#N/A	#N/A	#N/A	7.93e-06	9.28696e-06	4.49544e-06	#N/A	#N/A	#N/A	2.63827	2.551	2.50626	#N/A	#N/A	#N/A
ANKRD1	DOWN	DOWN	DOWN	DOWN	DOWN	#N/A	7.95e-06	6.11255e-06	3.29164e-07	0.00497523	2.14135e-05	#N/A	-1.95964	-3.10725	-3.87013	-1.08803	-1.87848	#N/A
AATF	DOWN	DOWN	DOWN	#N/A	#N/A	#N/A	7.97e-06	7.48297e-05	3.62025e-06	#N/A	#N/A	#N/A	-1.31487	-1.4725	-1.34916	#N/A	#N/A	#N/A
SLC38A2	UP	UP	UP	#N/A	#N/A	#N/A	7.98e-06	0.000163412	4.94126e-05	#N/A	#N/A	#N/A	1.33689	1.21358	1.03678	#N/A	#N/A	#N/A
PDIA3	UP	UP	#N/A	#N/A	#N/A	#N/A	7.99e-06	0.000444489	#N/A	#N/A	#N/A	#N/A	1.23245	1.06786	#N/A	#N/A	#N/A	#N/A
PTPN13	UP	UP	#N/A	#N/A	#N/A	#N/A	8.01e-06	0.000137917	#N/A	#N/A	#N/A	#N/A	1.21997	1.07957	#N/A	#N/A	#N/A	#N/A
LOC102158372	DOWN	DOWN	DOWN	#N/A	#N/A	#N/A	8.06e-06	1.41726e-05	3.91925e-06	#N/A	#N/A	#N/A	-1.75434	-2.52753	-1.96783	#N/A	#N/A	#N/A
ORC4	UP	UP	UP	#N/A	#N/A	#N/A	8.13e-06	0.000361911	1.07149e-05	#N/A	#N/A	#N/A	1.88544	1.37033	1.6721	#N/A	#N/A	#N/A
HNRNPH1	UP	#N/A	#N/A	#N/A	#N/A	#N/A	8.24e-06	#N/A	#N/A	#N/A	#N/A	#N/A	1.57596	#N/A	#N/A	#N/A	#N/A	#N/A
SEMA3D	UP	UP	UP	#N/A	#N/A	#N/A	8.26e-06	0.00127858	6.06139e-05	#N/A	#N/A	#N/A	2.01889	1.21886	1.44192	#N/A	#N/A	#N/A
CA12	DOWN	DOWN	DOWN	#N/A	#N/A	#N/A	8.32e-06	0.000203911	1.36052e-05	#N/A	#N/A	#N/A	-1.2915	-1.26353	-1.43225	#N/A	#N/A	#N/A
NAALADL2	UP	UP	UP	#N/A	#N/A	#N/A	8.32e-06	7.06947e-05	5.86774e-06	#N/A	#N/A	#N/A	2.216	2.06356	2.28729	#N/A	#N/A	#N/A
UFM1	UP	#N/A	UP	#N/A	#N/A	#N/A	8.34e-06	#N/A	6.22125e-05	#N/A	#N/A	#N/A	1.5139	#N/A	1.11654	#N/A	#N/A	#N/A
FTSJ3	DOWN	DOWN	DOWN	#N/A	#N/A	#N/A	8.44e-06	7.72249e-05	2.08217e-05	#N/A	#N/A	#N/A	-1.2382	-1.1013	-1.07926	#N/A	#N/A	#N/A
NRK	UP	UP	UP	#N/A	#N/A	#N/A	8.47e-06	0.000420131	1.04535e-05	#N/A	#N/A	#N/A	1.42182	1.06427	1.34086	#N/A	#N/A	#N/A
E2F8	UP	UP	UP	#N/A	DOWN	#N/A	8.48e-06	0.000289872	0.000217639	#N/A	7.59549e-05	#N/A	2.86116	1.96714	1.75925	#N/A	-1.08959	#N/A
RCN1	UP	UP	#N/A	#N/A	#N/A	#N/A	8.5e-06	0.000394437	#N/A	#N/A	#N/A	#N/A	1.3398	1.1199	#N/A	#N/A	#N/A	#N/A
REEP3	UP	UP	UP	#N/A	#N/A	#N/A	8.52e-06	0.000125497	9.89291e-06	#N/A	#N/A	#N/A	1.74413	1.58369	1.75731	#N/A	#N/A	#N/A
LOC100738003	UP	UP	UP	#N/A	#N/A	#N/A	8.56e-06	0.000370594	7.88415e-05	#N/A	#N/A	#N/A	2.31618	1.65475	1.6166	#N/A	#N/A	#N/A
PLK1	UP	UP	UP	#N/A	#N/A	#N/A	8.66e-06	0.000240399	7.68514e-05	#N/A	#N/A	#N/A	2.82195	2.15089	1.95448	#N/A	#N/A	#N/A
POSTN	UP	UP	UP	#N/A	#N/A	#N/A	8.7e-06	0.000176008	1.52171e-05	#N/A	#N/A	#N/A	3.45426	2.9014	3.11439	#N/A	#N/A	#N/A
APOD	UP	UP	UP	#N/A	#N/A	#N/A	8.73e-06	3.78612e-07	4.87596e-08	#N/A	#N/A	#N/A	2.07424	2.33965	2.72533	#N/A	#N/A	#N/A
FAM46A	UP	#N/A	#N/A	#N/A	#N/A	#N/A	8.74e-06	#N/A	#N/A	#N/A	#N/A	#N/A	1.39352	#N/A	#N/A	#N/A	#N/A	#N/A
TRPM7	UP	UP	UP	#N/A	#N/A	#N/A	8.74e-06	0.000175569	4.79205e-06	#N/A	#N/A	#N/A	2.13871	1.74882	2.25555	#N/A	#N/A	#N/A
FER	UP	UP	UP	#N/A	#N/A	#N/A	8.83e-06	0.000598587	1.08639e-05	#N/A	#N/A	#N/A	2.11568	1.52421	1.76284	#N/A	#N/A	#N/A
ELOVL6	UP	UP	UP	#N/A	#N/A	#N/A	8.85e-06	0.000141695	8.11941e-06	#N/A	#N/A	#N/A	1.06366	1.05437	1.12067	#N/A	#N/A	#N/A
PCOLCE2	DOWN	DOWN	DOWN	#N/A	#N/A	#N/A	8.87e-06	4.28663e-05	2.40774e-06	#N/A	#N/A	#N/A	-1.04784	-1.11285	-1.34768	#N/A	#N/A	#N/A
ACSL3	UP	UP	UP	#N/A	#N/A	#N/A	8.91e-06	0.000406686	1.59198e-06	#N/A	#N/A	#N/A	1.29721	1.19008	1.47852	#N/A	#N/A	#N/A
GNG2	UP	UP	#N/A	#N/A	#N/A	#N/A	8.99e-06	0.000339236	#N/A	#N/A	#N/A	#N/A	1.27319	1.05101	#N/A	#N/A	#N/A	#N/A
CASD1	UP	UP	UP	#N/A	#N/A	#N/A	9e-06	0.000731873	2.088e-05	#N/A	#N/A	#N/A	1.81852	1.33089	1.52847	#N/A	#N/A	#N/A
GFPT1	UP	UP	UP	#N/A	#N/A	#N/A	9e-06	8.84738e-05	1.96119e-05	#N/A	#N/A	#N/A	1.56592	1.51378	1.40111	#N/A	#N/A	#N/A
LOC100623441	UP	UP	UP	#N/A	UP	#N/A	9.02e-06	2.14789e-06	2.01794e-07	#N/A	5.70143e-06	#N/A	2.84246	3.76655	4.27217	#N/A	1.42538	#N/A
NDC80	UP	UP	UP	DOWN	DOWN	#N/A	9.03e-06	0.00187795	0.000371087	8.77e-05	2.42916e-06	#N/A	3.46151	1.80749	2.00193	-1.58728	-1.44563	#N/A
ST6GAL1	UP	UP	UP	#N/A	#N/A	#N/A	9.12e-06	8.61294e-06	1.04936e-05	#N/A	#N/A	#N/A	1.31477	1.60022	1.24154	#N/A	#N/A	#N/A
LOC102160748	UP	UP	UP	#N/A	#N/A	#N/A	9.18e-06	3.24805e-05	1.98079e-06	#N/A	#N/A	#N/A	2.38044	1.84218	2.33201	#N/A	#N/A	#N/A
SNAI2	UP	UP	#N/A	#N/A	#N/A	#N/A	9.19e-06	0.000102162	#N/A	#N/A	#N/A	#N/A	1.2557	1.21341	#N/A	#N/A	#N/A	#N/A
RECQL	UP	UP	UP	#N/A	#N/A	#N/A	9.19e-06	0.00317887	7.66689e-05	#N/A	#N/A	#N/A	1.68048	1.07312	1.17824	#N/A	#N/A	#N/A
TIA1	UP	UP	UP	#N/A	#N/A	#N/A	9.2e-06	0.00017727	1.25526e-05	#N/A	#N/A	#N/A	2.20314	1.61298	2.0004	#N/A	#N/A	#N/A
DIO2	UP	#N/A	#N/A	DOWN	DOWN	#N/A	9.23e-06	#N/A	#N/A	0.000153515	1.36367e-08	#N/A	1.63431	#N/A	#N/A	-1.24841	-1.41042	#N/A
ERLEC1	UP	UP	UP	#N/A	#N/A	#N/A	9.28e-06	0.000418041	2.96934e-05	#N/A	#N/A	#N/A	1.25917	1.0301	1.11007	#N/A	#N/A	#N/A
EPYC	UP	#N/A	#N/A	#N/A	DOWN	#N/A	9.29e-06	#N/A	#N/A	#N/A	7.32242e-07	#N/A	1.64776	#N/A	#N/A	#N/A	-1.0034	#N/A
ZDHHC2	UP	#N/A	#N/A	#N/A	#N/A	#N/A	9.32e-06	#N/A	#N/A	#N/A	#N/A	#N/A	1.19914	#N/A	#N/A	#N/A	#N/A	#N/A
ISM1	UP	UP	UP	#N/A	#N/A	#N/A	9.35e-06	7.97237e-06	8.71723e-07	#N/A	#N/A	#N/A	1.1257	1.34537	1.67128	#N/A	#N/A	#N/A
EFHD1	UP	UP	UP	#N/A	#N/A	#N/A	9.46e-06	2.63538e-06	6.20893e-06	#N/A	#N/A	#N/A	2.7057	3.45235	3.07879	#N/A	#N/A	#N/A
E2F7	UP	UP	#N/A	#N/A	DOWN	#N/A	9.51e-06	0.00816053	#N/A	#N/A	4.34586e-06	#N/A	2.10425	1.06912	#N/A	#N/A	-1.38186	#N/A
KCNMA1	UP	#N/A	#N/A	#N/A	#N/A	#N/A	9.86e-06	#N/A	#N/A	#N/A	#N/A	#N/A	1.15106	#N/A	#N/A	#N/A	#N/A	#N/A
PEX2	DOWN	DOWN	DOWN	#N/A	#N/A	#N/A	9.9e-06	0.000126357	1.7892e-05	#N/A	#N/A	#N/A	-1.41219	-1.29576	-1.15068	#N/A	#N/A	#N/A
DDX3X	UP	UP	UP	#N/A	#N/A	#N/A	9.9e-06	0.000295828	3.21465e-05	#N/A	#N/A	#N/A	1.44994	1.18362	1.15523	#N/A	#N/A	#N/A
PLS3	UP	UP	UP	#N/A	#N/A	#N/A	1e-05	0.000166932	3.1924e-05	#N/A	#N/A	#N/A	1.81759	1.57277	1.49947	#N/A	#N/A	#N/A
FAM184A	UP	UP	#N/A	#N/A	DOWN	#N/A	1e-05	0.00172034	#N/A	#N/A	1.51011e-05	#N/A	2.10203	1.25691	#N/A	#N/A	-1.12472	#N/A
S100A4	UP	UP	UP	#N/A	#N/A	#N/A	1e-05	6.04751e-05	1.43466e-05	#N/A	#N/A	#N/A	1.74847	1.78741	1.46057	#N/A	#N/A	#N/A
UFL1	UP	UP	UP	#N/A	#N/A	#N/A	1.01e-05	0.000912514	2.77029e-05	#N/A	#N/A	#N/A	1.8906	1.31443	1.45956	#N/A	#N/A	#N/A
COPB1	UP	UP	UP	#N/A	#N/A	#N/A	1.01e-05	0.000425915	7.91501e-05	#N/A	#N/A	#N/A	1.66938	1.27012	1.20405	#N/A	#N/A	#N/A
PSD3	UP	UP	UP	#N/A	#N/A	#N/A	1.01e-05	7.65781e-06	4.76166e-06	#N/A	#N/A	#N/A	1.10676	1.25731	1.26886	#N/A	#N/A	#N/A
MYCL	DOWN	DOWN	DOWN	#N/A	#N/A	#N/A	1.01e-05	6.00127e-06	1.27912e-05	#N/A	#N/A	#N/A	-3.69093	-3.88482	-4.02869	#N/A	#N/A	#N/A
FAM208A	UP	UP	UP	#N/A	#N/A	#N/A	1.02e-05	0.00278487	1.91019e-05	#N/A	#N/A	#N/A	1.90303	1.14538	1.58724	#N/A	#N/A	#N/A
MORC4	UP	UP	#N/A	#N/A	#N/A	#N/A	1.02e-05	0.000367925	#N/A	#N/A	#N/A	#N/A	1.27857	1.09128	#N/A	#N/A	#N/A	#N/A
ATP2C1	UP	UP	UP	#N/A	#N/A	#N/A	1.02e-05	0.000410531	1.38622e-05	#N/A	#N/A	#N/A	1.19134	1.06653	1.1474	#N/A	#N/A	#N/A
SCARA5	DOWN	DOWN	DOWN	#N/A	UP	#N/A	1.02e-05	9.78502e-05	0.00091552	#N/A	0.000541867	#N/A	-2.29012	-1.88886	-1.14613	#N/A	1.15495	#N/A
KIF26B	DOWN	DOWN	DOWN	#N/A	#N/A	#N/A	1.04e-05	1.5927e-05	1.14383e-06	#N/A	#N/A	#N/A	-1.43553	-1.56266	-2.16691	#N/A	#N/A	#N/A
CA8	UP	UP	UP	#N/A	UP	#N/A	1.04e-05	1.52529e-05	2.79894e-07	#N/A	5.04115e-05	#N/A	2.62515	3.0261	3.82121	#N/A	1.20027	#N/A
ROR1	UP	UP	UP	#N/A	#N/A	#N/A	1.04e-05	0.000237558	9.98754e-05	#N/A	#N/A	#N/A	1.47194	1.22778	1.00599	#N/A	#N/A	#N/A
REEP1	UP	#N/A	#N/A	#N/A	#N/A	#N/A	1.04e-05	#N/A	#N/A	#N/A	#N/A	#N/A	1.12123	#N/A	#N/A	#N/A	#N/A	#N/A
SERP1	UP	UP	UP	#N/A	#N/A	#N/A	1.06e-05	0.000291648	0.000113621	#N/A	#N/A	#N/A	1.42629	1.17139	1.00788	#N/A	#N/A	#N/A
SPDL1	UP	#N/A	#N/A	DOWN	DOWN	#N/A	1.06e-05	#N/A	#N/A	0.000105864	3.48914e-06	#N/A	1.93443	#N/A	#N/A	-1.45883	-1.49219	#N/A
PSIP1	UP	#N/A	#N/A	#N/A	#N/A	#N/A	1.08e-05	#N/A	#N/A	#N/A	#N/A	#N/A	1.18351	#N/A	#N/A	#N/A	#N/A	#N/A
RYR2	UP	UP	UP	#N/A	#N/A	#N/A	1.09e-05	1.5807e-05	1.76317e-06	#N/A	#N/A	#N/A	1.66475	1.78694	1.9324	#N/A	#N/A	#N/A
NANOS1	UP	UP	UP	#N/A	#N/A	#N/A	1.1e-05	2.84518e-05	1.33024e-05	#N/A	#N/A	#N/A	2.48382	2.51265	2.46756	#N/A	#N/A	#N/A
JMJD1C	UP	UP	UP	#N/A	#N/A	#N/A	1.1e-05	8.55718e-05	8.15615e-06	#N/A	#N/A	#N/A	2.30028	1.914	2.13207	#N/A	#N/A	#N/A
IFI6	UP	UP	UP	UP	#N/A	#N/A	1.11e-05	1.56653e-06	4.72719e-06	0.000195357	#N/A	#N/A	3.93809	4.89151	4.71663	1.01514	#N/A	#N/A
KLHL24	UP	UP	UP	#N/A	#N/A	#N/A	1.12e-05	0.00018837	1.07279e-05	#N/A	#N/A	#N/A	1.98652	1.78237	1.9975	#N/A	#N/A	#N/A
DNA2	UP	#N/A	#N/A	DOWN	DOWN	#N/A	1.14e-05	#N/A	#N/A	0.000222818	1.28408e-05	#N/A	2.02829	#N/A	#N/A	-1.24514	-1.22004	#N/A
CMKLR1	UP	UP	UP	#N/A	DOWN	#N/A	1.15e-05	0.00020075	0.000394002	#N/A	3.859e-05	#N/A	2.25154	1.62634	1.08871	#N/A	-1.14652	#N/A
CDCA8	UP	UP	UP	#N/A	DOWN	#N/A	1.15e-05	0.000567965	0.000315772	#N/A	4.48294e-05	#N/A	2.33513	1.28968	1.29504	#N/A	-1.02426	#N/A
CREB5	UP	UP	UP	#N/A	#N/A	#N/A	1.15e-05	1.46719e-05	9.50535e-06	#N/A	#N/A	#N/A	1.53315	1.66565	1.48689	#N/A	#N/A	#N/A
ID2	DOWN	DOWN	DOWN	#N/A	#N/A	#N/A	1.15e-05	0.000154851	7.4341e-05	#N/A	#N/A	#N/A	-3.09179	-2.55813	-2.15786	#N/A	#N/A	#N/A
ARHGAP11A	UP	UP	UP	DOWN	DOWN	#N/A	1.16e-05	0.0010397	0.000318441	0.000905197	5.45359e-06	#N/A	2.73343	1.59817	1.60373	-1.07678	-1.11375	#N/A
FBXL3	UP	UP	UP	#N/A	#N/A	#N/A	1.16e-05	0.000367387	2.45192e-05	#N/A	#N/A	#N/A	1.78389	1.44716	1.53534	#N/A	#N/A	#N/A
SMC3	UP	UP	UP	#N/A	#N/A	#N/A	1.17e-05	0.000959273	1.80869e-05	#N/A	#N/A	#N/A	1.83527	1.15573	1.45646	#N/A	#N/A	#N/A
SPTLC3	UP	UP	UP	#N/A	#N/A	#N/A	1.17e-05	6.44911e-05	4.04552e-06	#N/A	#N/A	#N/A	1.89642	1.81375	2.05842	#N/A	#N/A	#N/A
ATP7A	UP	UP	UP	#N/A	#N/A	#N/A	1.17e-05	0.000291592	2.37332e-05	#N/A	#N/A	#N/A	1.68448	1.43949	1.61485	#N/A	#N/A	#N/A
CEP350	UP	UP	UP	#N/A	#N/A	#N/A	1.17e-05	0.000579994	1.48448e-05	#N/A	#N/A	#N/A	1.83291	1.38948	1.62022	#N/A	#N/A	#N/A
PTGES	DOWN	DOWN	DOWN	#N/A	#N/A	#N/A	1.18e-05	0.000170173	4.61332e-06	#N/A	#N/A	#N/A	-3.12004	-3.07114	-3.37539	#N/A	#N/A	#N/A
PCP4L1	UP	UP	UP	#N/A	#N/A	#N/A	1.18e-05	4.28415e-05	0.000119875	#N/A	#N/A	#N/A	3.02419	2.69969	2.10916	#N/A	#N/A	#N/A
PAICS	UP	UP	UP	#N/A	#N/A	#N/A	1.18e-05	0.000498838	1.31498e-05	#N/A	#N/A	#N/A	1.46684	1.11995	1.4032	#N/A	#N/A	#N/A
STARD4	UP	UP	UP	#N/A	#N/A	#N/A	1.18e-05	7.20923e-05	1.42683e-05	#N/A	#N/A	#N/A	1.87905	1.65044	1.58299	#N/A	#N/A	#N/A
DNAJC10	UP	UP	UP	#N/A	#N/A	#N/A	1.19e-05	0.00128144	4.55953e-05	#N/A	#N/A	#N/A	1.63643	1.14769	1.30084	#N/A	#N/A	#N/A
TENM1	UP	UP	UP	#N/A	#N/A	#N/A	1.19e-05	8.89242e-05	4.54362e-05	#N/A	#N/A	#N/A	2.02741	1.74959	1.67318	#N/A	#N/A	#N/A
TCTA	UP	UP	UP	#N/A	#N/A	#N/A	1.19e-05	5.3788e-05	5.18245e-06	#N/A	#N/A	#N/A	1.40075	1.47787	1.63026	#N/A	#N/A	#N/A
CTSL	DOWN	DOWN	DOWN	#N/A	#N/A	#N/A	1.19e-05	1.77321e-05	1.74892e-06	#N/A	#N/A	#N/A	-1.90877	-2.45511	-2.79154	#N/A	#N/A	#N/A
MAP2	UP	UP	UP	#N/A	#N/A	#N/A	1.19e-05	0.000277852	3.57085e-05	#N/A	#N/A	#N/A	1.51366	1.31301	1.43245	#N/A	#N/A	#N/A
CISD1	UP	#N/A	UP	#N/A	#N/A	#N/A	1.19e-05	#N/A	4.57236e-06	#N/A	#N/A	#N/A	1.31153	#N/A	1.39297	#N/A	#N/A	#N/A
GLB1L	UP	UP	UP	#N/A	#N/A	#N/A	1.2e-05	1.61049e-05	2.02657e-06	#N/A	#N/A	#N/A	1.19839	1.46018	1.39932	#N/A	#N/A	#N/A
MARCKS	UP	UP	UP	#N/A	#N/A	#N/A	1.2e-05	0.000696943	1.79278e-05	#N/A	#N/A	#N/A	1.14477	1.08299	1.19287	#N/A	#N/A	#N/A
SELENOS	UP	UP	UP	#N/A	#N/A	#N/A	1.2e-05	0.000101317	0.000106713	#N/A	#N/A	#N/A	1.44819	1.37109	1.02179	#N/A	#N/A	#N/A
SH3GL2	UP	UP	UP	#N/A	#N/A	#N/A	1.2e-05	2.56486e-05	8.86465e-06	#N/A	#N/A	#N/A	2.17676	2.2491	2.35196	#N/A	#N/A	#N/A
CHORDC1	UP	#N/A	UP	#N/A	#N/A	#N/A	1.2e-05	#N/A	1.08829e-05	#N/A	#N/A	#N/A	1.54901	#N/A	1.5671	#N/A	#N/A	#N/A
LPAR6	UP	UP	UP	#N/A	#N/A	#N/A	1.2e-05	0.00019715	4.64318e-06	#N/A	#N/A	#N/A	2.29162	1.767	2.21811	#N/A	#N/A	#N/A
MAPK6	UP	UP	UP	#N/A	#N/A	#N/A	1.21e-05	0.000664323	0.000381039	#N/A	#N/A	#N/A	1.80191	1.32609	1.01479	#N/A	#N/A	#N/A
MMS22L	UP	#N/A	#N/A	#N/A	#N/A	#N/A	1.21e-05	#N/A	#N/A	#N/A	#N/A	#N/A	1.60071	#N/A	#N/A	#N/A	#N/A	#N/A
DZIP1	UP	#N/A	#N/A	#N/A	#N/A	#N/A	1.22e-05	#N/A	#N/A	#N/A	#N/A	#N/A	1.16418	#N/A	#N/A	#N/A	#N/A	#N/A
CA9	DOWN	DOWN	DOWN	#N/A	#N/A	#N/A	1.22e-05	0.000371017	6.11284e-05	#N/A	#N/A	#N/A	-2.36629	-1.50861	-1.90551	#N/A	#N/A	#N/A
VGLL3	UP	#N/A	#N/A	#N/A	#N/A	#N/A	1.23e-05	#N/A	#N/A	#N/A	#N/A	#N/A	1.39252	#N/A	#N/A	#N/A	#N/A	#N/A
PRMT5	DOWN	DOWN	DOWN	#N/A	#N/A	#N/A	1.23e-05	4.47394e-05	3.06478e-06	#N/A	#N/A	#N/A	-1.0256	-1.11977	-1.12272	#N/A	#N/A	#N/A
ADAMTSL1	UP	UP	UP	#N/A	#N/A	#N/A	1.23e-05	5.53093e-06	2.58155e-06	#N/A	#N/A	#N/A	3.78742	4.32892	4.4858	#N/A	#N/A	#N/A
OSBPL8	UP	UP	UP	#N/A	#N/A	#N/A	1.24e-05	0.00196704	2.72638e-05	#N/A	#N/A	#N/A	1.92705	1.3052	1.56981	#N/A	#N/A	#N/A
ERCC6L	UP	UP	UP	DOWN	DOWN	#N/A	1.24e-05	0.00126412	0.000179069	0.000806078	0.000248011	#N/A	2.74498	1.37164	1.54193	-1.30264	-1.18915	#N/A
TMTC3	UP	UP	UP	#N/A	#N/A	#N/A	1.25e-05	0.0021108	0.000118173	#N/A	#N/A	#N/A	1.98401	1.13672	1.31263	#N/A	#N/A	#N/A
ITGA8	UP	#N/A	#N/A	#N/A	#N/A	#N/A	1.25e-05	#N/A	#N/A	#N/A	#N/A	#N/A	1.09773	#N/A	#N/A	#N/A	#N/A	#N/A
SRSF1	UP	#N/A	#N/A	#N/A	#N/A	#N/A	1.28e-05	#N/A	#N/A	#N/A	#N/A	#N/A	1.43507	#N/A	#N/A	#N/A	#N/A	#N/A
LRRK2	UP	UP	UP	#N/A	#N/A	#N/A	1.29e-05	0.000322519	1.8682e-05	#N/A	#N/A	#N/A	2.38892	1.80012	2.15188	#N/A	#N/A	#N/A
PGAP1	UP	UP	UP	#N/A	#N/A	#N/A	1.29e-05	0.000285582	3.98668e-05	#N/A	#N/A	#N/A	2.6815	2.0311	2.23522	#N/A	#N/A	#N/A
IKBIP	UP	UP	UP	#N/A	#N/A	#N/A	1.3e-05	0.00124638	4.81645e-05	#N/A	#N/A	#N/A	1.47739	1.19462	1.2007	#N/A	#N/A	#N/A
DCX	UP	UP	UP	#N/A	#N/A	#N/A	1.3e-05	8.4847e-05	1.86979e-05	#N/A	#N/A	#N/A	1.56195	1.46831	1.45148	#N/A	#N/A	#N/A
UHRF1BP1L	UP	UP	UP	#N/A	#N/A	#N/A	1.3e-05	0.000791215	3.84792e-05	#N/A	#N/A	#N/A	2.08056	1.492	1.65868	#N/A	#N/A	#N/A
PTPRD	UP	UP	UP	#N/A	#N/A	#N/A	1.3e-05	1.57471e-05	1.67093e-05	#N/A	#N/A	#N/A	3.06598	2.85888	2.43303	#N/A	#N/A	#N/A
RAP2C	UP	#N/A	#N/A	#N/A	#N/A	#N/A	1.3e-05	#N/A	#N/A	#N/A	#N/A	#N/A	1.21604	#N/A	#N/A	#N/A	#N/A	#N/A
MECOM	UP	#N/A	UP	#N/A	#N/A	#N/A	1.31e-05	#N/A	8.76936e-06	#N/A	#N/A	#N/A	1.27854	#N/A	1.2626	#N/A	#N/A	#N/A
LOC100737060	UP	UP	UP	#N/A	#N/A	#N/A	1.33e-05	0.000214414	4.76138e-05	#N/A	#N/A	#N/A	1.63671	1.45025	1.28479	#N/A	#N/A	#N/A
SCPEP1	UP	UP	UP	#N/A	#N/A	#N/A	1.33e-05	0.000364993	6.49079e-06	#N/A	#N/A	#N/A	1.055	1.14715	1.17259	#N/A	#N/A	#N/A
LOC110259516	UP	UP	UP	#N/A	#N/A	#N/A	1.35e-05	7.90801e-06	4.99647e-06	#N/A	#N/A	#N/A	2.59232	3.18555	3.03732	#N/A	#N/A	#N/A
STT3B	UP	UP	UP	#N/A	#N/A	#N/A	1.36e-05	0.000355553	5.24394e-05	#N/A	#N/A	#N/A	1.65642	1.34056	1.37099	#N/A	#N/A	#N/A
ARSK	UP	UP	UP	#N/A	#N/A	#N/A	1.36e-05	0.000610259	1.42402e-05	#N/A	#N/A	#N/A	1.38769	1.19017	1.30588	#N/A	#N/A	#N/A
ANKRD63	DOWN	DOWN	DOWN	#N/A	#N/A	#N/A	1.38e-05	4.89658e-05	3.88105e-05	#N/A	#N/A	#N/A	-2.51326	-2.2704	-2.69069	#N/A	#N/A	#N/A
TBC1D8B	UP	UP	UP	#N/A	#N/A	#N/A	1.38e-05	0.00290757	0.000137813	#N/A	#N/A	#N/A	1.99222	1.24722	1.37652	#N/A	#N/A	#N/A
COL9A2	UP	#N/A	#N/A	DOWN	DOWN	#N/A	1.38e-05	#N/A	#N/A	7.31e-06	1.60184e-07	#N/A	1.10378	#N/A	#N/A	-1.32916	-1.83455	#N/A
DLG1	UP	#N/A	#N/A	#N/A	#N/A	#N/A	1.38e-05	#N/A	#N/A	#N/A	#N/A	#N/A	1.35417	#N/A	#N/A	#N/A	#N/A	#N/A
CEP290	UP	UP	UP	#N/A	#N/A	#N/A	1.39e-05	0.000461494	2.092e-05	#N/A	#N/A	#N/A	2.28729	1.39776	1.71062	#N/A	#N/A	#N/A
CCP110	UP	UP	UP	#N/A	#N/A	#N/A	1.39e-05	0.00220662	9.51534e-06	#N/A	#N/A	#N/A	1.68959	1.05622	1.46821	#N/A	#N/A	#N/A
ALG14	UP	UP	UP	#N/A	#N/A	#N/A	1.39e-05	8.25021e-05	1.8436e-05	#N/A	#N/A	#N/A	1.42182	1.37046	1.398	#N/A	#N/A	#N/A
LOC100515171	UP	UP	UP	#N/A	#N/A	#N/A	1.4e-05	0.000101364	1.25637e-05	#N/A	#N/A	#N/A	3.12264	2.53094	2.91243	#N/A	#N/A	#N/A
LGR4	UP	#N/A	UP	#N/A	#N/A	#N/A	1.4e-05	#N/A	3.35842e-05	#N/A	#N/A	#N/A	1.4275	#N/A	1.24387	#N/A	#N/A	#N/A
RCN2	UP	#N/A	UP	#N/A	#N/A	#N/A	1.41e-05	#N/A	2.54797e-05	#N/A	#N/A	#N/A	1.16911	#N/A	1.0773	#N/A	#N/A	#N/A
RHOBTB1	UP	UP	UP	#N/A	#N/A	#N/A	1.42e-05	3.39741e-05	1.00616e-05	#N/A	#N/A	#N/A	1.46531	1.67233	1.57045	#N/A	#N/A	#N/A
TM4SF1	UP	UP	#N/A	#N/A	#N/A	#N/A	1.43e-05	0.000502113	#N/A	#N/A	#N/A	#N/A	1.21004	1.07647	#N/A	#N/A	#N/A	#N/A
PCDH9	UP	UP	UP	#N/A	#N/A	#N/A	1.43e-05	0.000650455	6.08923e-05	#N/A	#N/A	#N/A	1.78244	1.26832	1.3741	#N/A	#N/A	#N/A
CEP128	UP	UP	UP	#N/A	#N/A	#N/A	1.43e-05	0.000644137	4.54684e-05	#N/A	#N/A	#N/A	2.37905	1.47467	1.89737	#N/A	#N/A	#N/A
ARHGAP42	UP	UP	UP	#N/A	#N/A	#N/A	1.44e-05	0.000655691	0.000243117	#N/A	#N/A	#N/A	1.91766	1.40173	1.18689	#N/A	#N/A	#N/A
HES1	DOWN	DOWN	DOWN	DOWN	DOWN	#N/A	1.44e-05	7.0124e-06	1.86015e-06	0.00615962	0.000959472	#N/A	-2.19047	-3.40284	-3.3821	-1.14551	-1.15527	#N/A
EDEM3	UP	UP	UP	#N/A	#N/A	#N/A	1.44e-05	0.000280397	4.62378e-05	#N/A	#N/A	#N/A	1.80727	1.55076	1.47427	#N/A	#N/A	#N/A
SGMS2	UP	#N/A	#N/A	#N/A	#N/A	#N/A	1.45e-05	#N/A	#N/A	#N/A	#N/A	#N/A	1.06007	#N/A	#N/A	#N/A	#N/A	#N/A
CTSO	UP	UP	UP	#N/A	#N/A	#N/A	1.46e-05	8.14878e-05	3.92797e-05	#N/A	#N/A	#N/A	1.64381	1.63929	1.47005	#N/A	#N/A	#N/A
SLC30A5	UP	UP	UP	#N/A	#N/A	#N/A	1.46e-05	0.00183522	4.10796e-05	#N/A	#N/A	#N/A	1.4623	1.13008	1.29138	#N/A	#N/A	#N/A
SRSF10	UP	UP	UP	#N/A	#N/A	#N/A	1.47e-05	0.00170107	8.03911e-05	#N/A	#N/A	#N/A	1.63191	1.03385	1.21867	#N/A	#N/A	#N/A
LOC106504299	DOWN	DOWN	DOWN	#N/A	#N/A	#N/A	1.48e-05	5.9771e-05	2.48216e-05	#N/A	#N/A	#N/A	-1.54458	-1.43142	-1.48104	#N/A	#N/A	#N/A
FNDC1	UP	UP	UP	#N/A	#N/A	#N/A	1.48e-05	3.20209e-05	4.43164e-06	#N/A	#N/A	#N/A	3.10693	3.29366	3.33062	#N/A	#N/A	#N/A
SEC23A	UP	UP	#N/A	#N/A	#N/A	#N/A	1.49e-05	0.000605496	#N/A	#N/A	#N/A	#N/A	1.37709	1.0393	#N/A	#N/A	#N/A	#N/A
MSL2	UP	#N/A	#N/A	#N/A	#N/A	#N/A	1.49e-05	#N/A	#N/A	#N/A	#N/A	#N/A	1.06915	#N/A	#N/A	#N/A	#N/A	#N/A
ZNF667	UP	UP	UP	#N/A	#N/A	#N/A	1.5e-05	0.000390964	3.64275e-05	#N/A	#N/A	#N/A	2.13238	2.04709	1.85375	#N/A	#N/A	#N/A
DDX27	DOWN	DOWN	DOWN	#N/A	#N/A	#N/A	1.51e-05	4.34089e-05	2.53924e-05	#N/A	#N/A	#N/A	-1.19886	-1.22927	-1.03411	#N/A	#N/A	#N/A
EPHA10	DOWN	DOWN	DOWN	#N/A	#N/A	#N/A	1.52e-05	0.00108226	6.0081e-05	#N/A	#N/A	#N/A	-4.14879	-2.77378	-3.07434	#N/A	#N/A	#N/A
EIF4G2	UP	#N/A	#N/A	#N/A	#N/A	#N/A	1.54e-05	#N/A	#N/A	#N/A	#N/A	#N/A	1.13787	#N/A	#N/A	#N/A	#N/A	#N/A
DLG2	UP	UP	UP	#N/A	#N/A	#N/A	1.54e-05	9.25742e-06	1.13886e-06	#N/A	#N/A	#N/A	2.42847	2.80362	3.17949	#N/A	#N/A	#N/A
ZBTB44	UP	UP	UP	#N/A	#N/A	#N/A	1.54e-05	0.000597372	9.30348e-05	#N/A	#N/A	#N/A	1.56737	1.24973	1.2963	#N/A	#N/A	#N/A
ENO2	DOWN	DOWN	DOWN	#N/A	#N/A	#N/A	1.56e-05	0.000126805	5.55735e-05	#N/A	#N/A	#N/A	-4.20649	-3.33279	-3.37149	#N/A	#N/A	#N/A
THAP2	UP	#N/A	UP	#N/A	#N/A	#N/A	1.56e-05	#N/A	1.45535e-05	#N/A	#N/A	#N/A	1.62807	#N/A	1.51349	#N/A	#N/A	#N/A
IRF1	DOWN	DOWN	DOWN	#N/A	#N/A	#N/A	1.57e-05	3.82491e-05	5.15614e-06	#N/A	#N/A	#N/A	-1.14138	-1.12366	-1.19341	#N/A	#N/A	#N/A
GAS2L3	UP	#N/A	#N/A	DOWN	DOWN	#N/A	1.6e-05	#N/A	#N/A	0.000229066	9.37502e-07	#N/A	1.6923	#N/A	#N/A	-1.11457	-1.22426	#N/A
RNFT1	UP	UP	UP	#N/A	#N/A	#N/A	1.61e-05	0.00116238	0.000190378	#N/A	#N/A	#N/A	1.76023	1.17555	1.22499	#N/A	#N/A	#N/A
MAN1A2	UP	UP	UP	#N/A	#N/A	#N/A	1.62e-05	0.000542119	6.48462e-05	#N/A	#N/A	#N/A	1.34326	1.15996	1.09182	#N/A	#N/A	#N/A
EPHA4	DOWN	DOWN	DOWN	#N/A	#N/A	#N/A	1.62e-05	3.48521e-06	2.85529e-07	#N/A	#N/A	#N/A	-1.15841	-1.96948	-1.94019	#N/A	#N/A	#N/A
HMGCS1	UP	UP	UP	#N/A	#N/A	#N/A	1.62e-05	8.11043e-05	1.77701e-05	#N/A	#N/A	#N/A	1.52809	1.62647	1.45528	#N/A	#N/A	#N/A
ID3	DOWN	DOWN	DOWN	#N/A	#N/A	#N/A	1.62e-05	0.000329773	3.03433e-05	#N/A	#N/A	#N/A	-4.2949	-3.79037	-3.94308	#N/A	#N/A	#N/A
CEP135	UP	UP	UP	#N/A	#N/A	#N/A	1.63e-05	0.000283749	4.23025e-05	#N/A	#N/A	#N/A	2.65328	1.97833	2.2526	#N/A	#N/A	#N/A
SYNE2	UP	UP	UP	#N/A	#N/A	#N/A	1.63e-05	5.0978e-05	8.68023e-06	#N/A	#N/A	#N/A	1.76261	1.67186	1.67478	#N/A	#N/A	#N/A
MMP1	DOWN	DOWN	DOWN	#N/A	#N/A	#N/A	1.63e-05	0.000120175	1.36314e-05	#N/A	#N/A	#N/A	-1.57792	-1.95646	-1.78477	#N/A	#N/A	#N/A
FKBP14	UP	UP	UP	#N/A	#N/A	#N/A	1.65e-05	0.000517879	4.46372e-05	#N/A	#N/A	#N/A	1.74441	1.41358	1.4538	#N/A	#N/A	#N/A
USP34	UP	UP	UP	#N/A	#N/A	#N/A	1.65e-05	0.00137633	2.62078e-05	#N/A	#N/A	#N/A	1.69522	1.2365	1.43392	#N/A	#N/A	#N/A
CCDC88A	UP	UP	UP	#N/A	#N/A	#N/A	1.66e-05	0.000701735	4.04474e-05	#N/A	#N/A	#N/A	2.20673	1.4487	1.74507	#N/A	#N/A	#N/A
BET1	UP	UP	UP	#N/A	#N/A	#N/A	1.66e-05	0.000637547	5.35155e-05	#N/A	#N/A	#N/A	1.39315	1.11232	1.29271	#N/A	#N/A	#N/A
GOLGB1	UP	UP	UP	#N/A	#N/A	#N/A	1.67e-05	0.000166131	1.17798e-05	#N/A	#N/A	#N/A	2.20269	1.95351	2.08953	#N/A	#N/A	#N/A
CEMIP	UP	UP	UP	UP	#N/A	#N/A	1.68e-05	4.57942e-07	9.85706e-07	1.94e-05	#N/A	#N/A	1.99016	3.42128	2.85713	1.48681	#N/A	#N/A
SLC39A2	DOWN	DOWN	DOWN	#N/A	#N/A	#N/A	1.69e-05	1.76622e-05	2.84914e-05	#N/A	#N/A	#N/A	-2.22468	-2.5909	-2.89909	#N/A	#N/A	#N/A
DCP2	UP	UP	UP	#N/A	#N/A	#N/A	1.72e-05	0.000232773	3.17881e-05	#N/A	#N/A	#N/A	1.88201	1.66375	1.62377	#N/A	#N/A	#N/A
LOC102159591	DOWN	DOWN	DOWN	#N/A	#N/A	#N/A	1.72e-05	0.00023667	2.58431e-05	#N/A	#N/A	#N/A	-2.24273	-2.41062	-1.79501	#N/A	#N/A	#N/A
MORC3	UP	UP	UP	#N/A	#N/A	#N/A	1.72e-05	0.00214556	2.33526e-05	#N/A	#N/A	#N/A	1.73813	1.10447	1.47463	#N/A	#N/A	#N/A
AKAP9	UP	UP	UP	#N/A	#N/A	#N/A	1.74e-05	0.000105493	1.7709e-05	#N/A	#N/A	#N/A	2.28593	1.75809	2.01761	#N/A	#N/A	#N/A
EDNRA	UP	UP	UP	#N/A	#N/A	#N/A	1.75e-05	5.76332e-05	1.14268e-05	#N/A	#N/A	#N/A	1.51219	1.53505	1.6739	#N/A	#N/A	#N/A
LOC100737912	UP	UP	UP	#N/A	#N/A	#N/A	1.75e-05	0.000115411	1.60479e-05	#N/A	#N/A	#N/A	2.08796	1.94687	2.10237	#N/A	#N/A	#N/A
CANX	UP	#N/A	#N/A	#N/A	#N/A	#N/A	1.77e-05	#N/A	#N/A	#N/A	#N/A	#N/A	1.05524	#N/A	#N/A	#N/A	#N/A	#N/A
LEO1	UP	UP	UP	#N/A	#N/A	#N/A	1.77e-05	0.00104905	1.93749e-05	#N/A	#N/A	#N/A	1.60268	1.25564	1.6106	#N/A	#N/A	#N/A
UTRN	UP	UP	UP	#N/A	#N/A	#N/A	1.78e-05	0.000390733	8.17899e-05	#N/A	#N/A	#N/A	1.62542	1.32183	1.1959	#N/A	#N/A	#N/A
RAD51AP1	UP	UP	#N/A	#N/A	DOWN	#N/A	1.79e-05	0.00192271	#N/A	#N/A	0.000145225	#N/A	2.01035	1.15816	#N/A	#N/A	-1.12161	#N/A
JAG1	DOWN	DOWN	DOWN	#N/A	#N/A	#N/A	1.8e-05	2.69843e-06	1.89656e-06	#N/A	#N/A	#N/A	-1.40392	-1.84493	-1.91985	#N/A	#N/A	#N/A
CXCL8	DOWN	DOWN	DOWN	#N/A	#N/A	#N/A	1.81e-05	1.28285e-06	8.13155e-06	#N/A	#N/A	#N/A	-3.70709	-4.92544	-3.81939	#N/A	#N/A	#N/A
ERN1	DOWN	DOWN	DOWN	#N/A	#N/A	#N/A	1.81e-05	0.000142664	3.7323e-05	#N/A	#N/A	#N/A	-1.55547	-1.45531	-1.39101	#N/A	#N/A	#N/A
SMC6	UP	UP	UP	#N/A	#N/A	#N/A	1.81e-05	0.00178647	3.91052e-05	#N/A	#N/A	#N/A	1.96113	1.23157	1.64726	#N/A	#N/A	#N/A
TET1	UP	UP	UP	#N/A	#N/A	#N/A	1.82e-05	2.71355e-05	4.4639e-06	#N/A	#N/A	#N/A	2.01941	2.07048	2.28498	#N/A	#N/A	#N/A
MBNL1	UP	UP	UP	#N/A	#N/A	#N/A	1.83e-05	0.00115845	0.000106336	#N/A	#N/A	#N/A	1.81671	1.29318	1.35441	#N/A	#N/A	#N/A
HNRNPA2B1	UP	#N/A	UP	#N/A	#N/A	#N/A	1.83e-05	#N/A	0.000147423	#N/A	#N/A	#N/A	1.47161	#N/A	1.00732	#N/A	#N/A	#N/A
NR1D2	UP	UP	UP	#N/A	#N/A	#N/A	1.83e-05	0.00131123	0.000338897	#N/A	#N/A	#N/A	1.77544	1.24147	1.14548	#N/A	#N/A	#N/A
CMPK2	UP	UP	UP	#N/A	#N/A	#N/A	1.85e-05	9.14207e-06	6.25629e-06	#N/A	#N/A	#N/A	3.93346	4.28323	4.58913	#N/A	#N/A	#N/A
BVES	UP	UP	UP	#N/A	#N/A	#N/A	1.86e-05	0.000476495	0.000192869	#N/A	#N/A	#N/A	2.86467	1.88927	1.89222	#N/A	#N/A	#N/A
DIAPH3	UP	#N/A	#N/A	DOWN	DOWN	#N/A	1.86e-05	#N/A	#N/A	3.71e-05	6.04344e-08	#N/A	2.12611	#N/A	#N/A	-1.27112	-1.48555	#N/A
ZFYVE16	UP	UP	UP	#N/A	#N/A	#N/A	1.88e-05	0.000613792	3.61095e-05	#N/A	#N/A	#N/A	2.20069	1.56386	1.85006	#N/A	#N/A	#N/A
QKI	UP	#N/A	#N/A	#N/A	#N/A	#N/A	1.89e-05	#N/A	#N/A	#N/A	#N/A	#N/A	1.49637	#N/A	#N/A	#N/A	#N/A	#N/A
TMEM67	UP	UP	UP	#N/A	#N/A	#N/A	1.9e-05	0.000420163	1.5965e-05	#N/A	#N/A	#N/A	1.90565	1.45587	1.81233	#N/A	#N/A	#N/A
SLC40A1	UP	UP	UP	#N/A	#N/A	#N/A	1.91e-05	0.000164034	9.49077e-06	#N/A	#N/A	#N/A	1.04107	1.17427	1.1697	#N/A	#N/A	#N/A
CENPL	UP	UP	#N/A	#N/A	#N/A	#N/A	1.91e-05	0.0194142	#N/A	#N/A	#N/A	#N/A	1.90747	1.0153	#N/A	#N/A	#N/A	#N/A
DPP4	UP	UP	UP	#N/A	#N/A	#N/A	1.92e-05	1.53484e-05	1.11145e-06	#N/A	#N/A	#N/A	1.72062	2.27878	2.61253	#N/A	#N/A	#N/A
NIPBL	UP	UP	UP	#N/A	#N/A	#N/A	1.94e-05	0.00199679	2.09732e-05	#N/A	#N/A	#N/A	1.80451	1.24989	1.58099	#N/A	#N/A	#N/A
SRPX	UP	UP	UP	#N/A	#N/A	#N/A	1.95e-05	0.000133524	1.59743e-06	#N/A	#N/A	#N/A	1.23536	1.4595	1.86371	#N/A	#N/A	#N/A
CCDC91	UP	#N/A	UP	#N/A	#N/A	#N/A	1.96e-05	#N/A	0.000169989	#N/A	#N/A	#N/A	1.70667	#N/A	1.19695	#N/A	#N/A	#N/A
C1H18orf54	UP	#N/A	#N/A	#N/A	DOWN	#N/A	1.97e-05	#N/A	#N/A	#N/A	7.12864e-05	#N/A	1.9457	#N/A	#N/A	#N/A	-1.0156	#N/A
SCN3A	UP	#N/A	#N/A	DOWN	DOWN	#N/A	1.97e-05	#N/A	#N/A	0.000580268	0.000151417	#N/A	3.79808	#N/A	#N/A	-1.93877	-1.75248	#N/A
WRN	UP	UP	UP	#N/A	#N/A	#N/A	1.97e-05	0.00389526	4.86186e-05	#N/A	#N/A	#N/A	1.73097	1.03045	1.52691	#N/A	#N/A	#N/A
45176	UP	UP	UP	#N/A	#N/A	#N/A	2e-05	0.00322651	4.7461e-05	#N/A	#N/A	#N/A	1.48642	1.00802	1.22122	#N/A	#N/A	#N/A
ATP11B	UP	UP	UP	#N/A	#N/A	#N/A	2e-05	0.00118434	4.88248e-05	#N/A	#N/A	#N/A	1.67727	1.17401	1.37455	#N/A	#N/A	#N/A
HMGN2	UP	#N/A	#N/A	#N/A	#N/A	#N/A	2.01e-05	#N/A	#N/A	#N/A	#N/A	#N/A	1.12481	#N/A	#N/A	#N/A	#N/A	#N/A
UBTD2	UP	#N/A	#N/A	#N/A	#N/A	#N/A	2.01e-05	#N/A	#N/A	#N/A	#N/A	#N/A	1.01419	#N/A	#N/A	#N/A	#N/A	#N/A
RAB7B	DOWN	DOWN	DOWN	#N/A	#N/A	#N/A	2.05e-05	0.000360688	1.10123e-05	#N/A	#N/A	#N/A	-1.21365	-1.09657	-1.17723	#N/A	#N/A	#N/A
GPR68	DOWN	#N/A	DOWN	#N/A	#N/A	#N/A	2.05e-05	#N/A	1.39715e-05	#N/A	#N/A	#N/A	-1.34064	#N/A	-1.40372	#N/A	#N/A	#N/A
PRKD3	UP	UP	UP	#N/A	#N/A	#N/A	2.06e-05	0.00207219	7.12997e-05	#N/A	#N/A	#N/A	1.67032	1.12854	1.30236	#N/A	#N/A	#N/A
PCM1	UP	UP	UP	#N/A	#N/A	#N/A	2.07e-05	0.00231949	4.70262e-05	#N/A	#N/A	#N/A	1.71908	1.18516	1.41381	#N/A	#N/A	#N/A
ATP2B1	UP	#N/A	#N/A	#N/A	#N/A	#N/A	2.07e-05	#N/A	#N/A	#N/A	#N/A	#N/A	1.33978	#N/A	#N/A	#N/A	#N/A	#N/A
NEIL3	UP	UP	UP	DOWN	DOWN	#N/A	2.09e-05	0.00282013	0.00142159	0.00388916	8.45267e-05	#N/A	2.56301	1.41403	1.24363	-1.07842	-1.30414	#N/A
DOK6	UP	UP	UP	#N/A	#N/A	#N/A	2.09e-05	0.000366059	2.18759e-05	#N/A	#N/A	#N/A	2.02888	1.78646	1.91406	#N/A	#N/A	#N/A
PLEK2	DOWN	DOWN	DOWN	#N/A	#N/A	#N/A	2.11e-05	6.96311e-05	1.75829e-06	#N/A	#N/A	#N/A	-1.43426	-1.85004	-2.20172	#N/A	#N/A	#N/A
TBC1D23	UP	#N/A	#N/A	#N/A	#N/A	#N/A	2.12e-05	#N/A	#N/A	#N/A	#N/A	#N/A	1.31869	#N/A	#N/A	#N/A	#N/A	#N/A
SMARCAD1	UP	UP	UP	#N/A	#N/A	#N/A	2.13e-05	0.00443166	4.31392e-05	#N/A	#N/A	#N/A	1.7015	1.13479	1.52722	#N/A	#N/A	#N/A
ISG12(A)	UP	UP	UP	UP	UP	#N/A	2.14e-05	1.62387e-06	1.14118e-06	0.00121121	0.000131317	#N/A	4.22965	5.32801	5.53948	1.17467	1.30352	#N/A
MTMR7	UP	UP	UP	#N/A	#N/A	#N/A	2.15e-05	0.000179183	2.87003e-05	#N/A	#N/A	#N/A	1.48795	1.31489	1.42161	#N/A	#N/A	#N/A
MIS18BP1	UP	UP	UP	#N/A	#N/A	#N/A	2.15e-05	0.00379848	0.00037688	#N/A	#N/A	#N/A	2.09705	1.10958	1.21907	#N/A	#N/A	#N/A
USP15	UP	#N/A	UP	#N/A	#N/A	#N/A	2.16e-05	#N/A	4.14715e-05	#N/A	#N/A	#N/A	1.55917	#N/A	1.29508	#N/A	#N/A	#N/A
ERBIN	UP	UP	UP	#N/A	#N/A	#N/A	2.16e-05	0.000748937	4.81927e-05	#N/A	#N/A	#N/A	1.80448	1.35214	1.45055	#N/A	#N/A	#N/A
PKIA	UP	UP	UP	#N/A	#N/A	#N/A	2.16e-05	3.6369e-05	9.41911e-06	#N/A	#N/A	#N/A	2.87953	2.70487	3.15921	#N/A	#N/A	#N/A
TRIP10	DOWN	DOWN	DOWN	#N/A	#N/A	#N/A	2.17e-05	0.00037585	1.13675e-05	#N/A	#N/A	#N/A	-1.31271	-1.18582	-1.30423	#N/A	#N/A	#N/A
FANCM	UP	#N/A	UP	#N/A	#N/A	#N/A	2.18e-05	#N/A	0.000420018	#N/A	#N/A	#N/A	2.00034	#N/A	1.25465	#N/A	#N/A	#N/A
GEN1	UP	#N/A	UP	DOWN	DOWN	#N/A	2.18e-05	#N/A	0.000149219	0.00182674	0.000314682	#N/A	3.74118	#N/A	2.67811	-1.55289	-1.06655	#N/A
ZNF652	UP	UP	UP	#N/A	#N/A	#N/A	2.19e-05	2.47398e-05	3.23403e-05	#N/A	#N/A	#N/A	1.15001	1.47676	1.13051	#N/A	#N/A	#N/A
HHIP	UP	#N/A	#N/A	DOWN	DOWN	#N/A	2.19e-05	#N/A	#N/A	0.000303161	6.76462e-07	#N/A	1.70886	#N/A	#N/A	-1.30551	-1.99039	#N/A
FAM171B	UP	UP	UP	#N/A	#N/A	#N/A	2.21e-05	0.000330183	3.19104e-05	#N/A	#N/A	#N/A	3.03177	2.26764	2.76549	#N/A	#N/A	#N/A
PAPSS2	DOWN	DOWN	DOWN	#N/A	DOWN	#N/A	2.22e-05	1.70577e-05	1.53678e-07	#N/A	3.70418e-07	#N/A	-1.02313	-1.49438	-2.05478	#N/A	-1.01493	#N/A
RECK	UP	UP	UP	#N/A	#N/A	#N/A	2.22e-05	2.29145e-05	1.90371e-06	#N/A	#N/A	#N/A	1.09961	1.49989	1.53752	#N/A	#N/A	#N/A
NR4A3	DOWN	DOWN	DOWN	#N/A	#N/A	#N/A	2.23e-05	0.000897938	3.26894e-05	#N/A	#N/A	#N/A	-1.74369	-1.62176	-1.53925	#N/A	#N/A	#N/A
DDIAS	UP	#N/A	UP	DOWN	#N/A	#N/A	2.23e-05	#N/A	0.000499941	0.00229015	#N/A	#N/A	1.98362	#N/A	1.11519	-1.00377	#N/A	#N/A
SESN3	UP	UP	UP	#N/A	#N/A	#N/A	2.24e-05	6.76725e-05	8.86164e-06	#N/A	#N/A	#N/A	2.21114	2.32231	2.43385	#N/A	#N/A	#N/A
IL6ST	UP	UP	UP	#N/A	#N/A	#N/A	2.25e-05	0.00191749	1.77155e-05	#N/A	#N/A	#N/A	1.76038	1.20692	1.56855	#N/A	#N/A	#N/A
DEK	UP	UP	UP	#N/A	#N/A	#N/A	2.25e-05	0.00134058	0.000126085	#N/A	#N/A	#N/A	1.72369	1.19776	1.25433	#N/A	#N/A	#N/A
ZNF146	UP	UP	UP	#N/A	#N/A	#N/A	2.26e-05	0.00353371	7.54872e-05	#N/A	#N/A	#N/A	1.62274	1.01136	1.28214	#N/A	#N/A	#N/A
CPD	UP	UP	UP	#N/A	#N/A	#N/A	2.27e-05	0.000142832	4.27903e-05	#N/A	#N/A	#N/A	1.27396	1.31186	1.15212	#N/A	#N/A	#N/A
ATRX	UP	UP	UP	#N/A	#N/A	#N/A	2.28e-05	0.00132162	2.00999e-05	#N/A	#N/A	#N/A	1.91346	1.37553	1.75036	#N/A	#N/A	#N/A
NFATC2	DOWN	DOWN	DOWN	#N/A	#N/A	#N/A	2.29e-05	1.54458e-05	8.16557e-07	#N/A	#N/A	#N/A	-1.74144	-1.8135	-2.69131	#N/A	#N/A	#N/A
HFM1	UP	UP	UP	#N/A	#N/A	#N/A	2.29e-05	0.00171528	0.00054857	#N/A	#N/A	#N/A	2.29107	1.37276	1.65582	#N/A	#N/A	#N/A
KIAA1671	UP	UP	UP	#N/A	#N/A	#N/A	2.3e-05	3.68517e-06	1.01726e-06	#N/A	#N/A	#N/A	1.48459	2.12171	2.27876	#N/A	#N/A	#N/A
PBRM1	UP	UP	UP	#N/A	#N/A	#N/A	2.3e-05	0.000981833	5.70689e-05	#N/A	#N/A	#N/A	1.64748	1.22919	1.40139	#N/A	#N/A	#N/A
GRM1	UP	#N/A	UP	#N/A	#N/A	#N/A	2.31e-05	#N/A	7.01536e-06	#N/A	#N/A	#N/A	3.59746	#N/A	3.60623	#N/A	#N/A	#N/A
XRN1	UP	UP	UP	#N/A	#N/A	#N/A	2.34e-05	0.00111307	9.79632e-05	#N/A	#N/A	#N/A	1.58518	1.15462	1.1666	#N/A	#N/A	#N/A
SLC35F2	DOWN	DOWN	DOWN	#N/A	#N/A	#N/A	2.34e-05	0.000237346	9.03177e-05	#N/A	#N/A	#N/A	-1.43015	-1.17102	-1.26948	#N/A	#N/A	#N/A
CLIC4	UP	UP	UP	#N/A	#N/A	#N/A	2.37e-05	0.000579656	8.36407e-05	#N/A	#N/A	#N/A	1.65665	1.33015	1.35605	#N/A	#N/A	#N/A
SP140	UP	UP	UP	#N/A	#N/A	#N/A	2.37e-05	0.000203723	2.73545e-05	#N/A	#N/A	#N/A	1.10682	1.15599	1.11556	#N/A	#N/A	#N/A
LYVE1	UP	UP	#N/A	#N/A	DOWN	#N/A	2.38e-05	0.00172319	#N/A	#N/A	3.27046e-06	#N/A	2.31369	1.39828	#N/A	#N/A	-1.32251	#N/A
LOC100522375	DOWN	DOWN	DOWN	#N/A	#N/A	#N/A	2.38e-05	0.000565158	5.48362e-05	#N/A	#N/A	#N/A	-3.08875	-3.0058	-2.66303	#N/A	#N/A	#N/A
PRKG1	UP	UP	UP	#N/A	#N/A	#N/A	2.38e-05	0.00150378	0.000113657	#N/A	#N/A	#N/A	2.15686	1.46032	1.6087	#N/A	#N/A	#N/A
STAG2	UP	#N/A	UP	#N/A	#N/A	#N/A	2.4e-05	#N/A	4.52369e-05	#N/A	#N/A	#N/A	1.62495	#N/A	1.29764	#N/A	#N/A	#N/A
GTPBP4	DOWN	DOWN	DOWN	#N/A	#N/A	#N/A	2.41e-05	0.000110812	3.42305e-06	#N/A	#N/A	#N/A	-1.00789	-1.00433	-1.15122	#N/A	#N/A	#N/A
ELOC	UP	#N/A	#N/A	#N/A	#N/A	#N/A	2.41e-05	#N/A	#N/A	#N/A	#N/A	#N/A	1.29771	#N/A	#N/A	#N/A	#N/A	#N/A
LRBA	UP	UP	UP	#N/A	#N/A	#N/A	2.43e-05	0.000117078	0.000103404	#N/A	#N/A	#N/A	1.08621	1.07049	1.00657	#N/A	#N/A	#N/A
FOSB	DOWN	DOWN	DOWN	#N/A	#N/A	#N/A	2.44e-05	6.67341e-05	8.78946e-05	#N/A	#N/A	#N/A	-5.42525	-3.79466	-3.15131	#N/A	#N/A	#N/A
LOC110261658	UP	UP	UP	#N/A	#N/A	#N/A	2.45e-05	0.00308069	0.000666721	#N/A	#N/A	#N/A	1.85294	1.18129	1.1719	#N/A	#N/A	#N/A
CYP20A1	UP	#N/A	#N/A	#N/A	#N/A	#N/A	2.45e-05	#N/A	#N/A	#N/A	#N/A	#N/A	1.11067	#N/A	#N/A	#N/A	#N/A	#N/A
SHOC2	UP	#N/A	#N/A	#N/A	#N/A	#N/A	2.46e-05	#N/A	#N/A	#N/A	#N/A	#N/A	1.46539	#N/A	#N/A	#N/A	#N/A	#N/A
PI3	UP	UP	UP	UP	UP	#N/A	2.49e-05	8.67389e-07	9.2024e-07	1.9e-05	2.03281e-05	#N/A	3.2763	5.07113	4.99214	1.87685	1.70076	#N/A
TMEM26	UP	UP	#N/A	#N/A	DOWN	#N/A	2.49e-05	0.0029015	#N/A	#N/A	1.3618e-05	#N/A	2.27185	1.2057	#N/A	#N/A	-1.68311	#N/A
BPTF	UP	#N/A	#N/A	#N/A	#N/A	#N/A	2.5e-05	#N/A	#N/A	#N/A	#N/A	#N/A	1.10704	#N/A	#N/A	#N/A	#N/A	#N/A
MASTL	UP	UP	UP	DOWN	DOWN	#N/A	2.51e-05	0.00455007	0.00896221	0.000300216	6.4215e-05	#N/A	2.5712	1.30867	1.11669	-1.19763	-1.43802	#N/A
FREM2	UP	UP	UP	#N/A	#N/A	#N/A	2.52e-05	3.80449e-05	2.47262e-05	#N/A	#N/A	#N/A	1.86677	2.02372	1.9236	#N/A	#N/A	#N/A
SEC63	UP	#N/A	#N/A	#N/A	#N/A	#N/A	2.53e-05	#N/A	#N/A	#N/A	#N/A	#N/A	1.12197	#N/A	#N/A	#N/A	#N/A	#N/A
LIF	DOWN	DOWN	DOWN	DOWN	DOWN	#N/A	2.53e-05	5.06944e-07	3.01073e-07	0.000349751	9.05416e-06	#N/A	-2.17204	-3.59935	-4.04408	-1.36853	-1.84822	#N/A
SLC25A37	DOWN	#N/A	#N/A	#N/A	#N/A	#N/A	2.54e-05	#N/A	#N/A	#N/A	#N/A	#N/A	-1.14824	#N/A	#N/A	#N/A	#N/A	#N/A
IGF1	UP	UP	UP	#N/A	#N/A	#N/A	2.54e-05	0.0103279	0.000127326	#N/A	#N/A	#N/A	2.02332	1.20004	1.44827	#N/A	#N/A	#N/A
ARID4A	UP	UP	UP	#N/A	#N/A	#N/A	2.55e-05	0.000466001	9.07418e-05	#N/A	#N/A	#N/A	1.73985	1.52603	1.46073	#N/A	#N/A	#N/A
KDELR3	UP	UP	#N/A	#N/A	#N/A	#N/A	2.55e-05	0.000321511	#N/A	#N/A	#N/A	#N/A	1.10453	1.07578	#N/A	#N/A	#N/A	#N/A
ECM1	DOWN	DOWN	DOWN	#N/A	#N/A	#N/A	2.56e-05	0.000260588	1.81402e-06	#N/A	#N/A	#N/A	-2.65691	-2.69611	-3.5265	#N/A	#N/A	#N/A
DPY19L3	UP	#N/A	#N/A	#N/A	#N/A	#N/A	2.57e-05	#N/A	#N/A	#N/A	#N/A	#N/A	1.11197	#N/A	#N/A	#N/A	#N/A	#N/A
LOC100737186	UP	UP	UP	#N/A	#N/A	#N/A	2.61e-05	0.000496272	1.97375e-05	#N/A	#N/A	#N/A	1.50594	1.16767	1.34211	#N/A	#N/A	#N/A
TTC28	UP	UP	UP	#N/A	#N/A	#N/A	2.61e-05	1.20357e-05	8.26927e-06	#N/A	#N/A	#N/A	1.00762	1.27343	1.37506	#N/A	#N/A	#N/A
DEPDC1B	UP	#N/A	#N/A	#N/A	DOWN	#N/A	2.62e-05	#N/A	#N/A	#N/A	0.0027557	#N/A	2.95667	#N/A	#N/A	#N/A	-1.43581	#N/A
LRRC49	UP	UP	UP	#N/A	#N/A	#N/A	2.62e-05	0.000130265	4.93113e-05	#N/A	#N/A	#N/A	3.16591	2.59987	2.84509	#N/A	#N/A	#N/A
ESCO2	UP	#N/A	UP	#N/A	#N/A	#N/A	2.62e-05	#N/A	0.000672674	#N/A	#N/A	#N/A	1.70965	#N/A	1.04677	#N/A	#N/A	#N/A
MPPED2	UP	#N/A	#N/A	#N/A	#N/A	#N/A	2.63e-05	#N/A	#N/A	#N/A	#N/A	#N/A	1.02751	#N/A	#N/A	#N/A	#N/A	#N/A
CREB1	UP	UP	UP	#N/A	#N/A	#N/A	2.63e-05	0.000338425	2.29053e-05	#N/A	#N/A	#N/A	1.98453	1.43952	1.82754	#N/A	#N/A	#N/A
PHIP	UP	UP	UP	#N/A	#N/A	#N/A	2.64e-05	0.000359423	5.21396e-05	#N/A	#N/A	#N/A	2.25883	1.52483	1.80885	#N/A	#N/A	#N/A
ACAP2	UP	UP	UP	#N/A	#N/A	#N/A	2.65e-05	0.000996476	3.49756e-05	#N/A	#N/A	#N/A	1.80582	1.34362	1.61014	#N/A	#N/A	#N/A
FAM3C	UP	UP	UP	#N/A	#N/A	#N/A	2.65e-05	0.000991996	0.000107837	#N/A	#N/A	#N/A	1.67445	1.28433	1.31274	#N/A	#N/A	#N/A
SAR1A	UP	#N/A	#N/A	#N/A	#N/A	#N/A	2.66e-05	#N/A	#N/A	#N/A	#N/A	#N/A	1.08012	#N/A	#N/A	#N/A	#N/A	#N/A
SNX13	UP	UP	UP	#N/A	#N/A	#N/A	2.67e-05	0.00185492	3.04588e-05	#N/A	#N/A	#N/A	1.84356	1.25111	1.68641	#N/A	#N/A	#N/A
NUP62CL	UP	UP	UP	DOWN	DOWN	#N/A	2.67e-05	0.0027458	0.00177106	0.00125263	0.000102587	#N/A	2.422	1.30044	1.27622	-1.05549	-1.1308	#N/A
NOL8	UP	#N/A	UP	#N/A	#N/A	#N/A	2.67e-05	#N/A	3.66658e-05	#N/A	#N/A	#N/A	1.31	#N/A	1.03024	#N/A	#N/A	#N/A
TOP2B	UP	#N/A	UP	#N/A	#N/A	#N/A	2.67e-05	#N/A	7.48132e-05	#N/A	#N/A	#N/A	1.56306	#N/A	1.24164	#N/A	#N/A	#N/A
LOC102166801	DOWN	DOWN	DOWN	#N/A	#N/A	#N/A	2.68e-05	1.21625e-05	6.65687e-05	#N/A	#N/A	#N/A	-1.53237	-2.11222	-1.8178	#N/A	#N/A	#N/A
LRRCC1	UP	UP	UP	#N/A	#N/A	#N/A	2.68e-05	0.00240937	0.000438436	#N/A	#N/A	#N/A	1.79914	1.01178	1.21908	#N/A	#N/A	#N/A
GNB4	UP	UP	UP	#N/A	#N/A	#N/A	2.69e-05	0.00143124	4.43886e-05	#N/A	#N/A	#N/A	1.86778	1.38932	1.62931	#N/A	#N/A	#N/A
TICRR	DOWN	DOWN	DOWN	#N/A	#N/A	#N/A	2.69e-05	0.000164816	6.44899e-06	#N/A	#N/A	#N/A	-1.40389	-1.19118	-1.98794	#N/A	#N/A	#N/A
PIGK	UP	UP	UP	#N/A	#N/A	#N/A	2.72e-05	0.000458621	3.76415e-05	#N/A	#N/A	#N/A	1.56845	1.3101	1.46849	#N/A	#N/A	#N/A
PRR11	UP	UP	UP	#N/A	DOWN	#N/A	2.76e-05	0.00202652	0.00129325	#N/A	1.34788e-05	#N/A	2.44914	1.44201	1.26993	#N/A	-1.16358	#N/A
UBA5	UP	#N/A	UP	#N/A	#N/A	#N/A	2.77e-05	#N/A	9.3389e-05	#N/A	#N/A	#N/A	1.47493	#N/A	1.03861	#N/A	#N/A	#N/A
EIF2AK3	UP	UP	UP	#N/A	#N/A	#N/A	2.8e-05	4.95623e-05	3.96203e-05	#N/A	#N/A	#N/A	1.38641	1.62874	1.28369	#N/A	#N/A	#N/A
GHR	UP	UP	UP	#N/A	#N/A	#N/A	2.8e-05	0.000164206	6.16803e-06	#N/A	#N/A	#N/A	1.67099	1.65632	2.01359	#N/A	#N/A	#N/A
DDR2	UP	UP	UP	#N/A	#N/A	#N/A	2.8e-05	0.000537159	2.34404e-05	#N/A	#N/A	#N/A	1.47111	1.22122	1.48057	#N/A	#N/A	#N/A
ZNF181	UP	UP	UP	#N/A	#N/A	#N/A	2.81e-05	0.00317161	2.49087e-05	#N/A	#N/A	#N/A	1.53819	1.04184	1.52605	#N/A	#N/A	#N/A
TAF9B	UP	#N/A	UP	#N/A	#N/A	#N/A	2.81e-05	#N/A	0.000110757	#N/A	#N/A	#N/A	1.43562	#N/A	1.18254	#N/A	#N/A	#N/A
LOC100513362	UP	UP	UP	#N/A	#N/A	#N/A	2.81e-05	0.000778738	3.777e-05	#N/A	#N/A	#N/A	1.30119	1.08486	1.1661	#N/A	#N/A	#N/A
NOCT	DOWN	DOWN	DOWN	#N/A	#N/A	#N/A	2.81e-05	3.4473e-05	5.03219e-06	#N/A	#N/A	#N/A	-2.46146	-1.84108	-2.46172	#N/A	#N/A	#N/A
PAAF1	DOWN	DOWN	DOWN	#N/A	#N/A	#N/A	2.82e-05	0.000116539	1.09822e-05	#N/A	#N/A	#N/A	-1.15542	-1.36235	-1.47186	#N/A	#N/A	#N/A
MAP9	UP	UP	UP	#N/A	#N/A	#N/A	2.82e-05	0.00694352	4.92721e-05	#N/A	#N/A	#N/A	1.91044	1.07563	1.57074	#N/A	#N/A	#N/A
ITPR2	UP	UP	UP	#N/A	#N/A	#N/A	2.83e-05	0.000603842	3.56351e-05	#N/A	#N/A	#N/A	1.5758	1.26185	1.41118	#N/A	#N/A	#N/A
LOC100510904	DOWN	DOWN	#N/A	#N/A	#N/A	#N/A	2.84e-05	4.9589e-05	#N/A	#N/A	#N/A	#N/A	-1.15717	-1.09754	#N/A	#N/A	#N/A	#N/A
FAM83D	UP	UP	#N/A	#N/A	DOWN	#N/A	2.88e-05	0.000629049	#N/A	#N/A	0.000624901	#N/A	3.04499	2.0689	#N/A	#N/A	-1.29147	#N/A
SIRT1	UP	UP	UP	#N/A	#N/A	#N/A	2.88e-05	0.000739441	0.000197153	#N/A	#N/A	#N/A	1.48237	1.24527	1.12007	#N/A	#N/A	#N/A
OGN	UP	UP	UP	#N/A	#N/A	#N/A	2.88e-05	0.000781874	2.50981e-06	#N/A	#N/A	#N/A	1.49539	1.33302	1.8001	#N/A	#N/A	#N/A
LRP11	UP	UP	UP	#N/A	#N/A	#N/A	2.89e-05	0.000398424	6.53479e-05	#N/A	#N/A	#N/A	2.10329	1.71626	1.82739	#N/A	#N/A	#N/A
SLC2A13	UP	UP	UP	#N/A	#N/A	#N/A	2.9e-05	0.00116975	6.16306e-05	#N/A	#N/A	#N/A	1.63679	1.20202	1.23318	#N/A	#N/A	#N/A
RAB33B	UP	UP	UP	#N/A	#N/A	#N/A	2.91e-05	0.00164746	0.000190501	#N/A	#N/A	#N/A	1.58047	1.16711	1.17858	#N/A	#N/A	#N/A
RC3H1	UP	UP	UP	#N/A	#N/A	#N/A	2.91e-05	0.000411474	7.96136e-05	#N/A	#N/A	#N/A	1.42669	1.14722	1.20316	#N/A	#N/A	#N/A
OSTC	UP	#N/A	#N/A	#N/A	#N/A	#N/A	2.92e-05	#N/A	#N/A	#N/A	#N/A	#N/A	1.3704	#N/A	#N/A	#N/A	#N/A	#N/A
PTTG1	UP	#N/A	#N/A	#N/A	DOWN	#N/A	2.95e-05	#N/A	#N/A	#N/A	2.08757e-06	#N/A	1.60112	#N/A	#N/A	#N/A	-1.27101	#N/A
ANPEP	DOWN	DOWN	DOWN	#N/A	#N/A	#N/A	2.95e-05	0.000189178	4.17285e-05	#N/A	#N/A	#N/A	-2.45381	-2.01886	-1.97569	#N/A	#N/A	#N/A
STK38L	UP	UP	UP	#N/A	#N/A	#N/A	2.95e-05	0.00131261	0.000247493	#N/A	#N/A	#N/A	1.66991	1.11949	1.13323	#N/A	#N/A	#N/A
ALPK1	UP	UP	UP	#N/A	#N/A	#N/A	2.96e-05	0.00182887	4.02611e-05	#N/A	#N/A	#N/A	1.28287	1.06529	1.28006	#N/A	#N/A	#N/A
ZBTB1	UP	UP	UP	#N/A	#N/A	#N/A	2.97e-05	0.000536308	6.49114e-05	#N/A	#N/A	#N/A	1.72773	1.46806	1.49036	#N/A	#N/A	#N/A
HMGN5	UP	UP	UP	#N/A	#N/A	#N/A	2.97e-05	0.000752747	2.48734e-05	#N/A	#N/A	#N/A	1.87737	1.28606	1.62804	#N/A	#N/A	#N/A
SP4	UP	UP	UP	#N/A	#N/A	#N/A	2.98e-05	0.00100266	0.000158888	#N/A	#N/A	#N/A	1.99848	1.35124	1.61826	#N/A	#N/A	#N/A
UGCG	UP	UP	UP	#N/A	#N/A	#N/A	2.99e-05	0.00117257	6.28823e-05	#N/A	#N/A	#N/A	1.51914	1.21117	1.20648	#N/A	#N/A	#N/A
KANSL1L	UP	UP	UP	#N/A	#N/A	#N/A	3.02e-05	0.000748158	4.64593e-05	#N/A	#N/A	#N/A	1.92165	1.2887	1.746	#N/A	#N/A	#N/A
BDP1	UP	UP	UP	#N/A	#N/A	#N/A	3.02e-05	0.00161065	6.97867e-05	#N/A	#N/A	#N/A	2.104	1.37911	1.72292	#N/A	#N/A	#N/A
VPS13B	UP	UP	UP	#N/A	#N/A	#N/A	3.03e-05	0.000100059	2.97298e-05	#N/A	#N/A	#N/A	1.65898	1.57441	1.60442	#N/A	#N/A	#N/A
GABPA	UP	UP	UP	#N/A	#N/A	#N/A	3.08e-05	0.00139297	0.000130945	#N/A	#N/A	#N/A	1.69458	1.2027	1.31192	#N/A	#N/A	#N/A
DSP	DOWN	DOWN	DOWN	#N/A	#N/A	#N/A	3.08e-05	0.000111772	2.14201e-06	#N/A	#N/A	#N/A	-2.12906	-2.24096	-2.93761	#N/A	#N/A	#N/A
ZNF644	UP	#N/A	UP	#N/A	#N/A	#N/A	3.09e-05	#N/A	7.78736e-05	#N/A	#N/A	#N/A	1.55241	#N/A	1.27913	#N/A	#N/A	#N/A
EXTL2	UP	UP	UP	#N/A	#N/A	#N/A	3.1e-05	0.000107163	1.65182e-05	#N/A	#N/A	#N/A	1.47904	1.56415	1.6067	#N/A	#N/A	#N/A
PPIP5K2	UP	UP	UP	#N/A	#N/A	#N/A	3.13e-05	0.002417	9.48043e-05	#N/A	#N/A	#N/A	1.87413	1.19669	1.47288	#N/A	#N/A	#N/A
ZHX1	UP	UP	UP	#N/A	#N/A	#N/A	3.14e-05	0.00205677	5.55081e-05	#N/A	#N/A	#N/A	1.45792	1.18631	1.34069	#N/A	#N/A	#N/A
MAML2	UP	#N/A	#N/A	#N/A	#N/A	#N/A	3.15e-05	#N/A	#N/A	#N/A	#N/A	#N/A	1.19043	#N/A	#N/A	#N/A	#N/A	#N/A
XPC	DOWN	#N/A	#N/A	#N/A	#N/A	#N/A	3.16e-05	#N/A	#N/A	#N/A	#N/A	#N/A	-1.23812	#N/A	#N/A	#N/A	#N/A	#N/A
ROCK2	UP	UP	UP	#N/A	#N/A	#N/A	3.18e-05	0.00205233	7.96036e-05	#N/A	#N/A	#N/A	1.90483	1.27256	1.52119	#N/A	#N/A	#N/A
MDFIC	UP	#N/A	UP	#N/A	#N/A	#N/A	3.19e-05	#N/A	0.000138068	#N/A	#N/A	#N/A	1.57064	#N/A	1.21955	#N/A	#N/A	#N/A
ACADM	UP	#N/A	UP	#N/A	#N/A	#N/A	3.2e-05	#N/A	0.000232977	#N/A	#N/A	#N/A	1.54176	#N/A	1.05562	#N/A	#N/A	#N/A
MATN1	UP	UP	UP	DOWN	#N/A	UP	3.2e-05	0.0015805	4.51195e-05	0.00889009	#N/A	0.0157551	3.58121	2.34021	3.49293	-1.16489	#N/A	1.10527
B4GALT6	UP	UP	UP	#N/A	#N/A	#N/A	3.21e-05	0.000179875	2.28798e-05	#N/A	#N/A	#N/A	1.63328	1.64273	1.70099	#N/A	#N/A	#N/A
CARNMT1	UP	#N/A	#N/A	#N/A	#N/A	#N/A	3.21e-05	#N/A	#N/A	#N/A	#N/A	#N/A	1.31923	#N/A	#N/A	#N/A	#N/A	#N/A
SLC9A9	UP	UP	UP	#N/A	#N/A	#N/A	3.22e-05	0.000173111	1.7238e-05	#N/A	#N/A	#N/A	1.69429	1.85138	1.97501	#N/A	#N/A	#N/A
NADK2	UP	UP	UP	#N/A	#N/A	#N/A	3.22e-05	0.000288166	0.000127781	#N/A	#N/A	#N/A	1.6475	1.48581	1.3819	#N/A	#N/A	#N/A
PPP4R3B	UP	#N/A	UP	#N/A	#N/A	#N/A	3.23e-05	#N/A	4.15477e-05	#N/A	#N/A	#N/A	1.37995	#N/A	1.24715	#N/A	#N/A	#N/A
LOC100627422	UP	UP	#N/A	#N/A	#N/A	#N/A	3.23e-05	0.000466866	#N/A	#N/A	#N/A	#N/A	1.26234	1.06844	#N/A	#N/A	#N/A	#N/A
EPC2	UP	UP	UP	#N/A	#N/A	#N/A	3.26e-05	0.00267565	0.000124002	#N/A	#N/A	#N/A	1.70231	1.06572	1.26789	#N/A	#N/A	#N/A
RNF150	UP	UP	UP	#N/A	#N/A	#N/A	3.27e-05	0.000276487	0.00376261	#N/A	#N/A	#N/A	1.84701	1.80817	1.13735	#N/A	#N/A	#N/A
NALCN	UP	UP	UP	#N/A	#N/A	#N/A	3.28e-05	7.95919e-06	4.59836e-06	#N/A	#N/A	#N/A	1.46527	1.9617	1.93614	#N/A	#N/A	#N/A
DCAF10	UP	#N/A	#N/A	#N/A	#N/A	#N/A	3.29e-05	#N/A	#N/A	#N/A	#N/A	#N/A	1.24919	#N/A	#N/A	#N/A	#N/A	#N/A
PDE8B	DOWN	DOWN	DOWN	#N/A	DOWN	#N/A	3.29e-05	1.60546e-05	9.4485e-07	#N/A	0.00208721	#N/A	-2.1315	-2.61206	-3.17191	#N/A	-1.01794	#N/A
NKTR	UP	UP	UP	#N/A	#N/A	#N/A	3.31e-05	0.000238694	8.59163e-05	#N/A	#N/A	#N/A	2.3141	1.84811	1.90917	#N/A	#N/A	#N/A
ANXA8	DOWN	DOWN	DOWN	#N/A	DOWN	#N/A	3.31e-05	7.01307e-06	2.94524e-07	#N/A	1.13471e-06	#N/A	-1.05839	-1.42824	-2.14134	#N/A	-1.0662	#N/A
NAP1L1	UP	#N/A	#N/A	#N/A	#N/A	#N/A	3.35e-05	#N/A	#N/A	#N/A	#N/A	#N/A	1.08302	#N/A	#N/A	#N/A	#N/A	#N/A
PPIB	UP	#N/A	#N/A	#N/A	#N/A	#N/A	3.36e-05	#N/A	#N/A	#N/A	#N/A	#N/A	1.0984	#N/A	#N/A	#N/A	#N/A	#N/A
MEOX2	UP	UP	UP	#N/A	UP	#N/A	3.36e-05	8.75747e-05	1.45496e-06	#N/A	0.000270311	#N/A	2.83858	2.83484	3.86296	#N/A	1.01722	#N/A
ZGRF1	UP	UP	UP	DOWN	DOWN	#N/A	3.36e-05	0.00408608	0.00115238	0.00290772	0.000766404	#N/A	3.24339	1.76319	1.98627	-1.39918	-1.24955	#N/A
EXO1	UP	UP	UP	DOWN	#N/A	#N/A	3.37e-05	0.0029772	0.00167171	0.000678598	#N/A	#N/A	2.36696	1.20734	1.41618	-1.0919	#N/A	#N/A
ATXN1	UP	#N/A	#N/A	#N/A	#N/A	#N/A	3.38e-05	#N/A	#N/A	#N/A	#N/A	#N/A	1.00212	#N/A	#N/A	#N/A	#N/A	#N/A
EHBP1	UP	#N/A	#N/A	#N/A	#N/A	#N/A	3.38e-05	#N/A	#N/A	#N/A	#N/A	#N/A	1.0991	#N/A	#N/A	#N/A	#N/A	#N/A
SNRPA1	DOWN	DOWN	DOWN	#N/A	#N/A	#N/A	3.42e-05	4.14379e-05	2.12815e-05	#N/A	#N/A	#N/A	-1.06467	-1.4708	-1.53995	#N/A	#N/A	#N/A
DIAPH2	UP	UP	UP	#N/A	#N/A	#N/A	3.44e-05	0.000967674	0.000194838	#N/A	#N/A	#N/A	1.47187	1.21586	1.19572	#N/A	#N/A	#N/A
NBN	UP	#N/A	UP	#N/A	#N/A	#N/A	3.48e-05	#N/A	5.55519e-05	#N/A	#N/A	#N/A	1.40736	#N/A	1.31424	#N/A	#N/A	#N/A
MIER1	UP	#N/A	UP	#N/A	#N/A	#N/A	3.48e-05	#N/A	0.000171543	#N/A	#N/A	#N/A	1.55763	#N/A	1.09969	#N/A	#N/A	#N/A
PDZD8	UP	#N/A	#N/A	#N/A	#N/A	#N/A	3.5e-05	#N/A	#N/A	#N/A	#N/A	#N/A	1.25026	#N/A	#N/A	#N/A	#N/A	#N/A
ADAMTSL4	DOWN	DOWN	DOWN	#N/A	#N/A	#N/A	3.52e-05	0.000185988	1.63691e-05	#N/A	#N/A	#N/A	-2.53165	-2.10178	-2.43824	#N/A	#N/A	#N/A
ARHGAP5	UP	UP	UP	#N/A	#N/A	#N/A	3.53e-05	0.00225988	0.000111859	#N/A	#N/A	#N/A	1.79438	1.10273	1.34056	#N/A	#N/A	#N/A
SPCS3	UP	UP	UP	#N/A	#N/A	#N/A	3.55e-05	0.00129204	0.00014469	#N/A	#N/A	#N/A	1.38389	1.15339	1.10316	#N/A	#N/A	#N/A
PPP2R3A	UP	#N/A	#N/A	#N/A	#N/A	#N/A	3.55e-05	#N/A	#N/A	#N/A	#N/A	#N/A	1.38644	#N/A	#N/A	#N/A	#N/A	#N/A
SLC25A51	UP	UP	UP	#N/A	#N/A	#N/A	3.59e-05	0.00155932	0.000123838	#N/A	#N/A	#N/A	1.37507	1.01298	1.16221	#N/A	#N/A	#N/A
MYEF2	UP	UP	UP	#N/A	#N/A	#N/A	3.59e-05	0.00355405	0.00053595	#N/A	#N/A	#N/A	1.95669	1.0342	1.13371	#N/A	#N/A	#N/A
RHOQ	UP	#N/A	UP	#N/A	#N/A	#N/A	3.62e-05	#N/A	0.000105284	#N/A	#N/A	#N/A	1.31587	#N/A	1.05737	#N/A	#N/A	#N/A
CENPI	UP	#N/A	#N/A	#N/A	#N/A	#N/A	3.63e-05	#N/A	#N/A	#N/A	#N/A	#N/A	1.57309	#N/A	#N/A	#N/A	#N/A	#N/A
CDK15	UP	UP	UP	#N/A	#N/A	#N/A	3.64e-05	0.00310135	0.000135963	#N/A	#N/A	#N/A	1.40357	1.24901	1.18052	#N/A	#N/A	#N/A
NSUN4	DOWN	DOWN	DOWN	#N/A	#N/A	#N/A	3.65e-05	8.96812e-05	7.95814e-05	#N/A	#N/A	#N/A	-1.20413	-1.19673	-1.03681	#N/A	#N/A	#N/A
BZW1	UP	UP	UP	#N/A	#N/A	#N/A	3.65e-05	0.00272882	0.000362734	#N/A	#N/A	#N/A	1.71439	1.07275	1.17735	#N/A	#N/A	#N/A
LOC106504420	DOWN	#N/A	DOWN	#N/A	#N/A	#N/A	3.65e-05	#N/A	2.62405e-05	#N/A	#N/A	#N/A	-1.25336	#N/A	-1.38411	#N/A	#N/A	#N/A
CCPG1	UP	UP	UP	#N/A	#N/A	#N/A	3.66e-05	0.000656397	8.29739e-06	#N/A	#N/A	#N/A	1.67935	1.53244	1.99042	#N/A	#N/A	#N/A
ZMYM4	UP	#N/A	UP	#N/A	#N/A	#N/A	3.66e-05	#N/A	0.000113275	#N/A	#N/A	#N/A	1.34528	#N/A	1.12296	#N/A	#N/A	#N/A
STXBP5	UP	#N/A	UP	#N/A	#N/A	#N/A	3.68e-05	#N/A	7.80981e-05	#N/A	#N/A	#N/A	1.216	#N/A	1.23745	#N/A	#N/A	#N/A
FOXF1	DOWN	DOWN	DOWN	#N/A	#N/A	#N/A	3.69e-05	0.000122002	7.44948e-05	#N/A	#N/A	#N/A	-2.39722	-2.12322	-1.86696	#N/A	#N/A	#N/A
LOC100736825	UP	UP	UP	#N/A	#N/A	#N/A	3.71e-05	0.000720946	8.378e-05	#N/A	#N/A	#N/A	2.18011	1.63171	1.82284	#N/A	#N/A	#N/A
ATR	UP	UP	UP	#N/A	#N/A	#N/A	3.71e-05	0.00313447	2.57546e-05	#N/A	#N/A	#N/A	1.75084	1.20553	1.62451	#N/A	#N/A	#N/A
EIF5	UP	#N/A	#N/A	#N/A	#N/A	#N/A	3.71e-05	#N/A	#N/A	#N/A	#N/A	#N/A	1.04508	#N/A	#N/A	#N/A	#N/A	#N/A
CITED2	UP	UP	UP	#N/A	#N/A	#N/A	3.74e-05	0.000426504	6.60492e-06	#N/A	#N/A	#N/A	1.14649	1.19264	1.44528	#N/A	#N/A	#N/A
SNX4	UP	#N/A	UP	#N/A	#N/A	#N/A	3.75e-05	#N/A	3.00626e-05	#N/A	#N/A	#N/A	1.19315	#N/A	1.07287	#N/A	#N/A	#N/A
FN1	UP	UP	#N/A	#N/A	#N/A	#N/A	3.75e-05	0.000125612	#N/A	#N/A	#N/A	#N/A	1.15262	1.40724	#N/A	#N/A	#N/A	#N/A
ZC3H11A	UP	UP	UP	#N/A	#N/A	#N/A	3.76e-05	0.000394585	5.91245e-05	#N/A	#N/A	#N/A	1.85681	1.63145	1.70009	#N/A	#N/A	#N/A
KCNA1	UP	UP	UP	#N/A	UP	#N/A	3.77e-05	6.59825e-06	4.15532e-07	#N/A	1.46505e-06	#N/A	1.28747	2.1352	2.34226	#N/A	1.06903	#N/A
ATP8B1	UP	UP	UP	#N/A	#N/A	#N/A	3.77e-05	0.000307581	1.27356e-05	#N/A	#N/A	#N/A	1.64396	1.53348	1.70377	#N/A	#N/A	#N/A
LOC102162605	UP	UP	UP	#N/A	#N/A	#N/A	3.81e-05	0.000176753	2.9157e-05	#N/A	#N/A	#N/A	1.52727	1.31216	1.45816	#N/A	#N/A	#N/A
SLC35F5	UP	UP	UP	#N/A	#N/A	#N/A	3.82e-05	0.00151673	8.9437e-05	#N/A	#N/A	#N/A	1.36848	1.07248	1.22993	#N/A	#N/A	#N/A
TOPBP1	UP	#N/A	#N/A	#N/A	#N/A	#N/A	3.83e-05	#N/A	#N/A	#N/A	#N/A	#N/A	1.48259	#N/A	#N/A	#N/A	#N/A	#N/A
CADPS2	UP	UP	UP	#N/A	#N/A	#N/A	3.87e-05	0.000329542	4.97539e-05	#N/A	#N/A	#N/A	1.49266	1.41196	1.49644	#N/A	#N/A	#N/A
LOC110260305	UP	UP	UP	#N/A	#N/A	#N/A	3.89e-05	5.70116e-05	3.96981e-05	#N/A	#N/A	#N/A	3.8214	3.52755	3.62562	#N/A	#N/A	#N/A
TRA2A	UP	UP	UP	#N/A	#N/A	#N/A	3.9e-05	0.000522381	4.84674e-05	#N/A	#N/A	#N/A	1.58055	1.15726	1.33785	#N/A	#N/A	#N/A
SMPDL3A	UP	UP	UP	#N/A	#N/A	#N/A	3.91e-05	0.00229808	0.00106949	#N/A	#N/A	#N/A	1.64789	1.17464	1.00324	#N/A	#N/A	#N/A
RFX7	UP	#N/A	#N/A	#N/A	#N/A	#N/A	3.92e-05	#N/A	#N/A	#N/A	#N/A	#N/A	1.1424	#N/A	#N/A	#N/A	#N/A	#N/A
ATAD5	UP	UP	UP	#N/A	#N/A	#N/A	3.92e-05	0.00363822	0.000220873	#N/A	#N/A	#N/A	2.49249	1.59513	1.73722	#N/A	#N/A	#N/A
MYH10	UP	UP	UP	#N/A	#N/A	#N/A	3.96e-05	4.18706e-05	1.58001e-05	#N/A	#N/A	#N/A	1.41741	1.83373	1.60254	#N/A	#N/A	#N/A
MED13L	UP	UP	#N/A	#N/A	#N/A	#N/A	3.97e-05	0.000224969	#N/A	#N/A	#N/A	#N/A	1.07708	1.04448	#N/A	#N/A	#N/A	#N/A
CNTRL	UP	UP	UP	#N/A	#N/A	#N/A	3.98e-05	0.000348805	3.91294e-05	#N/A	#N/A	#N/A	2.18316	1.72026	2.01865	#N/A	#N/A	#N/A
LMBRD2	UP	UP	UP	#N/A	#N/A	#N/A	3.98e-05	0.00134197	9.56419e-05	#N/A	#N/A	#N/A	1.82621	1.23761	1.49523	#N/A	#N/A	#N/A
LOC110262126	UP	#N/A	#N/A	#N/A	DOWN	#N/A	3.99e-05	#N/A	#N/A	#N/A	0.000121999	#N/A	2.71682	#N/A	#N/A	#N/A	-1.36636	#N/A
KIF18A	UP	UP	UP	DOWN	DOWN	#N/A	4e-05	0.0180663	0.000477862	0.000225692	0.000128764	#N/A	2.89813	1.16328	1.84783	-1.65868	-1.03821	#N/A
ANKRD42	UP	UP	UP	#N/A	#N/A	#N/A	4e-05	0.00132897	8.68194e-05	#N/A	#N/A	#N/A	1.24228	1.04855	1.14378	#N/A	#N/A	#N/A
LOC102167305	UP	UP	UP	#N/A	#N/A	#N/A	4.05e-05	0.000307587	9.07445e-05	#N/A	#N/A	#N/A	1.93709	1.96357	2.05699	#N/A	#N/A	#N/A
NEXN	UP	UP	UP	#N/A	#N/A	#N/A	4.06e-05	0.00316287	0.00013035	#N/A	#N/A	#N/A	1.65804	1.0815	1.1948	#N/A	#N/A	#N/A
ASCC3	UP	#N/A	UP	#N/A	#N/A	#N/A	4.07e-05	#N/A	0.00034304	#N/A	#N/A	#N/A	1.58148	#N/A	1.04333	#N/A	#N/A	#N/A
NAB1	UP	#N/A	#N/A	#N/A	#N/A	#N/A	4.08e-05	#N/A	#N/A	#N/A	#N/A	#N/A	1.07173	#N/A	#N/A	#N/A	#N/A	#N/A
CACNA2D1	UP	UP	UP	#N/A	#N/A	#N/A	4.08e-05	0.000940942	0.000133431	#N/A	#N/A	#N/A	1.79482	1.4104	1.45057	#N/A	#N/A	#N/A
INO80D	UP	#N/A	#N/A	#N/A	#N/A	#N/A	4.11e-05	#N/A	#N/A	#N/A	#N/A	#N/A	1.10802	#N/A	#N/A	#N/A	#N/A	#N/A
HAUS3	UP	#N/A	UP	#N/A	#N/A	#N/A	4.12e-05	#N/A	0.000187443	#N/A	#N/A	#N/A	1.53597	#N/A	1.11848	#N/A	#N/A	#N/A
EYA4	UP	UP	UP	#N/A	#N/A	#N/A	4.13e-05	0.00130455	1.90735e-05	#N/A	#N/A	#N/A	2.351	1.87273	2.52529	#N/A	#N/A	#N/A
PROSER2	DOWN	#N/A	DOWN	#N/A	#N/A	#N/A	4.15e-05	#N/A	3.4498e-05	#N/A	#N/A	#N/A	-1.34194	#N/A	-1.40167	#N/A	#N/A	#N/A
TWNK	DOWN	#N/A	DOWN	#N/A	#N/A	#N/A	4.15e-05	#N/A	0.000198927	#N/A	#N/A	#N/A	-1.09542	#N/A	-1.16898	#N/A	#N/A	#N/A
KRAS	UP	#N/A	UP	#N/A	#N/A	#N/A	4.17e-05	#N/A	0.000267427	#N/A	#N/A	#N/A	1.64115	#N/A	1.12119	#N/A	#N/A	#N/A
TRIM14	DOWN	#N/A	DOWN	#N/A	#N/A	#N/A	4.19e-05	#N/A	4.2017e-05	#N/A	#N/A	#N/A	-1.04586	#N/A	-1.01803	#N/A	#N/A	#N/A
TTN	UP	UP	UP	#N/A	#N/A	#N/A	4.2e-05	0.00304729	0.00107641	#N/A	#N/A	#N/A	1.85074	1.09714	1.10628	#N/A	#N/A	#N/A
KPNA3	UP	#N/A	#N/A	#N/A	#N/A	#N/A	4.22e-05	#N/A	#N/A	#N/A	#N/A	#N/A	1.16222	#N/A	#N/A	#N/A	#N/A	#N/A
ZNF12	UP	#N/A	#N/A	#N/A	#N/A	#N/A	4.23e-05	#N/A	#N/A	#N/A	#N/A	#N/A	1.22168	#N/A	#N/A	#N/A	#N/A	#N/A
BCLAF1	UP	UP	UP	#N/A	#N/A	#N/A	4.24e-05	0.00335398	0.000192864	#N/A	#N/A	#N/A	1.80052	1.17442	1.32068	#N/A	#N/A	#N/A
THOC2	UP	UP	UP	#N/A	#N/A	#N/A	4.25e-05	0.00166983	4.71649e-05	#N/A	#N/A	#N/A	1.79998	1.26976	1.63831	#N/A	#N/A	#N/A
LOC106507242	DOWN	DOWN	DOWN	#N/A	#N/A	#N/A	4.26e-05	4.58455e-05	1.52982e-05	#N/A	#N/A	#N/A	-3.01336	-2.85005	-3.42627	#N/A	#N/A	#N/A
ZDHHC15	UP	UP	UP	#N/A	#N/A	#N/A	4.27e-05	0.00127726	5.42582e-05	#N/A	#N/A	#N/A	1.48889	1.14218	1.38302	#N/A	#N/A	#N/A
SEC24A	UP	UP	#N/A	#N/A	#N/A	#N/A	4.31e-05	0.000388754	#N/A	#N/A	#N/A	#N/A	1.1929	1.09773	#N/A	#N/A	#N/A	#N/A
PNP	DOWN	DOWN	DOWN	#N/A	#N/A	#N/A	4.33e-05	4.29636e-05	4.006e-06	#N/A	#N/A	#N/A	-1.52218	-1.51542	-2.03027	#N/A	#N/A	#N/A
TRAM1	UP	#N/A	#N/A	#N/A	#N/A	#N/A	4.34e-05	#N/A	#N/A	#N/A	#N/A	#N/A	1.24731	#N/A	#N/A	#N/A	#N/A	#N/A
OIP5	UP	UP	UP	#N/A	#N/A	#N/A	4.37e-05	0.000808116	7.1305e-05	#N/A	#N/A	#N/A	1.91844	1.49151	1.71689	#N/A	#N/A	#N/A
PLCB1	UP	UP	UP	#N/A	#N/A	#N/A	4.37e-05	0.00331394	0.000111524	#N/A	#N/A	#N/A	1.43826	1.02749	1.20598	#N/A	#N/A	#N/A
BMPR1B	UP	#N/A	#N/A	#N/A	#N/A	#N/A	4.38e-05	#N/A	#N/A	#N/A	#N/A	#N/A	1.04355	#N/A	#N/A	#N/A	#N/A	#N/A
ANGPTL1	UP	UP	UP	#N/A	#N/A	#N/A	4.39e-05	0.000259872	1.98101e-05	#N/A	#N/A	#N/A	2.05486	2.0896	2.3483	#N/A	#N/A	#N/A
FAM122B	UP	#N/A	#N/A	#N/A	#N/A	#N/A	4.42e-05	#N/A	#N/A	#N/A	#N/A	#N/A	1.19796	#N/A	#N/A	#N/A	#N/A	#N/A
EFNA5	UP	UP	UP	#N/A	#N/A	#N/A	4.43e-05	7.81684e-05	4.55662e-05	#N/A	#N/A	#N/A	1.12283	1.36557	1.20495	#N/A	#N/A	#N/A
ATRNL1	UP	UP	UP	#N/A	#N/A	#N/A	4.49e-05	0.000217279	2.10519e-05	#N/A	#N/A	#N/A	2.74653	2.59145	3.22159	#N/A	#N/A	#N/A
RNF217	UP	UP	UP	#N/A	#N/A	#N/A	4.51e-05	0.0018301	8.90462e-05	#N/A	#N/A	#N/A	1.55243	1.08394	1.40784	#N/A	#N/A	#N/A
NECTIN3	UP	#N/A	#N/A	#N/A	#N/A	#N/A	4.52e-05	#N/A	#N/A	#N/A	#N/A	#N/A	1.1485	#N/A	#N/A	#N/A	#N/A	#N/A
LOC110260386	UP	UP	UP	#N/A	#N/A	#N/A	4.53e-05	0.0004297	8.93515e-05	#N/A	#N/A	#N/A	1.8462	1.42082	1.36813	#N/A	#N/A	#N/A
TRA2B	UP	#N/A	#N/A	#N/A	#N/A	#N/A	4.56e-05	#N/A	#N/A	#N/A	#N/A	#N/A	1.18181	#N/A	#N/A	#N/A	#N/A	#N/A
UFSP2	UP	#N/A	#N/A	#N/A	#N/A	#N/A	4.57e-05	#N/A	#N/A	#N/A	#N/A	#N/A	1.33651	#N/A	#N/A	#N/A	#N/A	#N/A
UBR3	UP	#N/A	UP	#N/A	#N/A	#N/A	4.57e-05	#N/A	8.07507e-05	#N/A	#N/A	#N/A	1.39153	#N/A	1.28425	#N/A	#N/A	#N/A
RORA	UP	UP	UP	#N/A	#N/A	#N/A	4.59e-05	0.000237645	2.02789e-05	#N/A	#N/A	#N/A	1.9267	1.76601	1.98819	#N/A	#N/A	#N/A
MAGT1	UP	UP	UP	#N/A	#N/A	#N/A	4.6e-05	0.000639202	2.83407e-05	#N/A	#N/A	#N/A	1.43858	1.3136	1.52166	#N/A	#N/A	#N/A
FAM72A	UP	UP	#N/A	DOWN	DOWN	#N/A	4.63e-05	0.00457389	#N/A	0.0052411	6.93255e-05	#N/A	2.48007	1.30812	#N/A	-1.09924	-1.57542	#N/A
CADM1	UP	UP	UP	#N/A	#N/A	#N/A	4.64e-05	5.49565e-05	5.29894e-06	#N/A	#N/A	#N/A	2.00648	2.27272	2.64739	#N/A	#N/A	#N/A
44990	UP	#N/A	#N/A	#N/A	#N/A	#N/A	4.65e-05	#N/A	#N/A	#N/A	#N/A	#N/A	1.02685	#N/A	#N/A	#N/A	#N/A	#N/A
USP16	UP	#N/A	#N/A	#N/A	#N/A	#N/A	4.65e-05	#N/A	#N/A	#N/A	#N/A	#N/A	1.34463	#N/A	#N/A	#N/A	#N/A	#N/A
SLC12A2	UP	#N/A	#N/A	#N/A	#N/A	#N/A	4.65e-05	#N/A	#N/A	#N/A	#N/A	#N/A	1.52692	#N/A	#N/A	#N/A	#N/A	#N/A
TGFBR3	UP	UP	UP	#N/A	#N/A	#N/A	4.67e-05	5.80716e-06	7.45408e-07	#N/A	#N/A	#N/A	1.04962	1.98065	2.02387	#N/A	#N/A	#N/A
ARL5A	UP	UP	UP	#N/A	#N/A	#N/A	4.68e-05	0.00491174	0.000193239	#N/A	#N/A	#N/A	1.70276	1.09725	1.32973	#N/A	#N/A	#N/A
NEK1	UP	#N/A	UP	#N/A	#N/A	#N/A	4.71e-05	#N/A	2.79516e-05	#N/A	#N/A	#N/A	1.15304	#N/A	1.19529	#N/A	#N/A	#N/A
APC	UP	UP	UP	#N/A	#N/A	#N/A	4.74e-05	0.00292337	0.000214227	#N/A	#N/A	#N/A	1.59319	1.09185	1.14989	#N/A	#N/A	#N/A
NUDCD1	UP	#N/A	#N/A	#N/A	#N/A	#N/A	4.76e-05	#N/A	#N/A	#N/A	#N/A	#N/A	1.21199	#N/A	#N/A	#N/A	#N/A	#N/A
DNAJC6	DOWN	DOWN	DOWN	#N/A	#N/A	#N/A	4.76e-05	3.29607e-05	6.32082e-06	#N/A	#N/A	#N/A	-1.30975	-1.8321	-1.72379	#N/A	#N/A	#N/A
ARMC10	UP	UP	UP	#N/A	#N/A	#N/A	4.77e-05	0.000583814	4.75988e-05	#N/A	#N/A	#N/A	1.09758	1.02368	1.13708	#N/A	#N/A	#N/A
ATAD2	UP	#N/A	#N/A	DOWN	DOWN	#N/A	4.77e-05	#N/A	#N/A	0.00115768	1.42823e-06	#N/A	1.86486	#N/A	#N/A	-1.21684	-1.08982	#N/A
KIAA1524	UP	UP	UP	DOWN	DOWN	#N/A	4.79e-05	0.0105736	0.000914129	0.000756071	2.97305e-06	#N/A	2.88934	1.41901	1.78233	-1.40822	-1.09199	#N/A
SMCHD1	UP	UP	UP	#N/A	#N/A	#N/A	4.8e-05	0.00695266	5.16074e-05	#N/A	#N/A	#N/A	1.57766	1.0566	1.48823	#N/A	#N/A	#N/A
TLL1	UP	UP	UP	#N/A	#N/A	#N/A	4.81e-05	0.000575812	0.000507083	#N/A	#N/A	#N/A	2.05463	1.56451	1.39989	#N/A	#N/A	#N/A
TPR	UP	UP	UP	#N/A	#N/A	#N/A	4.86e-05	0.00282305	9.96445e-05	#N/A	#N/A	#N/A	1.66551	1.07287	1.36062	#N/A	#N/A	#N/A
CLK1	UP	UP	UP	#N/A	#N/A	#N/A	4.86e-05	0.00013274	4.88559e-05	#N/A	#N/A	#N/A	2.35772	2.08453	2.15431	#N/A	#N/A	#N/A
CD83	DOWN	DOWN	DOWN	#N/A	#N/A	#N/A	4.89e-05	0.000245762	3.38574e-05	#N/A	#N/A	#N/A	-1.02213	-1.08758	-1.01926	#N/A	#N/A	#N/A
GOLPH3L	UP	#N/A	UP	#N/A	#N/A	#N/A	4.92e-05	#N/A	9.53698e-05	#N/A	#N/A	#N/A	1.12191	#N/A	1.00678	#N/A	#N/A	#N/A
GRIA4	UP	UP	UP	#N/A	#N/A	#N/A	4.93e-05	7.42254e-05	5.20988e-06	#N/A	#N/A	#N/A	1.87826	1.94156	2.47437	#N/A	#N/A	#N/A
SIK1	DOWN	DOWN	DOWN	#N/A	#N/A	#N/A	4.94e-05	3.09864e-05	2.4933e-05	#N/A	#N/A	#N/A	-3.34634	-2.49102	-3.05452	#N/A	#N/A	#N/A
DYNC2H1	UP	UP	UP	#N/A	#N/A	#N/A	4.95e-05	0.00273324	4.53063e-05	#N/A	#N/A	#N/A	2.16037	1.42411	1.83734	#N/A	#N/A	#N/A
CEP162	UP	UP	UP	#N/A	#N/A	#N/A	4.97e-05	0.00116555	4.61584e-05	#N/A	#N/A	#N/A	2.10615	1.90224	2.09823	#N/A	#N/A	#N/A
C13H21orf91	UP	#N/A	UP	#N/A	#N/A	#N/A	4.98e-05	#N/A	0.000158582	#N/A	#N/A	#N/A	1.45529	#N/A	1.17612	#N/A	#N/A	#N/A
PHKB	UP	#N/A	#N/A	#N/A	#N/A	#N/A	5e-05	#N/A	#N/A	#N/A	#N/A	#N/A	1.14106	#N/A	#N/A	#N/A	#N/A	#N/A
FEM1C	UP	#N/A	#N/A	#N/A	#N/A	#N/A	5e-05	#N/A	#N/A	#N/A	#N/A	#N/A	1.16488	#N/A	#N/A	#N/A	#N/A	#N/A
CDC42BPA	UP	#N/A	#N/A	#N/A	#N/A	#N/A	5.04e-05	#N/A	#N/A	#N/A	#N/A	#N/A	1.19381	#N/A	#N/A	#N/A	#N/A	#N/A
ZNF638	UP	#N/A	UP	#N/A	#N/A	#N/A	5.05e-05	#N/A	6.52067e-05	#N/A	#N/A	#N/A	1.6296	#N/A	1.41328	#N/A	#N/A	#N/A
COL4A3BP	UP	UP	UP	#N/A	#N/A	#N/A	5.06e-05	0.00246487	0.00013664	#N/A	#N/A	#N/A	1.51253	1.06256	1.22256	#N/A	#N/A	#N/A
SLC30A1	UP	#N/A	#N/A	#N/A	#N/A	#N/A	5.1e-05	#N/A	#N/A	#N/A	#N/A	#N/A	1.22091	#N/A	#N/A	#N/A	#N/A	#N/A
MAST3	DOWN	DOWN	#N/A	#N/A	#N/A	#N/A	5.1e-05	0.000800226	#N/A	#N/A	#N/A	#N/A	-1.59903	-1.23143	#N/A	#N/A	#N/A	#N/A
ZWILCH	UP	#N/A	#N/A	#N/A	#N/A	#N/A	5.12e-05	#N/A	#N/A	#N/A	#N/A	#N/A	1.11031	#N/A	#N/A	#N/A	#N/A	#N/A
LOC100517129	UP	UP	UP	#N/A	#N/A	#N/A	5.12e-05	0.000413215	7.54751e-05	#N/A	#N/A	#N/A	2.03385	1.56093	1.92689	#N/A	#N/A	#N/A
LOC110261685	UP	#N/A	UP	#N/A	#N/A	#N/A	5.13e-05	#N/A	0.00023357	#N/A	#N/A	#N/A	1.32323	#N/A	1.05092	#N/A	#N/A	#N/A
RAD50	UP	#N/A	UP	#N/A	#N/A	#N/A	5.13e-05	#N/A	3.75155e-05	#N/A	#N/A	#N/A	1.44317	#N/A	1.31705	#N/A	#N/A	#N/A
SMARCA5	UP	#N/A	#N/A	#N/A	#N/A	#N/A	5.14e-05	#N/A	#N/A	#N/A	#N/A	#N/A	1.2773	#N/A	#N/A	#N/A	#N/A	#N/A
ETV1	UP	UP	UP	#N/A	#N/A	#N/A	5.14e-05	0.000264524	1.52817e-05	#N/A	#N/A	#N/A	1.59844	1.50078	1.7887	#N/A	#N/A	#N/A
RAPH1	UP	UP	#N/A	#N/A	#N/A	#N/A	5.15e-05	9.36627e-05	#N/A	#N/A	#N/A	#N/A	1.01676	1.12918	#N/A	#N/A	#N/A	#N/A
MPP7	UP	#N/A	UP	#N/A	#N/A	#N/A	5.18e-05	#N/A	8.77183e-05	#N/A	#N/A	#N/A	1.62903	#N/A	1.25753	#N/A	#N/A	#N/A
MIS18A	UP	UP	UP	#N/A	DOWN	#N/A	5.19e-05	0.00902916	0.00190326	#N/A	0.00025349	#N/A	2.4217	1.42461	1.36276	#N/A	-1.04498	#N/A
KIF5B	UP	#N/A	UP	#N/A	#N/A	#N/A	5.23e-05	#N/A	0.000217535	#N/A	#N/A	#N/A	1.53808	#N/A	1.12162	#N/A	#N/A	#N/A
CIAPIN1	DOWN	DOWN	DOWN	#N/A	#N/A	#N/A	5.25e-05	0.000205372	4.02164e-05	#N/A	#N/A	#N/A	-1.06132	-1.01664	-1.07981	#N/A	#N/A	#N/A
PRKRA	UP	UP	UP	#N/A	#N/A	#N/A	5.26e-05	0.000684105	4.19128e-05	#N/A	#N/A	#N/A	1.32683	1.12652	1.47615	#N/A	#N/A	#N/A
ZBTB33	UP	#N/A	#N/A	#N/A	#N/A	#N/A	5.26e-05	#N/A	#N/A	#N/A	#N/A	#N/A	1.19993	#N/A	#N/A	#N/A	#N/A	#N/A
ADGRG2	DOWN	#N/A	DOWN	#N/A	#N/A	#N/A	5.27e-05	#N/A	2.41054e-06	#N/A	#N/A	#N/A	-1.17391	#N/A	-1.62311	#N/A	#N/A	#N/A
ZNF280D	UP	UP	UP	#N/A	#N/A	#N/A	5.28e-05	0.00330052	7.36897e-05	#N/A	#N/A	#N/A	1.49842	1.02644	1.3589	#N/A	#N/A	#N/A
HS3ST3B1	UP	UP	UP	#N/A	#N/A	#N/A	5.29e-05	3.00666e-05	2.10033e-06	#N/A	#N/A	#N/A	1.19313	1.64264	1.8409	#N/A	#N/A	#N/A
TMEM106B	UP	#N/A	UP	#N/A	#N/A	#N/A	5.3e-05	#N/A	6.64437e-05	#N/A	#N/A	#N/A	1.44774	#N/A	1.31615	#N/A	#N/A	#N/A
ARFIP1	UP	#N/A	#N/A	#N/A	#N/A	#N/A	5.34e-05	#N/A	#N/A	#N/A	#N/A	#N/A	1.1173	#N/A	#N/A	#N/A	#N/A	#N/A
NAPEPLD	UP	#N/A	#N/A	#N/A	#N/A	#N/A	5.36e-05	#N/A	#N/A	#N/A	#N/A	#N/A	1.0703	#N/A	#N/A	#N/A	#N/A	#N/A
PLEKHH2	UP	#N/A	UP	#N/A	#N/A	#N/A	5.4e-05	#N/A	0.000113407	#N/A	#N/A	#N/A	1.10333	#N/A	1.04237	#N/A	#N/A	#N/A
NAALAD2	UP	#N/A	#N/A	#N/A	DOWN	#N/A	5.41e-05	#N/A	#N/A	#N/A	6.02072e-05	#N/A	1.59833	#N/A	#N/A	#N/A	-1.07904	#N/A
SOCS4	UP	#N/A	#N/A	#N/A	#N/A	#N/A	5.43e-05	#N/A	#N/A	#N/A	#N/A	#N/A	1.23822	#N/A	#N/A	#N/A	#N/A	#N/A
NQO1	DOWN	#N/A	#N/A	#N/A	#N/A	#N/A	5.43e-05	#N/A	#N/A	#N/A	#N/A	#N/A	-1.09403	#N/A	#N/A	#N/A	#N/A	#N/A
DKK2	UP	UP	#N/A	DOWN	DOWN	#N/A	5.44e-05	0.0101564	#N/A	0.000549906	4.22981e-06	#N/A	2.11739	1.03613	#N/A	-1.01497	-1.73186	#N/A
CENPW	UP	UP	UP	#N/A	#N/A	#N/A	5.48e-05	0.00690759	0.000138323	#N/A	#N/A	#N/A	2.07231	1.30045	1.6793	#N/A	#N/A	#N/A
LOC110260438	UP	UP	UP	#N/A	#N/A	#N/A	5.5e-05	0.00037485	0.000234355	#N/A	#N/A	#N/A	2.24561	1.54876	1.34736	#N/A	#N/A	#N/A
IBTK	UP	#N/A	UP	#N/A	#N/A	#N/A	5.5e-05	#N/A	0.000527554	#N/A	#N/A	#N/A	1.63414	#N/A	1.09214	#N/A	#N/A	#N/A
PANK3	UP	UP	UP	#N/A	#N/A	#N/A	5.53e-05	0.000514081	0.000141489	#N/A	#N/A	#N/A	1.94035	1.57397	1.67933	#N/A	#N/A	#N/A
MAD2L1	UP	#N/A	#N/A	DOWN	DOWN	#N/A	5.56e-05	#N/A	#N/A	0.000232135	2.93247e-05	#N/A	1.40004	#N/A	#N/A	-1.00092	-1.02306	#N/A
LOC100524554	UP	#N/A	UP	#N/A	#N/A	#N/A	5.57e-05	#N/A	6.71642e-05	#N/A	#N/A	#N/A	1.14277	#N/A	1.09877	#N/A	#N/A	#N/A
SOX6	UP	UP	UP	#N/A	#N/A	#N/A	5.58e-05	0.000903127	6.63785e-05	#N/A	#N/A	#N/A	1.3371	1.07623	1.06563	#N/A	#N/A	#N/A
EGR1	DOWN	DOWN	#N/A	#N/A	UP	UP	5.59e-05	0.000549284	#N/A	#N/A	2.35877e-08	0.000122384	-1.96035	-1.54295	#N/A	#N/A	1.87495	1.42732
OPHN1	UP	UP	UP	#N/A	#N/A	#N/A	5.6e-05	0.000130444	4.57322e-05	#N/A	#N/A	#N/A	1.45585	1.58568	1.56641	#N/A	#N/A	#N/A
B3GALT1	UP	UP	UP	#N/A	#N/A	#N/A	5.62e-05	0.00186402	0.000759463	#N/A	#N/A	#N/A	1.70857	1.02319	1.06656	#N/A	#N/A	#N/A
GALNT1	UP	#N/A	#N/A	#N/A	#N/A	#N/A	5.63e-05	#N/A	#N/A	#N/A	#N/A	#N/A	1.34643	#N/A	#N/A	#N/A	#N/A	#N/A
ERG	UP	UP	UP	#N/A	#N/A	#N/A	5.68e-05	0.000338802	6.92905e-06	#N/A	#N/A	#N/A	1.11054	1.34217	1.53425	#N/A	#N/A	#N/A
KLHL28	UP	UP	UP	#N/A	#N/A	#N/A	5.68e-05	0.000656939	5.45394e-05	#N/A	#N/A	#N/A	1.84937	1.40298	1.74845	#N/A	#N/A	#N/A
RBM25	UP	UP	UP	#N/A	#N/A	#N/A	5.7e-05	0.00130403	9.55711e-05	#N/A	#N/A	#N/A	1.3411	1.067	1.16362	#N/A	#N/A	#N/A
AP4E1	UP	UP	UP	#N/A	#N/A	#N/A	5.7e-05	0.00855038	0.000263787	#N/A	#N/A	#N/A	1.64414	1.06541	1.23329	#N/A	#N/A	#N/A
BIRC6	UP	UP	UP	#N/A	#N/A	#N/A	5.7e-05	0.000345494	0.000124645	#N/A	#N/A	#N/A	1.57289	1.38306	1.40033	#N/A	#N/A	#N/A
POLM	UP	UP	UP	#N/A	#N/A	#N/A	5.71e-05	0.000299707	0.000120312	#N/A	#N/A	#N/A	1.29119	1.34	1.10266	#N/A	#N/A	#N/A
ITGA9	UP	#N/A	#N/A	#N/A	#N/A	#N/A	5.71e-05	#N/A	#N/A	#N/A	#N/A	#N/A	1.1009	#N/A	#N/A	#N/A	#N/A	#N/A
ATP11C	UP	UP	UP	#N/A	#N/A	#N/A	5.73e-05	0.00403858	0.000179677	#N/A	#N/A	#N/A	1.47953	1.0143	1.20473	#N/A	#N/A	#N/A
NDRG1	DOWN	#N/A	#N/A	#N/A	#N/A	#N/A	5.74e-05	#N/A	#N/A	#N/A	#N/A	#N/A	-1.39842	#N/A	#N/A	#N/A	#N/A	#N/A
CTTNBP2	UP	#N/A	UP	#N/A	#N/A	#N/A	5.76e-05	#N/A	2.56459e-05	#N/A	#N/A	#N/A	1.31086	#N/A	1.23886	#N/A	#N/A	#N/A
RPRD1A	UP	#N/A	#N/A	#N/A	#N/A	#N/A	5.82e-05	#N/A	#N/A	#N/A	#N/A	#N/A	1.23924	#N/A	#N/A	#N/A	#N/A	#N/A
BACH1	UP	#N/A	UP	#N/A	#N/A	#N/A	5.88e-05	#N/A	8.76922e-05	#N/A	#N/A	#N/A	1.40841	#N/A	1.26538	#N/A	#N/A	#N/A
SEC62	UP	#N/A	UP	#N/A	#N/A	#N/A	5.89e-05	#N/A	0.000101019	#N/A	#N/A	#N/A	1.28581	#N/A	1.04532	#N/A	#N/A	#N/A
CXHXorf23	UP	#N/A	UP	#N/A	#N/A	#N/A	5.91e-05	#N/A	0.000165788	#N/A	#N/A	#N/A	1.37336	#N/A	1.05486	#N/A	#N/A	#N/A
ARHGEF15	DOWN	DOWN	DOWN	#N/A	#N/A	#N/A	5.91e-05	0.00016098	1.77457e-05	#N/A	#N/A	#N/A	-1.78243	-1.61995	-2.27356	#N/A	#N/A	#N/A
AP4S1	UP	#N/A	UP	#N/A	#N/A	#N/A	5.97e-05	#N/A	0.00013637	#N/A	#N/A	#N/A	1.38365	#N/A	1.16382	#N/A	#N/A	#N/A
HECTD2	UP	UP	UP	#N/A	#N/A	#N/A	5.99e-05	0.000781579	1.55642e-05	#N/A	#N/A	#N/A	1.87763	1.31963	1.80134	#N/A	#N/A	#N/A
ZNF33B	UP	UP	UP	#N/A	#N/A	#N/A	6.01e-05	0.000519225	3.82285e-05	#N/A	#N/A	#N/A	1.90448	1.60552	1.92516	#N/A	#N/A	#N/A
DTX3L	UP	UP	UP	#N/A	#N/A	#N/A	6.03e-05	0.000950129	4.4394e-05	#N/A	#N/A	#N/A	1.50935	1.20218	1.53549	#N/A	#N/A	#N/A
ZNF395	DOWN	#N/A	#N/A	UP	#N/A	#N/A	6.03e-05	#N/A	#N/A	5.01e-05	#N/A	#N/A	-1.12103	#N/A	#N/A	1.04993	#N/A	#N/A
SMARCA1	UP	#N/A	UP	#N/A	#N/A	#N/A	6.04e-05	#N/A	0.00019265	#N/A	#N/A	#N/A	1.34609	#N/A	1.04505	#N/A	#N/A	#N/A
LGALS3	DOWN	#N/A	DOWN	#N/A	#N/A	#N/A	6.04e-05	#N/A	8.16285e-05	#N/A	#N/A	#N/A	-1.02705	#N/A	-1.05286	#N/A	#N/A	#N/A
LOC100521972	UP	UP	UP	#N/A	#N/A	#N/A	6.07e-05	0.0119544	6.40953e-05	#N/A	#N/A	#N/A	1.74649	1.13646	1.52086	#N/A	#N/A	#N/A
ERO1B	UP	UP	UP	#N/A	#N/A	#N/A	6.07e-05	0.000378382	4.94534e-05	#N/A	#N/A	#N/A	1.37822	1.58796	1.47325	#N/A	#N/A	#N/A
RIOK3	UP	#N/A	#N/A	#N/A	#N/A	#N/A	6.09e-05	#N/A	#N/A	#N/A	#N/A	#N/A	1.08102	#N/A	#N/A	#N/A	#N/A	#N/A
CEP295	UP	UP	UP	#N/A	#N/A	#N/A	6.09e-05	0.00113101	0.000127182	#N/A	#N/A	#N/A	1.70174	1.34487	1.52389	#N/A	#N/A	#N/A
POLE2	UP	UP	UP	DOWN	DOWN	#N/A	6.09e-05	0.00216409	0.00181245	0.00477157	0.00019154	#N/A	2.591	1.42332	1.16125	-1.09337	-1.41377	#N/A
AURKB	UP	UP	UP	#N/A	#N/A	#N/A	6.11e-05	0.000698253	0.000179885	#N/A	#N/A	#N/A	2.40613	1.85546	1.88524	#N/A	#N/A	#N/A
TAX1BP1	UP	#N/A	#N/A	#N/A	#N/A	#N/A	6.12e-05	#N/A	#N/A	#N/A	#N/A	#N/A	1.28304	#N/A	#N/A	#N/A	#N/A	#N/A
C1GALT1	UP	#N/A	UP	#N/A	#N/A	#N/A	6.14e-05	#N/A	5.28871e-05	#N/A	#N/A	#N/A	1.1698	#N/A	1.07438	#N/A	#N/A	#N/A
MSH2	UP	#N/A	UP	#N/A	#N/A	#N/A	6.18e-05	#N/A	0.000392295	#N/A	#N/A	#N/A	1.53869	#N/A	1.17043	#N/A	#N/A	#N/A
TMED10	UP	#N/A	#N/A	#N/A	#N/A	#N/A	6.25e-05	#N/A	#N/A	#N/A	#N/A	#N/A	1.02868	#N/A	#N/A	#N/A	#N/A	#N/A
SCFD1	UP	#N/A	#N/A	#N/A	#N/A	#N/A	6.27e-05	#N/A	#N/A	#N/A	#N/A	#N/A	1.29609	#N/A	#N/A	#N/A	#N/A	#N/A
OXR1	UP	#N/A	#N/A	#N/A	#N/A	#N/A	6.28e-05	#N/A	#N/A	#N/A	#N/A	#N/A	1.4558	#N/A	#N/A	#N/A	#N/A	#N/A
DZIP3	UP	UP	UP	#N/A	#N/A	#N/A	6.31e-05	0.000473379	1.36927e-05	#N/A	#N/A	#N/A	1.76243	1.36494	1.6978	#N/A	#N/A	#N/A
DESI1	DOWN	DOWN	DOWN	#N/A	#N/A	#N/A	6.4e-05	0.000144193	4.08878e-06	#N/A	#N/A	#N/A	-1.26946	-1.37433	-1.8174	#N/A	#N/A	#N/A
STAG1	UP	UP	UP	#N/A	#N/A	#N/A	6.4e-05	0.00216491	9.84489e-05	#N/A	#N/A	#N/A	1.56809	1.16829	1.38111	#N/A	#N/A	#N/A
ATM	UP	UP	UP	#N/A	#N/A	#N/A	6.4e-05	0.00107132	9.7789e-05	#N/A	#N/A	#N/A	2.00299	1.47738	1.82118	#N/A	#N/A	#N/A
IQGAP3	UP	UP	UP	#N/A	#N/A	#N/A	6.41e-05	0.000195828	8.82445e-05	#N/A	#N/A	#N/A	2.66039	2.32668	2.28122	#N/A	#N/A	#N/A
HSPA4L	UP	UP	UP	#N/A	#N/A	#N/A	6.42e-05	0.00563729	0.000120967	#N/A	#N/A	#N/A	2.03388	1.21887	1.737	#N/A	#N/A	#N/A
CHN1	UP	UP	UP	#N/A	#N/A	#N/A	6.44e-05	0.0022628	0.000192389	#N/A	#N/A	#N/A	1.83987	1.20529	1.5868	#N/A	#N/A	#N/A
NBEAL1	UP	UP	UP	#N/A	#N/A	#N/A	6.45e-05	0.000510838	6.74238e-05	#N/A	#N/A	#N/A	1.77131	1.43837	1.61781	#N/A	#N/A	#N/A
RBM39	UP	#N/A	UP	#N/A	#N/A	#N/A	6.48e-05	#N/A	0.000108446	#N/A	#N/A	#N/A	1.54314	#N/A	1.28059	#N/A	#N/A	#N/A
ZFX	UP	#N/A	UP	#N/A	#N/A	#N/A	6.49e-05	#N/A	0.000257328	#N/A	#N/A	#N/A	1.65003	#N/A	1.25487	#N/A	#N/A	#N/A
LOC100521431	UP	#N/A	#N/A	DOWN	#N/A	#N/A	6.51e-05	#N/A	#N/A	0.000718479	#N/A	#N/A	1.5492	#N/A	#N/A	-1.01972	#N/A	#N/A
LRPPRC	UP	#N/A	#N/A	#N/A	#N/A	#N/A	6.52e-05	#N/A	#N/A	#N/A	#N/A	#N/A	1.27451	#N/A	#N/A	#N/A	#N/A	#N/A
ZDHHC17	UP	UP	UP	#N/A	#N/A	#N/A	6.53e-05	0.00218564	0.000298526	#N/A	#N/A	#N/A	1.47455	1.03215	1.12129	#N/A	#N/A	#N/A
NCAM1	UP	UP	UP	#N/A	#N/A	#N/A	6.54e-05	0.000117204	2.27939e-05	#N/A	#N/A	#N/A	1.07028	1.22081	1.26039	#N/A	#N/A	#N/A
CCNE2	UP	UP	UP	#N/A	#N/A	#N/A	6.54e-05	0.00139643	0.0012235	#N/A	#N/A	#N/A	2.17803	1.52067	1.28301	#N/A	#N/A	#N/A
DMXL1	UP	UP	UP	#N/A	#N/A	#N/A	6.55e-05	0.00146686	7.11014e-05	#N/A	#N/A	#N/A	1.72212	1.37424	1.60014	#N/A	#N/A	#N/A
OAS1	UP	UP	UP	#N/A	UP	#N/A	6.58e-05	6.22664e-06	2.09741e-06	#N/A	4.24176e-05	#N/A	3.33658	4.20542	4.78775	#N/A	1.45489	#N/A
LOC100151816	UP	#N/A	#N/A	#N/A	#N/A	#N/A	6.58e-05	#N/A	#N/A	#N/A	#N/A	#N/A	1.2962	#N/A	#N/A	#N/A	#N/A	#N/A
RIF1	UP	UP	UP	#N/A	#N/A	#N/A	6.64e-05	0.00224894	0.000157624	#N/A	#N/A	#N/A	1.72525	1.11581	1.32318	#N/A	#N/A	#N/A
CCDC82	UP	#N/A	UP	#N/A	#N/A	#N/A	6.65e-05	#N/A	0.000114277	#N/A	#N/A	#N/A	1.28283	#N/A	1.12709	#N/A	#N/A	#N/A
EFCAB7	UP	UP	UP	#N/A	#N/A	#N/A	6.67e-05	0.0095943	9.67314e-05	#N/A	#N/A	#N/A	1.65716	1.01839	1.52476	#N/A	#N/A	#N/A
C2CD5	UP	#N/A	UP	#N/A	#N/A	#N/A	6.68e-05	#N/A	2.57274e-05	#N/A	#N/A	#N/A	1.24696	#N/A	1.26192	#N/A	#N/A	#N/A
NF1	UP	UP	#N/A	#N/A	#N/A	#N/A	6.71e-05	0.000525871	#N/A	#N/A	#N/A	#N/A	1.12749	1.03553	#N/A	#N/A	#N/A	#N/A
ZW10	UP	#N/A	#N/A	#N/A	#N/A	#N/A	6.72e-05	#N/A	#N/A	#N/A	#N/A	#N/A	1.03979	#N/A	#N/A	#N/A	#N/A	#N/A
KITLG	UP	#N/A	UP	DOWN	DOWN	#N/A	6.73e-05	#N/A	0.00322842	0.00214827	0.00122122	#N/A	2.28162	#N/A	1.19906	-1.32185	-1.06767	#N/A
LRRTM4	UP	UP	#N/A	#N/A	#N/A	#N/A	6.75e-05	0.00192629	#N/A	#N/A	#N/A	#N/A	1.74789	1.23867	#N/A	#N/A	#N/A	#N/A
ZNF25	UP	UP	UP	#N/A	#N/A	#N/A	6.77e-05	0.00999029	4.99128e-05	#N/A	#N/A	#N/A	1.63652	1.04493	1.45855	#N/A	#N/A	#N/A
LOC106510246	UP	#N/A	#N/A	#N/A	#N/A	#N/A	6.78e-05	#N/A	#N/A	#N/A	#N/A	#N/A	2.40279	#N/A	#N/A	#N/A	#N/A	#N/A
CHM	UP	UP	UP	#N/A	#N/A	#N/A	6.82e-05	0.0026079	0.000109054	#N/A	#N/A	#N/A	1.70528	1.2735	1.58642	#N/A	#N/A	#N/A
PIK3C2A	UP	UP	UP	#N/A	#N/A	#N/A	6.85e-05	0.00256999	0.0001843	#N/A	#N/A	#N/A	1.80183	1.24129	1.49158	#N/A	#N/A	#N/A
SNAP23	UP	#N/A	#N/A	#N/A	#N/A	#N/A	6.87e-05	#N/A	#N/A	#N/A	#N/A	#N/A	1.33467	#N/A	#N/A	#N/A	#N/A	#N/A
LRP6	UP	UP	UP	#N/A	#N/A	#N/A	6.87e-05	0.000587024	5.3159e-06	#N/A	#N/A	#N/A	1.25129	1.19613	1.62877	#N/A	#N/A	#N/A
BCAT1	UP	#N/A	#N/A	#N/A	#N/A	#N/A	6.89e-05	#N/A	#N/A	#N/A	#N/A	#N/A	1.12673	#N/A	#N/A	#N/A	#N/A	#N/A
LOC106509590	UP	UP	UP	#N/A	#N/A	#N/A	6.92e-05	1.68885e-05	5.44065e-05	#N/A	#N/A	#N/A	1.3679	1.91912	1.65281	#N/A	#N/A	#N/A
SLC7A8	UP	UP	UP	#N/A	UP	#N/A	6.92e-05	5.30615e-06	7.34891e-07	#N/A	3.73342e-06	#N/A	1.69216	2.61137	2.92869	#N/A	1.24574	#N/A
CSF1	UP	UP	UP	#N/A	#N/A	#N/A	6.93e-05	0.000701252	1.74565e-05	#N/A	#N/A	#N/A	1.29539	1.50637	1.58086	#N/A	#N/A	#N/A
UCMA	UP	#N/A	#N/A	DOWN	DOWN	#N/A	6.93e-05	#N/A	#N/A	0.00104704	0.000121161	#N/A	2.94559	#N/A	#N/A	-1.52174	-1.38481	#N/A
ENTPD1	UP	UP	UP	#N/A	#N/A	#N/A	6.94e-05	0.000464891	3.17645e-05	#N/A	#N/A	#N/A	1.16405	1.22012	1.27969	#N/A	#N/A	#N/A
MTDH	UP	#N/A	#N/A	#N/A	#N/A	#N/A	6.95e-05	#N/A	#N/A	#N/A	#N/A	#N/A	1.24091	#N/A	#N/A	#N/A	#N/A	#N/A
METTL25	UP	UP	UP	#N/A	#N/A	#N/A	7.03e-05	0.000583198	0.000321865	#N/A	#N/A	#N/A	1.28123	1.13028	1.02808	#N/A	#N/A	#N/A
RAB1A	UP	#N/A	#N/A	#N/A	#N/A	#N/A	7.03e-05	#N/A	#N/A	#N/A	#N/A	#N/A	1.03984	#N/A	#N/A	#N/A	#N/A	#N/A
PRTG	UP	#N/A	#N/A	#N/A	#N/A	#N/A	7.06e-05	#N/A	#N/A	#N/A	#N/A	#N/A	1.76555	#N/A	#N/A	#N/A	#N/A	#N/A
ARL5B	UP	UP	UP	#N/A	#N/A	#N/A	7.09e-05	0.0069807	0.000277405	#N/A	#N/A	#N/A	1.64761	1.11994	1.32802	#N/A	#N/A	#N/A
PTGR1	DOWN	DOWN	#N/A	#N/A	#N/A	#N/A	7.1e-05	4.89146e-05	#N/A	#N/A	#N/A	#N/A	-1.41921	-1.22641	#N/A	#N/A	#N/A	#N/A
TBC1D32	UP	UP	UP	#N/A	#N/A	#N/A	7.1e-05	0.00139435	0.000120279	#N/A	#N/A	#N/A	1.93602	1.27141	1.58724	#N/A	#N/A	#N/A
TBL1XR1	UP	#N/A	UP	#N/A	#N/A	#N/A	7.11e-05	#N/A	0.000414345	#N/A	#N/A	#N/A	1.38725	#N/A	1.01383	#N/A	#N/A	#N/A
TBCK	UP	#N/A	UP	#N/A	#N/A	#N/A	7.11e-05	#N/A	0.000248069	#N/A	#N/A	#N/A	1.22383	#N/A	1.05813	#N/A	#N/A	#N/A
CBX3	UP	UP	UP	#N/A	#N/A	#N/A	7.11e-05	0.00578827	0.000719357	#N/A	#N/A	#N/A	1.68943	1.02425	1.0881	#N/A	#N/A	#N/A
ZRANB3	UP	UP	UP	#N/A	#N/A	#N/A	7.12e-05	0.00241064	0.000639686	#N/A	#N/A	#N/A	1.55303	1.13667	1.20106	#N/A	#N/A	#N/A
VPS13A	UP	#N/A	UP	#N/A	#N/A	#N/A	7.17e-05	#N/A	0.000483094	#N/A	#N/A	#N/A	1.55048	#N/A	1.02985	#N/A	#N/A	#N/A
CEP152	UP	UP	UP	#N/A	#N/A	#N/A	7.18e-05	0.0214009	0.000214302	#N/A	#N/A	#N/A	1.81452	1.09238	1.30646	#N/A	#N/A	#N/A
CEP63	UP	UP	UP	#N/A	#N/A	#N/A	7.19e-05	0.00346158	0.000245458	#N/A	#N/A	#N/A	1.4796	1.06976	1.22409	#N/A	#N/A	#N/A
LOC110259513	UP	UP	UP	#N/A	#N/A	#N/A	7.19e-05	0.000289725	8.19121e-05	#N/A	#N/A	#N/A	1.16211	1.3802	1.19621	#N/A	#N/A	#N/A
OTUD6B	UP	#N/A	#N/A	#N/A	#N/A	#N/A	7.21e-05	#N/A	#N/A	#N/A	#N/A	#N/A	1.40631	#N/A	#N/A	#N/A	#N/A	#N/A
LIX1L	UP	UP	#N/A	#N/A	#N/A	#N/A	7.21e-05	0.00102078	#N/A	#N/A	#N/A	#N/A	1.01299	1.05356	#N/A	#N/A	#N/A	#N/A
LOC106510217	UP	#N/A	UP	#N/A	#N/A	#N/A	7.23e-05	#N/A	1.9873e-05	#N/A	#N/A	#N/A	2.92288	#N/A	2.82727	#N/A	#N/A	#N/A
HMGB1	UP	#N/A	#N/A	#N/A	#N/A	#N/A	7.24e-05	#N/A	#N/A	#N/A	#N/A	#N/A	1.22457	#N/A	#N/A	#N/A	#N/A	#N/A
NIN	UP	UP	UP	#N/A	#N/A	#N/A	7.26e-05	0.000906925	0.000247214	#N/A	#N/A	#N/A	2.13324	1.50977	1.63435	#N/A	#N/A	#N/A
APLF	UP	#N/A	UP	#N/A	#N/A	#N/A	7.27e-05	#N/A	3.28766e-05	#N/A	#N/A	#N/A	1.02548	#N/A	1.10268	#N/A	#N/A	#N/A
EEA1	UP	#N/A	UP	#N/A	#N/A	#N/A	7.27e-05	#N/A	0.000486784	#N/A	#N/A	#N/A	1.64048	#N/A	1.11302	#N/A	#N/A	#N/A
HAUS6	UP	#N/A	#N/A	#N/A	#N/A	#N/A	7.29e-05	#N/A	#N/A	#N/A	#N/A	#N/A	1.47754	#N/A	#N/A	#N/A	#N/A	#N/A
CCSER2	UP	#N/A	#N/A	#N/A	#N/A	#N/A	7.29e-05	#N/A	#N/A	#N/A	#N/A	#N/A	1.21139	#N/A	#N/A	#N/A	#N/A	#N/A
QSER1	UP	UP	UP	#N/A	#N/A	#N/A	7.32e-05	0.00145637	0.000230525	#N/A	#N/A	#N/A	1.55463	1.11345	1.22416	#N/A	#N/A	#N/A
DENND4A	UP	UP	UP	#N/A	#N/A	#N/A	7.32e-05	0.00115514	5.4875e-05	#N/A	#N/A	#N/A	1.78686	1.38581	1.71315	#N/A	#N/A	#N/A
TRIQK	UP	UP	UP	#N/A	#N/A	#N/A	7.33e-05	0.00169735	0.000128454	#N/A	#N/A	#N/A	1.91311	1.4076	1.59437	#N/A	#N/A	#N/A
SEMA3E	UP	#N/A	UP	#N/A	#N/A	#N/A	7.34e-05	#N/A	5.35199e-05	#N/A	#N/A	#N/A	2.46575	#N/A	2.37306	#N/A	#N/A	#N/A
SETD2	UP	#N/A	#N/A	#N/A	#N/A	#N/A	7.37e-05	#N/A	#N/A	#N/A	#N/A	#N/A	1.09762	#N/A	#N/A	#N/A	#N/A	#N/A
SECISBP2L	UP	UP	UP	#N/A	#N/A	#N/A	7.4e-05	0.00428565	0.000278332	#N/A	#N/A	#N/A	1.5059	1.01394	1.13709	#N/A	#N/A	#N/A
TRPM6	UP	UP	UP	#N/A	#N/A	#N/A	7.41e-05	0.00161831	0.000144936	#N/A	#N/A	#N/A	1.82899	1.37687	1.72056	#N/A	#N/A	#N/A
ATP6V1C2	UP	#N/A	#N/A	#N/A	#N/A	#N/A	7.41e-05	#N/A	#N/A	#N/A	#N/A	#N/A	1.28769	#N/A	#N/A	#N/A	#N/A	#N/A
SERINC4	UP	UP	UP	#N/A	#N/A	#N/A	7.42e-05	0.000179763	5.89201e-05	#N/A	#N/A	#N/A	1.43207	1.38156	1.15723	#N/A	#N/A	#N/A
CGGBP1	UP	#N/A	#N/A	#N/A	#N/A	#N/A	7.43e-05	#N/A	#N/A	#N/A	#N/A	#N/A	1.25266	#N/A	#N/A	#N/A	#N/A	#N/A
TRIM59	UP	UP	UP	#N/A	#N/A	#N/A	7.45e-05	0.00611841	0.00111026	#N/A	#N/A	#N/A	1.83388	1.06567	1.18278	#N/A	#N/A	#N/A
CDA	DOWN	DOWN	DOWN	#N/A	#N/A	#N/A	7.46e-05	3.65305e-05	2.37825e-05	#N/A	#N/A	#N/A	-2.64776	-3.16506	-3.81544	#N/A	#N/A	#N/A
NES	UP	UP	UP	#N/A	#N/A	#N/A	7.46e-05	0.000656775	0.000773096	#N/A	#N/A	#N/A	1.74031	1.48902	1.15653	#N/A	#N/A	#N/A
LOC102163603	UP	UP	UP	#N/A	#N/A	#N/A	7.47e-05	0.000379055	9.81941e-05	#N/A	#N/A	#N/A	2.53014	2.04712	2.25372	#N/A	#N/A	#N/A
GOLT1B	UP	#N/A	#N/A	#N/A	#N/A	#N/A	7.48e-05	#N/A	#N/A	#N/A	#N/A	#N/A	1.11149	#N/A	#N/A	#N/A	#N/A	#N/A
SLFN11	UP	#N/A	UP	#N/A	#N/A	#N/A	7.49e-05	#N/A	0.000165388	#N/A	#N/A	#N/A	1.43688	#N/A	1.22718	#N/A	#N/A	#N/A
CKS2	UP	UP	#N/A	#N/A	DOWN	#N/A	7.52e-05	0.00294954	#N/A	#N/A	2.50761e-06	#N/A	2.12712	1.34324	#N/A	#N/A	-1.3935	#N/A
SOCS5	UP	#N/A	#N/A	#N/A	#N/A	#N/A	7.53e-05	#N/A	#N/A	#N/A	#N/A	#N/A	1.07071	#N/A	#N/A	#N/A	#N/A	#N/A
LTBP2	UP	UP	UP	#N/A	#N/A	#N/A	7.56e-05	1.43757e-05	5.03348e-05	#N/A	#N/A	#N/A	1.09836	1.67831	1.20733	#N/A	#N/A	#N/A
RALGAPA1	UP	UP	UP	#N/A	#N/A	#N/A	7.56e-05	0.000767525	5.99131e-05	#N/A	#N/A	#N/A	1.62471	1.29536	1.53542	#N/A	#N/A	#N/A
CHODL	UP	UP	UP	#N/A	DOWN	#N/A	7.56e-05	0.000401706	0.00065398	#N/A	0.00072738	#N/A	3.5966	3.00232	2.48932	#N/A	-1.10897	#N/A
DDIT3	DOWN	DOWN	DOWN	#N/A	#N/A	#N/A	7.58e-05	0.000276209	1.26297e-05	#N/A	#N/A	#N/A	-1.00584	-1.21347	-1.39944	#N/A	#N/A	#N/A
KIF3A	UP	#N/A	#N/A	#N/A	#N/A	#N/A	7.62e-05	#N/A	#N/A	#N/A	#N/A	#N/A	1.46222	#N/A	#N/A	#N/A	#N/A	#N/A
CNTLN	UP	UP	UP	#N/A	#N/A	#N/A	7.62e-05	0.0082097	0.000400102	#N/A	#N/A	#N/A	2.19417	1.26888	1.68088	#N/A	#N/A	#N/A
NXT2	UP	#N/A	#N/A	#N/A	#N/A	#N/A	7.68e-05	#N/A	#N/A	#N/A	#N/A	#N/A	1.02625	#N/A	#N/A	#N/A	#N/A	#N/A
ANKS6	DOWN	#N/A	DOWN	#N/A	#N/A	#N/A	7.69e-05	#N/A	6.10877e-05	#N/A	#N/A	#N/A	-1.35156	#N/A	-1.15312	#N/A	#N/A	#N/A
LOC100517161	UP	UP	UP	#N/A	#N/A	#N/A	7.72e-05	0.00156356	5.68178e-05	#N/A	#N/A	#N/A	1.8449	1.44911	1.97927	#N/A	#N/A	#N/A
DSC3	UP	UP	UP	#N/A	#N/A	#N/A	7.75e-05	0.000259303	0.000641908	#N/A	#N/A	#N/A	2.24985	2.08984	1.61825	#N/A	#N/A	#N/A
BCAS1	UP	#N/A	#N/A	#N/A	DOWN	#N/A	7.82e-05	#N/A	#N/A	#N/A	0.0055132	#N/A	2.73369	#N/A	#N/A	#N/A	-1.15097	#N/A
LOC100515643	UP	#N/A	#N/A	#N/A	#N/A	#N/A	7.95e-05	#N/A	#N/A	#N/A	#N/A	#N/A	1.10179	#N/A	#N/A	#N/A	#N/A	#N/A
PCNX4	UP	UP	UP	#N/A	#N/A	#N/A	8.03e-05	0.000421354	5.87567e-06	#N/A	#N/A	#N/A	1.1636	1.01043	1.22559	#N/A	#N/A	#N/A
ATF2	UP	UP	UP	#N/A	#N/A	#N/A	8.06e-05	0.00123199	0.000255859	#N/A	#N/A	#N/A	1.34274	1.05836	1.10209	#N/A	#N/A	#N/A
ENTPD5	UP	#N/A	#N/A	#N/A	#N/A	#N/A	8.07e-05	#N/A	#N/A	#N/A	#N/A	#N/A	1.14668	#N/A	#N/A	#N/A	#N/A	#N/A
DPP8	UP	#N/A	#N/A	#N/A	#N/A	#N/A	8.1e-05	#N/A	#N/A	#N/A	#N/A	#N/A	1.29987	#N/A	#N/A	#N/A	#N/A	#N/A
PPP1CB	UP	#N/A	#N/A	#N/A	#N/A	#N/A	8.1e-05	#N/A	#N/A	#N/A	#N/A	#N/A	1.24956	#N/A	#N/A	#N/A	#N/A	#N/A
SCRG1	UP	#N/A	UP	#N/A	#N/A	#N/A	8.11e-05	#N/A	0.000480635	#N/A	#N/A	#N/A	1.46214	#N/A	1.09407	#N/A	#N/A	#N/A
NR2C2AP	DOWN	DOWN	#N/A	#N/A	#N/A	#N/A	8.12e-05	0.00105428	#N/A	#N/A	#N/A	#N/A	-1.71208	-1.36599	#N/A	#N/A	#N/A	#N/A
MTFR2	UP	#N/A	#N/A	DOWN	DOWN	#N/A	8.13e-05	#N/A	#N/A	0.00146509	5.74516e-05	#N/A	1.9941	#N/A	#N/A	-1.30382	-1.43629	#N/A
METTL13	DOWN	#N/A	#N/A	#N/A	#N/A	#N/A	8.13e-05	#N/A	#N/A	#N/A	#N/A	#N/A	-1.03909	#N/A	#N/A	#N/A	#N/A	#N/A
MLANA	DOWN	DOWN	DOWN	#N/A	#N/A	#N/A	8.15e-05	0.00030245	0.00248435	#N/A	#N/A	#N/A	-1.76893	-1.7753	-1.00271	#N/A	#N/A	#N/A
MTF2	UP	#N/A	#N/A	#N/A	#N/A	#N/A	8.16e-05	#N/A	#N/A	#N/A	#N/A	#N/A	1.15179	#N/A	#N/A	#N/A	#N/A	#N/A
UGDH	UP	#N/A	#N/A	#N/A	#N/A	#N/A	8.19e-05	#N/A	#N/A	#N/A	#N/A	#N/A	1.08138	#N/A	#N/A	#N/A	#N/A	#N/A
SPON1	UP	UP	UP	#N/A	#N/A	#N/A	8.21e-05	3.57381e-05	9.0741e-06	#N/A	#N/A	#N/A	1.85984	2.4053	2.45199	#N/A	#N/A	#N/A
PAPOLA	UP	#N/A	UP	#N/A	#N/A	#N/A	8.24e-05	#N/A	0.000307707	#N/A	#N/A	#N/A	1.24809	#N/A	1.02448	#N/A	#N/A	#N/A
LOC100154415	UP	UP	UP	#N/A	#N/A	#N/A	8.25e-05	0.00893299	0.000311317	#N/A	#N/A	#N/A	1.62144	1.03922	1.34705	#N/A	#N/A	#N/A
DCUN1D1	UP	#N/A	#N/A	#N/A	#N/A	#N/A	8.34e-05	#N/A	#N/A	#N/A	#N/A	#N/A	1.13281	#N/A	#N/A	#N/A	#N/A	#N/A
LOC100520216	UP	UP	UP	#N/A	#N/A	#N/A	8.34e-05	1.98074e-05	4.73453e-06	#N/A	#N/A	#N/A	3.035	3.31876	3.74787	#N/A	#N/A	#N/A
TRIM23	UP	#N/A	#N/A	#N/A	#N/A	#N/A	8.36e-05	#N/A	#N/A	#N/A	#N/A	#N/A	1.38728	#N/A	#N/A	#N/A	#N/A	#N/A
CSDE1	UP	#N/A	#N/A	#N/A	#N/A	#N/A	8.36e-05	#N/A	#N/A	#N/A	#N/A	#N/A	1.16364	#N/A	#N/A	#N/A	#N/A	#N/A
RNF19A	UP	#N/A	#N/A	#N/A	#N/A	#N/A	8.37e-05	#N/A	#N/A	#N/A	#N/A	#N/A	1.13753	#N/A	#N/A	#N/A	#N/A	#N/A
KIT	DOWN	DOWN	DOWN	#N/A	#N/A	#N/A	8.44e-05	0.000605375	6.10974e-05	#N/A	#N/A	#N/A	-2.47778	-1.83937	-2.08628	#N/A	#N/A	#N/A
LOC100738134	UP	#N/A	UP	#N/A	#N/A	#N/A	8.45e-05	#N/A	0.00014557	#N/A	#N/A	#N/A	1.34425	#N/A	1.1353	#N/A	#N/A	#N/A
MED27	DOWN	DOWN	DOWN	#N/A	#N/A	#N/A	8.45e-05	0.0014643	4.1739e-05	#N/A	#N/A	#N/A	-1.18026	-1.03139	-1.05072	#N/A	#N/A	#N/A
AGTR1	UP	UP	UP	#N/A	#N/A	#N/A	8.46e-05	0.00125038	6.72427e-05	#N/A	#N/A	#N/A	1.81352	1.42544	1.83191	#N/A	#N/A	#N/A
TMF1	UP	UP	UP	#N/A	#N/A	#N/A	8.5e-05	0.00279861	0.000394045	#N/A	#N/A	#N/A	1.76444	1.32699	1.33934	#N/A	#N/A	#N/A
KIAA1210	UP	UP	UP	#N/A	#N/A	#N/A	8.5e-05	7.44931e-05	5.83334e-05	#N/A	#N/A	#N/A	1.66456	1.85331	1.73956	#N/A	#N/A	#N/A
VEGFA	DOWN	DOWN	DOWN	#N/A	#N/A	#N/A	8.51e-05	0.00116903	0.000111339	#N/A	#N/A	#N/A	-1.79073	-1.35472	-1.42596	#N/A	#N/A	#N/A
GRK5	DOWN	#N/A	#N/A	#N/A	#N/A	#N/A	8.54e-05	#N/A	#N/A	#N/A	#N/A	#N/A	-1.05531	#N/A	#N/A	#N/A	#N/A	#N/A
COL3A1	UP	UP	UP	#N/A	#N/A	#N/A	8.55e-05	0.000118358	8.64044e-06	#N/A	#N/A	#N/A	1.4817	1.91065	2.19739	#N/A	#N/A	#N/A
UACA	UP	#N/A	UP	#N/A	#N/A	#N/A	8.56e-05	#N/A	7.91008e-05	#N/A	#N/A	#N/A	1.46574	#N/A	1.34194	#N/A	#N/A	#N/A
PLOD2	UP	#N/A	#N/A	#N/A	#N/A	#N/A	8.57e-05	#N/A	#N/A	#N/A	#N/A	#N/A	1.29159	#N/A	#N/A	#N/A	#N/A	#N/A
SNTB2	UP	UP	UP	#N/A	#N/A	#N/A	8.58e-05	0.00132871	5.20259e-05	#N/A	#N/A	#N/A	1.25853	1.03608	1.28251	#N/A	#N/A	#N/A
RAB30	UP	UP	UP	#N/A	#N/A	#N/A	8.64e-05	0.00176444	2.33705e-05	#N/A	#N/A	#N/A	1.13351	1.03739	1.39155	#N/A	#N/A	#N/A
AFF4	UP	#N/A	#N/A	#N/A	#N/A	#N/A	8.67e-05	#N/A	#N/A	#N/A	#N/A	#N/A	1.1396	#N/A	#N/A	#N/A	#N/A	#N/A
FBXO5	UP	UP	UP	DOWN	DOWN	#N/A	8.78e-05	0.00366189	0.00086812	0.0211502	3.78679e-05	#N/A	3.4525	2.35604	2.36711	-1.01698	-1.07773	#N/A
ASF1B	UP	UP	UP	#N/A	#N/A	#N/A	8.83e-05	0.00016035	0.000319101	#N/A	#N/A	#N/A	2.61259	2.32852	2.07209	#N/A	#N/A	#N/A
MRAP2	UP	UP	UP	#N/A	#N/A	#N/A	8.86e-05	0.000432829	0.000550157	#N/A	#N/A	#N/A	1.40358	1.47732	1.02665	#N/A	#N/A	#N/A
ZNF518A	UP	UP	UP	#N/A	#N/A	#N/A	8.88e-05	0.00258537	3.72129e-05	#N/A	#N/A	#N/A	1.65369	1.12374	1.47384	#N/A	#N/A	#N/A
ATP13A3	UP	#N/A	#N/A	#N/A	#N/A	#N/A	8.88e-05	#N/A	#N/A	#N/A	#N/A	#N/A	1.44528	#N/A	#N/A	#N/A	#N/A	#N/A
GMFB	UP	#N/A	#N/A	#N/A	#N/A	#N/A	8.89e-05	#N/A	#N/A	#N/A	#N/A	#N/A	1.5365	#N/A	#N/A	#N/A	#N/A	#N/A
ROCK1	UP	UP	UP	#N/A	#N/A	#N/A	8.89e-05	0.00520461	0.000240365	#N/A	#N/A	#N/A	1.58739	1.00669	1.23908	#N/A	#N/A	#N/A
ZNF148	UP	#N/A	UP	#N/A	#N/A	#N/A	8.89e-05	#N/A	0.00020759	#N/A	#N/A	#N/A	1.37242	#N/A	1.12617	#N/A	#N/A	#N/A
LOC106504593	UP	UP	UP	#N/A	#N/A	#N/A	8.9e-05	0.000438826	5.1945e-05	#N/A	#N/A	#N/A	2.10522	1.61036	1.78549	#N/A	#N/A	#N/A
LYSMD3	UP	UP	UP	#N/A	#N/A	#N/A	8.9e-05	0.00111419	9.65363e-05	#N/A	#N/A	#N/A	1.57336	1.29018	1.39384	#N/A	#N/A	#N/A
ZNF367	UP	UP	UP	#N/A	DOWN	#N/A	8.93e-05	0.00250544	0.00259039	#N/A	0.000160384	#N/A	2.72148	1.82028	1.49207	#N/A	-1.21702	#N/A
LOC100514469	UP	UP	UP	#N/A	#N/A	#N/A	8.99e-05	0.00222907	0.000413173	#N/A	#N/A	#N/A	1.39747	1.07515	1.0821	#N/A	#N/A	#N/A
CLK4	UP	UP	UP	#N/A	#N/A	#N/A	9.04e-05	0.000704892	6.80839e-05	#N/A	#N/A	#N/A	1.58016	1.34171	1.55529	#N/A	#N/A	#N/A
EXOSC2	DOWN	DOWN	#N/A	#N/A	#N/A	#N/A	9.04e-05	0.000719412	#N/A	#N/A	#N/A	#N/A	-1.08409	-1.11535	#N/A	#N/A	#N/A	#N/A
KIAA1109	UP	UP	UP	#N/A	#N/A	#N/A	9.11e-05	0.00063742	8.54463e-05	#N/A	#N/A	#N/A	1.59689	1.27582	1.49457	#N/A	#N/A	#N/A
LRRC15	UP	UP	UP	#N/A	#N/A	#N/A	9.11e-05	4.43398e-05	0.000169761	#N/A	#N/A	#N/A	2.37011	2.57863	2.11239	#N/A	#N/A	#N/A
BRWD1	UP	UP	UP	#N/A	#N/A	#N/A	9.12e-05	0.000933805	0.000247203	#N/A	#N/A	#N/A	1.33221	1.10591	1.03336	#N/A	#N/A	#N/A
CEP70	UP	UP	UP	#N/A	#N/A	#N/A	9.27e-05	0.0024985	0.000265187	#N/A	#N/A	#N/A	2.16387	1.34501	1.43425	#N/A	#N/A	#N/A
FAM214A	UP	UP	UP	#N/A	#N/A	#N/A	9.28e-05	0.00172326	2.54697e-05	#N/A	#N/A	#N/A	1.22022	1.04127	1.2938	#N/A	#N/A	#N/A
SF3B1	UP	UP	UP	#N/A	#N/A	#N/A	9.29e-05	0.000861844	0.000178585	#N/A	#N/A	#N/A	1.4173	1.05399	1.11568	#N/A	#N/A	#N/A
ATG9B	DOWN	DOWN	DOWN	#N/A	#N/A	#N/A	9.3e-05	0.000438101	0.000122387	#N/A	#N/A	#N/A	-2.44251	-2.55278	-2.3001	#N/A	#N/A	#N/A
TCF12	UP	#N/A	#N/A	#N/A	#N/A	#N/A	9.34e-05	#N/A	#N/A	#N/A	#N/A	#N/A	1.13884	#N/A	#N/A	#N/A	#N/A	#N/A
BRIP1	UP	UP	UP	DOWN	#N/A	#N/A	9.36e-05	0.00600803	0.00206101	0.00139499	#N/A	#N/A	2.31965	1.20662	1.38755	-1.04805	#N/A	#N/A
BCL2L11	UP	UP	UP	#N/A	#N/A	#N/A	9.37e-05	9.45518e-06	1.56592e-05	#N/A	#N/A	#N/A	1.12302	1.86766	1.52377	#N/A	#N/A	#N/A
RPL22L1	UP	UP	UP	#N/A	#N/A	#N/A	9.38e-05	0.00502319	0.00149703	#N/A	#N/A	#N/A	1.85372	1.10187	1.15712	#N/A	#N/A	#N/A
RIN2	UP	UP	UP	#N/A	UP	#N/A	9.42e-05	1.18373e-05	8.2793e-07	#N/A	1.79095e-06	#N/A	1.38358	2.06051	2.49608	#N/A	1.12711	#N/A
ADORA1	DOWN	DOWN	DOWN	#N/A	#N/A	#N/A	9.46e-05	0.000551145	8.03002e-05	#N/A	#N/A	#N/A	-1.69577	-1.46812	-1.51192	#N/A	#N/A	#N/A
ARID2	UP	#N/A	#N/A	#N/A	#N/A	#N/A	9.46e-05	#N/A	#N/A	#N/A	#N/A	#N/A	1.07698	#N/A	#N/A	#N/A	#N/A	#N/A
LOC110260367	UP	UP	UP	DOWN	#N/A	#N/A	9.51e-05	0.00129856	7.12438e-05	0.00962149	#N/A	#N/A	3.28968	2.12856	3.0532	-1.08258	#N/A	#N/A
LOC100525572	UP	UP	UP	#N/A	#N/A	#N/A	9.54e-05	6.86876e-05	2.26624e-05	#N/A	#N/A	#N/A	1.13748	1.45377	1.57456	#N/A	#N/A	#N/A
SPAG9	UP	#N/A	#N/A	#N/A	#N/A	#N/A	9.67e-05	#N/A	#N/A	#N/A	#N/A	#N/A	1.20151	#N/A	#N/A	#N/A	#N/A	#N/A
STBD1	DOWN	DOWN	DOWN	#N/A	#N/A	#N/A	9.68e-05	9.13045e-05	7.11038e-06	#N/A	#N/A	#N/A	-1.10797	-1.03459	-1.38562	#N/A	#N/A	#N/A
TAOK1	UP	UP	UP	#N/A	#N/A	#N/A	9.7e-05	0.00042243	0.000319666	#N/A	#N/A	#N/A	1.62421	1.27779	1.23537	#N/A	#N/A	#N/A
MATR3	UP	#N/A	UP	#N/A	#N/A	#N/A	9.71e-05	#N/A	0.000304752	#N/A	#N/A	#N/A	1.38797	#N/A	1.0785	#N/A	#N/A	#N/A
LOC100516390	UP	#N/A	UP	#N/A	#N/A	#N/A	9.75e-05	#N/A	0.000276982	#N/A	#N/A	#N/A	1.55364	#N/A	1.24481	#N/A	#N/A	#N/A
CNOT6	UP	#N/A	#N/A	#N/A	#N/A	#N/A	9.79e-05	#N/A	#N/A	#N/A	#N/A	#N/A	1.22556	#N/A	#N/A	#N/A	#N/A	#N/A
SMG6	DOWN	#N/A	#N/A	#N/A	#N/A	#N/A	9.81e-05	#N/A	#N/A	#N/A	#N/A	#N/A	-1.08963	#N/A	#N/A	#N/A	#N/A	#N/A
ZNF260	UP	UP	UP	#N/A	#N/A	#N/A	9.91e-05	0.00288945	0.000153759	#N/A	#N/A	#N/A	1.973	1.24109	1.71237	#N/A	#N/A	#N/A
PDIK1L	UP	UP	UP	#N/A	#N/A	#N/A	9.91e-05	0.00159697	8.67808e-05	#N/A	#N/A	#N/A	1.61708	1.15626	1.56343	#N/A	#N/A	#N/A
RC3H2	UP	UP	UP	#N/A	#N/A	#N/A	9.92e-05	0.000732261	0.000502614	#N/A	#N/A	#N/A	1.75082	1.4145	1.30154	#N/A	#N/A	#N/A
FAM57A	DOWN	DOWN	DOWN	#N/A	#N/A	#N/A	0.000100053	0.000473617	0.000203835	#N/A	#N/A	#N/A	-1.60399	-1.13232	-1.06304	#N/A	#N/A	#N/A
SUCO	UP	#N/A	UP	#N/A	#N/A	#N/A	0.000101326	#N/A	0.000136752	#N/A	#N/A	#N/A	1.24282	#N/A	1.09507	#N/A	#N/A	#N/A
PDS5A	UP	#N/A	#N/A	#N/A	#N/A	#N/A	0.000101729	#N/A	#N/A	#N/A	#N/A	#N/A	1.19882	#N/A	#N/A	#N/A	#N/A	#N/A
DNAJB4	UP	#N/A	UP	#N/A	#N/A	#N/A	0.000101804	#N/A	0.000303356	#N/A	#N/A	#N/A	1.4132	#N/A	1.14404	#N/A	#N/A	#N/A
DDX6	UP	UP	#N/A	#N/A	#N/A	#N/A	0.000102498	0.00133691	#N/A	#N/A	#N/A	#N/A	1.36451	1.11809	#N/A	#N/A	#N/A	#N/A
DTL	UP	#N/A	#N/A	#N/A	DOWN	#N/A	0.000102512	#N/A	#N/A	#N/A	2.94766e-06	#N/A	1.2231	#N/A	#N/A	#N/A	-1.27455	#N/A
HECTD1	UP	UP	UP	#N/A	#N/A	#N/A	0.000102636	0.00190697	0.000209316	#N/A	#N/A	#N/A	1.45121	1.13027	1.19667	#N/A	#N/A	#N/A
HAUS4	DOWN	DOWN	DOWN	#N/A	#N/A	#N/A	0.000102737	0.00030309	7.89561e-06	#N/A	#N/A	#N/A	-1.22922	-1.5775	-1.69871	#N/A	#N/A	#N/A
DLD	UP	#N/A	#N/A	#N/A	#N/A	#N/A	0.000102876	#N/A	#N/A	#N/A	#N/A	#N/A	1.16979	#N/A	#N/A	#N/A	#N/A	#N/A
LOC100523870	UP	UP	UP	#N/A	#N/A	#N/A	0.000103873	0.00714664	0.000528947	#N/A	#N/A	#N/A	1.63726	1.05033	1.16333	#N/A	#N/A	#N/A
FOSL1	DOWN	DOWN	DOWN	#N/A	#N/A	#N/A	0.000103957	0.000461592	0.000101098	#N/A	#N/A	#N/A	-1.34508	-1.33511	-1.34897	#N/A	#N/A	#N/A
SLC6A4	DOWN	DOWN	DOWN	#N/A	#N/A	#N/A	0.000104223	0.00028431	9.62071e-05	#N/A	#N/A	#N/A	-1.88791	-1.90731	-1.74809	#N/A	#N/A	#N/A
ZFP37	UP	UP	UP	#N/A	#N/A	#N/A	0.000105589	0.00192582	9.79856e-05	#N/A	#N/A	#N/A	2.28193	1.74234	2.33272	#N/A	#N/A	#N/A
POLE	UP	UP	UP	#N/A	#N/A	#N/A	0.000105728	0.00234726	0.000376596	#N/A	#N/A	#N/A	1.94345	1.49105	1.50042	#N/A	#N/A	#N/A
SMAD7	DOWN	DOWN	DOWN	#N/A	#N/A	#N/A	0.000105827	2.94045e-05	7.54949e-06	#N/A	#N/A	#N/A	-1.35856	-2.18832	-2.03337	#N/A	#N/A	#N/A
TMEM33	UP	#N/A	#N/A	#N/A	#N/A	#N/A	0.000105918	#N/A	#N/A	#N/A	#N/A	#N/A	1.14542	#N/A	#N/A	#N/A	#N/A	#N/A
SELENOP	UP	UP	UP	#N/A	UP	#N/A	0.000106218	6.14687e-05	1.1866e-05	#N/A	4.14113e-05	#N/A	3.01081	3.45478	4.08198	#N/A	1.07488	#N/A
ALDOC	DOWN	#N/A	DOWN	#N/A	#N/A	#N/A	0.000106418	#N/A	8.62847e-05	#N/A	#N/A	#N/A	-1.60884	#N/A	-1.10221	#N/A	#N/A	#N/A
AGGF1	UP	#N/A	#N/A	#N/A	#N/A	#N/A	0.000106682	#N/A	#N/A	#N/A	#N/A	#N/A	1.03815	#N/A	#N/A	#N/A	#N/A	#N/A
CP	UP	UP	UP	#N/A	#N/A	#N/A	0.000106823	0.00256291	1.26421e-05	#N/A	#N/A	#N/A	1.56475	1.38075	1.95229	#N/A	#N/A	#N/A
LOC100524727	UP	#N/A	#N/A	#N/A	#N/A	#N/A	0.000106988	#N/A	#N/A	#N/A	#N/A	#N/A	1.54744	#N/A	#N/A	#N/A	#N/A	#N/A
ADAM12	UP	UP	#N/A	#N/A	#N/A	#N/A	0.000107027	9.34092e-05	#N/A	#N/A	#N/A	#N/A	1.444	1.44001	#N/A	#N/A	#N/A	#N/A
NOX4	UP	UP	UP	#N/A	#N/A	#N/A	0.000107109	0.00051975	6.47126e-05	#N/A	#N/A	#N/A	2.17225	1.99716	2.07818	#N/A	#N/A	#N/A
SENP7	UP	#N/A	UP	#N/A	#N/A	#N/A	0.000107225	#N/A	0.000134561	#N/A	#N/A	#N/A	1.53952	#N/A	1.3395	#N/A	#N/A	#N/A
SOX5	UP	#N/A	UP	#N/A	#N/A	#N/A	0.00010731	#N/A	4.5937e-05	#N/A	#N/A	#N/A	1.10161	#N/A	1.16846	#N/A	#N/A	#N/A
SLU7	UP	#N/A	#N/A	#N/A	#N/A	#N/A	0.000107623	#N/A	#N/A	#N/A	#N/A	#N/A	1.19621	#N/A	#N/A	#N/A	#N/A	#N/A
FRYL	UP	#N/A	#N/A	#N/A	#N/A	#N/A	0.000107652	#N/A	#N/A	#N/A	#N/A	#N/A	1.12532	#N/A	#N/A	#N/A	#N/A	#N/A
STAM2	UP	#N/A	#N/A	#N/A	#N/A	#N/A	0.000107882	#N/A	#N/A	#N/A	#N/A	#N/A	1.24768	#N/A	#N/A	#N/A	#N/A	#N/A
EZH1	DOWN	#N/A	#N/A	#N/A	#N/A	#N/A	0.000107969	#N/A	#N/A	#N/A	#N/A	#N/A	-1.30419	#N/A	#N/A	#N/A	#N/A	#N/A
MTMR9	UP	#N/A	UP	#N/A	#N/A	#N/A	0.000108026	#N/A	0.000924275	#N/A	#N/A	#N/A	1.41986	#N/A	1.02281	#N/A	#N/A	#N/A
ACAN	UP	UP	UP	#N/A	#N/A	#N/A	0.000108343	0.000198681	0.000204189	#N/A	#N/A	#N/A	1.42275	1.39525	1.16397	#N/A	#N/A	#N/A
PCGF5	UP	UP	UP	#N/A	#N/A	#N/A	0.000108607	0.00495861	3.23302e-05	#N/A	#N/A	#N/A	1.5295	1.09027	1.7049	#N/A	#N/A	#N/A
LURAP1L	UP	UP	UP	#N/A	#N/A	#N/A	0.00010898	0.000167988	5.96944e-06	#N/A	#N/A	#N/A	1.58081	1.78839	2.2233	#N/A	#N/A	#N/A
HCFC2	UP	#N/A	UP	#N/A	#N/A	#N/A	0.00011026	#N/A	8.5333e-05	#N/A	#N/A	#N/A	1.13146	#N/A	1.08913	#N/A	#N/A	#N/A
ANGPT1	UP	#N/A	#N/A	#N/A	#N/A	#N/A	0.000110321	#N/A	#N/A	#N/A	#N/A	#N/A	1.18554	#N/A	#N/A	#N/A	#N/A	#N/A
GAS1	UP	UP	UP	#N/A	#N/A	#N/A	0.000110581	0.000661393	1.09927e-05	#N/A	#N/A	#N/A	1.28571	1.58171	1.97161	#N/A	#N/A	#N/A
ADAMTS6	UP	#N/A	#N/A	#N/A	DOWN	#N/A	0.000111193	#N/A	#N/A	#N/A	1.60888e-05	#N/A	1.49581	#N/A	#N/A	#N/A	-1.00136	#N/A
TCF7	DOWN	DOWN	DOWN	#N/A	#N/A	#N/A	0.000111835	0.00248914	2.89291e-05	#N/A	#N/A	#N/A	-1.10746	-1.07156	-1.6391	#N/A	#N/A	#N/A
CDK6	UP	#N/A	#N/A	#N/A	#N/A	#N/A	0.000112271	#N/A	#N/A	#N/A	#N/A	#N/A	1.45477	#N/A	#N/A	#N/A	#N/A	#N/A
LNPK	UP	#N/A	UP	#N/A	#N/A	#N/A	0.000113063	#N/A	7.33233e-05	#N/A	#N/A	#N/A	1.22408	#N/A	1.21972	#N/A	#N/A	#N/A
CPEB4	UP	#N/A	#N/A	#N/A	#N/A	#N/A	0.000113366	#N/A	#N/A	#N/A	#N/A	#N/A	1.22863	#N/A	#N/A	#N/A	#N/A	#N/A
ICE2	UP	#N/A	UP	#N/A	#N/A	#N/A	0.000114238	#N/A	0.000131192	#N/A	#N/A	#N/A	1.47912	#N/A	1.34101	#N/A	#N/A	#N/A
TRDMT1	UP	#N/A	#N/A	#N/A	#N/A	#N/A	0.000114321	#N/A	#N/A	#N/A	#N/A	#N/A	1.14079	#N/A	#N/A	#N/A	#N/A	#N/A
GCC2	UP	#N/A	UP	#N/A	#N/A	#N/A	0.000114899	#N/A	0.000177764	#N/A	#N/A	#N/A	1.30971	#N/A	1.04702	#N/A	#N/A	#N/A
C9H1orf27	UP	#N/A	UP	#N/A	#N/A	#N/A	0.000115428	#N/A	0.000129051	#N/A	#N/A	#N/A	1.45057	#N/A	1.2359	#N/A	#N/A	#N/A
ADAM10	UP	UP	UP	#N/A	#N/A	#N/A	0.000116022	0.00342318	0.000425557	#N/A	#N/A	#N/A	1.46722	1.05228	1.18183	#N/A	#N/A	#N/A
ALMS1	UP	#N/A	#N/A	#N/A	#N/A	#N/A	0.000116033	#N/A	#N/A	#N/A	#N/A	#N/A	1.11532	#N/A	#N/A	#N/A	#N/A	#N/A
PRPF39	UP	UP	UP	#N/A	#N/A	#N/A	0.000116147	0.00096877	0.000158592	#N/A	#N/A	#N/A	1.60228	1.14509	1.28042	#N/A	#N/A	#N/A
FNDC3A	UP	UP	UP	#N/A	#N/A	#N/A	0.000116511	0.000779694	8.6135e-05	#N/A	#N/A	#N/A	1.51783	1.40059	1.487	#N/A	#N/A	#N/A
FXR1	UP	#N/A	#N/A	#N/A	#N/A	#N/A	0.000117214	#N/A	#N/A	#N/A	#N/A	#N/A	1.00651	#N/A	#N/A	#N/A	#N/A	#N/A
MED13	UP	UP	UP	#N/A	#N/A	#N/A	0.000117405	0.00156719	0.000938781	#N/A	#N/A	#N/A	1.46103	1.08168	1.01529	#N/A	#N/A	#N/A
MINPP1	UP	#N/A	#N/A	#N/A	#N/A	#N/A	0.000117571	#N/A	#N/A	#N/A	#N/A	#N/A	1.08209	#N/A	#N/A	#N/A	#N/A	#N/A
AKAP5	UP	UP	UP	#N/A	#N/A	#N/A	0.000117815	0.00591647	0.00112077	#N/A	#N/A	#N/A	2.44107	1.69045	1.77683	#N/A	#N/A	#N/A
C8H4orf26	UP	UP	UP	#N/A	DOWN	#N/A	0.000117863	0.00163562	0.0110824	#N/A	8.80404e-05	#N/A	2.58105	1.71877	1.03625	#N/A	-1.52819	#N/A
LOC106505804	DOWN	DOWN	DOWN	#N/A	#N/A	#N/A	0.000117951	0.00045051	4.93701e-05	#N/A	#N/A	#N/A	-1.81872	-1.83858	-2.16132	#N/A	#N/A	#N/A
ZNF292	UP	UP	UP	#N/A	#N/A	#N/A	0.000117955	0.000689349	6.82292e-05	#N/A	#N/A	#N/A	1.59769	1.53606	1.60546	#N/A	#N/A	#N/A
FBXO32	UP	UP	UP	#N/A	#N/A	#N/A	0.000118002	2.68785e-05	1.23953e-05	#N/A	#N/A	#N/A	1.25735	1.84154	1.62837	#N/A	#N/A	#N/A
MET	UP	#N/A	#N/A	#N/A	#N/A	#N/A	0.000118106	#N/A	#N/A	#N/A	#N/A	#N/A	1.06494	#N/A	#N/A	#N/A	#N/A	#N/A
SLC6A2	UP	UP	UP	#N/A	#N/A	#N/A	0.000118436	0.000526668	6.44231e-05	#N/A	#N/A	#N/A	2.2733	1.89923	2.33233	#N/A	#N/A	#N/A
TSNAX	UP	#N/A	UP	#N/A	#N/A	#N/A	0.000118831	#N/A	0.000818041	#N/A	#N/A	#N/A	1.65921	#N/A	1.17045	#N/A	#N/A	#N/A
SLC39A10	UP	#N/A	#N/A	#N/A	#N/A	#N/A	0.000119217	#N/A	#N/A	#N/A	#N/A	#N/A	1.25734	#N/A	#N/A	#N/A	#N/A	#N/A
PSME4	UP	#N/A	#N/A	#N/A	#N/A	#N/A	0.000119553	#N/A	#N/A	#N/A	#N/A	#N/A	1.21876	#N/A	#N/A	#N/A	#N/A	#N/A
DHX29	UP	#N/A	UP	#N/A	#N/A	#N/A	0.000119695	#N/A	0.000248471	#N/A	#N/A	#N/A	1.44297	#N/A	1.16977	#N/A	#N/A	#N/A
NEMF	UP	#N/A	UP	#N/A	#N/A	#N/A	0.000120656	#N/A	0.000134164	#N/A	#N/A	#N/A	1.416	#N/A	1.30994	#N/A	#N/A	#N/A
BTAF1	UP	UP	UP	#N/A	#N/A	#N/A	0.000120677	0.00297527	0.000557731	#N/A	#N/A	#N/A	1.56303	1.12737	1.1803	#N/A	#N/A	#N/A
TBC1D15	UP	#N/A	UP	#N/A	#N/A	#N/A	0.000121873	#N/A	0.000187171	#N/A	#N/A	#N/A	1.42234	#N/A	1.19064	#N/A	#N/A	#N/A
LOC102163473	DOWN	DOWN	DOWN	#N/A	DOWN	#N/A	0.000122069	1.64024e-05	4.81575e-05	#N/A	0.00413057	#N/A	-1.81984	-2.85248	-3.29094	#N/A	-1.41875	#N/A
SLC1A3	UP	UP	UP	#N/A	#N/A	#N/A	0.000122344	4.31785e-05	7.21182e-06	#N/A	#N/A	#N/A	1.52193	2.12643	2.33747	#N/A	#N/A	#N/A
EFR3A	UP	#N/A	#N/A	#N/A	#N/A	#N/A	0.000122455	#N/A	#N/A	#N/A	#N/A	#N/A	1.11511	#N/A	#N/A	#N/A	#N/A	#N/A
SMIM14	UP	UP	UP	#N/A	#N/A	#N/A	0.000122484	0.00171312	0.000158863	#N/A	#N/A	#N/A	1.21376	1.08498	1.17433	#N/A	#N/A	#N/A
LOC100739498	UP	UP	UP	#N/A	#N/A	#N/A	0.000122907	0.000366188	7.55062e-05	#N/A	#N/A	#N/A	1.26021	1.64418	1.46796	#N/A	#N/A	#N/A
KIAA1468	UP	#N/A	#N/A	#N/A	#N/A	#N/A	0.000122951	#N/A	#N/A	#N/A	#N/A	#N/A	1.11992	#N/A	#N/A	#N/A	#N/A	#N/A
RGS4	UP	#N/A	UP	#N/A	#N/A	UP	0.00012304	#N/A	6.82972e-06	#N/A	#N/A	0.000295762	1.05994	#N/A	1.51325	#N/A	#N/A	1.02541
HOOK3	UP	UP	UP	#N/A	#N/A	#N/A	0.000123495	0.00204567	0.000358698	#N/A	#N/A	#N/A	1.70175	1.28047	1.38766	#N/A	#N/A	#N/A
ACSL4	UP	#N/A	#N/A	#N/A	#N/A	#N/A	0.00012383	#N/A	#N/A	#N/A	#N/A	#N/A	1.2765	#N/A	#N/A	#N/A	#N/A	#N/A
CHD1	UP	#N/A	#N/A	#N/A	#N/A	#N/A	0.000124269	#N/A	#N/A	#N/A	#N/A	#N/A	1.35463	#N/A	#N/A	#N/A	#N/A	#N/A
ZNF713	UP	UP	UP	#N/A	#N/A	#N/A	0.000124302	0.00492393	0.000460489	#N/A	#N/A	#N/A	1.55557	1.14527	1.32008	#N/A	#N/A	#N/A
COL25A1	UP	UP	UP	#N/A	#N/A	#N/A	0.00012439	0.000126095	5.2823e-05	#N/A	#N/A	#N/A	2.9989	3.0949	3.29743	#N/A	#N/A	#N/A
MTBP	UP	UP	#N/A	#N/A	DOWN	#N/A	0.000124857	0.0152831	#N/A	#N/A	5.89573e-05	#N/A	2.1552	1.21847	#N/A	#N/A	-1.55238	#N/A
LACC1	UP	#N/A	#N/A	#N/A	#N/A	#N/A	0.000124864	#N/A	#N/A	#N/A	#N/A	#N/A	1.23789	#N/A	#N/A	#N/A	#N/A	#N/A
NBEA	UP	UP	UP	#N/A	#N/A	#N/A	0.000125684	0.000487265	0.00019694	#N/A	#N/A	#N/A	1.49757	1.36519	1.36713	#N/A	#N/A	#N/A
DYNLT3	UP	UP	UP	#N/A	#N/A	#N/A	0.000126013	0.0126069	0.000631987	#N/A	#N/A	#N/A	1.72095	1.03789	1.26691	#N/A	#N/A	#N/A
ZNF568	UP	#N/A	UP	#N/A	#N/A	#N/A	0.000126485	#N/A	5.98274e-05	#N/A	#N/A	#N/A	1.18949	#N/A	1.24847	#N/A	#N/A	#N/A
FTL	DOWN	#N/A	#N/A	#N/A	#N/A	#N/A	0.000126534	#N/A	#N/A	#N/A	#N/A	#N/A	-1.11929	#N/A	#N/A	#N/A	#N/A	#N/A
GFM2	UP	#N/A	UP	#N/A	#N/A	#N/A	0.000127011	#N/A	0.000412187	#N/A	#N/A	#N/A	1.56198	#N/A	1.24683	#N/A	#N/A	#N/A
RUNDC1	DOWN	#N/A	#N/A	#N/A	#N/A	#N/A	0.000127341	#N/A	#N/A	#N/A	#N/A	#N/A	-1.27418	#N/A	#N/A	#N/A	#N/A	#N/A
ZBTB41	UP	#N/A	#N/A	#N/A	#N/A	#N/A	0.000127558	#N/A	#N/A	#N/A	#N/A	#N/A	1.15586	#N/A	#N/A	#N/A	#N/A	#N/A
CDKL1	UP	#N/A	UP	#N/A	#N/A	#N/A	0.00012781	#N/A	0.000176024	#N/A	#N/A	#N/A	1.27938	#N/A	1.12976	#N/A	#N/A	#N/A
SHC4	DOWN	DOWN	DOWN	#N/A	#N/A	#N/A	0.00012786	3.37292e-05	1.44755e-05	#N/A	#N/A	#N/A	-1.09151	-1.67977	-1.44927	#N/A	#N/A	#N/A
NAP1L3	UP	#N/A	#N/A	#N/A	#N/A	#N/A	0.000128195	#N/A	#N/A	#N/A	#N/A	#N/A	1.04406	#N/A	#N/A	#N/A	#N/A	#N/A
MAB21L1	UP	UP	UP	#N/A	#N/A	#N/A	0.000128735	1.0389e-05	2.67712e-06	#N/A	#N/A	#N/A	1.39195	2.0431	2.32982	#N/A	#N/A	#N/A
PAXBP1	UP	#N/A	#N/A	#N/A	#N/A	#N/A	0.000129554	#N/A	#N/A	#N/A	#N/A	#N/A	1.11908	#N/A	#N/A	#N/A	#N/A	#N/A
MIR214	UP	#N/A	#N/A	#N/A	#N/A	#N/A	0.000130058	#N/A	#N/A	#N/A	#N/A	#N/A	3.31755	#N/A	#N/A	#N/A	#N/A	#N/A
TMX1	UP	#N/A	#N/A	#N/A	#N/A	#N/A	0.000130793	#N/A	#N/A	#N/A	#N/A	#N/A	1.26447	#N/A	#N/A	#N/A	#N/A	#N/A
GNPDA2	UP	#N/A	#N/A	#N/A	#N/A	#N/A	0.000131658	#N/A	#N/A	#N/A	#N/A	#N/A	1.41482	#N/A	#N/A	#N/A	#N/A	#N/A
BMF	UP	UP	UP	UP	#N/A	#N/A	0.000131748	9.39152e-07	1.68447e-06	1.1e-05	#N/A	#N/A	1.14257	2.37602	1.92125	1.28886	#N/A	#N/A
SESN1	UP	UP	UP	#N/A	#N/A	#N/A	0.000132379	0.000385696	0.000113039	#N/A	#N/A	#N/A	1.29847	1.29972	1.30751	#N/A	#N/A	#N/A
YME1L1	UP	#N/A	#N/A	#N/A	#N/A	#N/A	0.000133026	#N/A	#N/A	#N/A	#N/A	#N/A	1.00248	#N/A	#N/A	#N/A	#N/A	#N/A
PCMTD1	UP	#N/A	#N/A	#N/A	#N/A	#N/A	0.000133554	#N/A	#N/A	#N/A	#N/A	#N/A	1.03528	#N/A	#N/A	#N/A	#N/A	#N/A
USP44	UP	UP	UP	#N/A	#N/A	#N/A	0.000133816	0.00318453	0.000428048	#N/A	#N/A	#N/A	2.24187	1.60911	1.87683	#N/A	#N/A	#N/A
LTN1	UP	#N/A	UP	#N/A	#N/A	#N/A	0.000133866	#N/A	0.000981896	#N/A	#N/A	#N/A	1.49736	#N/A	1.02488	#N/A	#N/A	#N/A
RAPGEF6	UP	#N/A	UP	#N/A	#N/A	#N/A	0.00013388	#N/A	0.000548911	#N/A	#N/A	#N/A	1.44274	#N/A	1.10576	#N/A	#N/A	#N/A
SLK	UP	UP	UP	#N/A	#N/A	#N/A	0.000133921	0.00622617	0.000478935	#N/A	#N/A	#N/A	1.47976	1.00401	1.16252	#N/A	#N/A	#N/A
USP9X	UP	#N/A	#N/A	#N/A	#N/A	#N/A	0.000134322	#N/A	#N/A	#N/A	#N/A	#N/A	1.102	#N/A	#N/A	#N/A	#N/A	#N/A
KIF2A	UP	#N/A	#N/A	#N/A	#N/A	#N/A	0.000134407	#N/A	#N/A	#N/A	#N/A	#N/A	1.19728	#N/A	#N/A	#N/A	#N/A	#N/A
DOPEY1	UP	#N/A	#N/A	#N/A	#N/A	#N/A	0.000134571	#N/A	#N/A	#N/A	#N/A	#N/A	1.12377	#N/A	#N/A	#N/A	#N/A	#N/A
PNRC2	UP	#N/A	#N/A	#N/A	#N/A	#N/A	0.000135133	#N/A	#N/A	#N/A	#N/A	#N/A	1.01148	#N/A	#N/A	#N/A	#N/A	#N/A
CCDC191	UP	#N/A	UP	#N/A	#N/A	#N/A	0.000135513	#N/A	0.000331832	#N/A	#N/A	#N/A	1.26483	#N/A	1.1175	#N/A	#N/A	#N/A
LOC106508546	UP	UP	UP	#N/A	#N/A	#N/A	0.000135517	0.00138949	0.000136901	#N/A	#N/A	#N/A	2.09934	1.69332	1.98965	#N/A	#N/A	#N/A
AJUBA	DOWN	DOWN	DOWN	#N/A	#N/A	#N/A	0.000135558	0.000274319	0.000204577	#N/A	#N/A	#N/A	-1.48154	-1.57426	-1.63291	#N/A	#N/A	#N/A
RLF	UP	UP	UP	#N/A	#N/A	#N/A	0.000136025	0.00171306	8.62406e-05	#N/A	#N/A	#N/A	1.46055	1.33687	1.50667	#N/A	#N/A	#N/A
CASC4	UP	#N/A	#N/A	#N/A	#N/A	#N/A	0.000136075	#N/A	#N/A	#N/A	#N/A	#N/A	1.14114	#N/A	#N/A	#N/A	#N/A	#N/A
LRRC58	UP	UP	UP	#N/A	#N/A	#N/A	0.000136079	0.00372123	0.000172288	#N/A	#N/A	#N/A	1.84547	1.32635	1.76441	#N/A	#N/A	#N/A
RBM41	UP	#N/A	UP	#N/A	#N/A	#N/A	0.000136678	#N/A	0.000496369	#N/A	#N/A	#N/A	1.4421	#N/A	1.09279	#N/A	#N/A	#N/A
TTC37	UP	#N/A	UP	#N/A	#N/A	#N/A	0.000136708	#N/A	0.00032294	#N/A	#N/A	#N/A	1.45067	#N/A	1.14177	#N/A	#N/A	#N/A
ANKRD29	DOWN	DOWN	DOWN	#N/A	#N/A	#N/A	0.00013693	6.18264e-05	1.77257e-05	#N/A	#N/A	#N/A	-1.14178	-1.64995	-1.55199	#N/A	#N/A	#N/A
SUV39H2	UP	#N/A	#N/A	#N/A	#N/A	#N/A	0.000137252	#N/A	#N/A	#N/A	#N/A	#N/A	1.0819	#N/A	#N/A	#N/A	#N/A	#N/A
FABP5	UP	UP	UP	#N/A	#N/A	#N/A	0.000137484	0.00396192	3.71888e-05	#N/A	#N/A	#N/A	2.10477	1.42202	2.10337	#N/A	#N/A	#N/A
CCDC117	UP	#N/A	UP	#N/A	#N/A	#N/A	0.000137635	#N/A	9.68667e-05	#N/A	#N/A	#N/A	1.08446	#N/A	1.17785	#N/A	#N/A	#N/A
ADK	UP	#N/A	#N/A	#N/A	#N/A	#N/A	0.00013785	#N/A	#N/A	#N/A	#N/A	#N/A	1.3568	#N/A	#N/A	#N/A	#N/A	#N/A
LOC100739425	UP	#N/A	UP	#N/A	#N/A	#N/A	0.000138039	#N/A	0.000276776	#N/A	#N/A	#N/A	1.2642	#N/A	1.08788	#N/A	#N/A	#N/A
SMPD2	DOWN	#N/A	#N/A	#N/A	#N/A	#N/A	0.00013821	#N/A	#N/A	#N/A	#N/A	#N/A	-1.11068	#N/A	#N/A	#N/A	#N/A	#N/A
SCLT1	UP	#N/A	#N/A	#N/A	#N/A	#N/A	0.000138408	#N/A	#N/A	#N/A	#N/A	#N/A	1.32524	#N/A	#N/A	#N/A	#N/A	#N/A
LOC100512052	UP	UP	UP	#N/A	#N/A	#N/A	0.000138434	0.00565495	4.69363e-05	#N/A	#N/A	#N/A	1.37729	1.09543	1.50605	#N/A	#N/A	#N/A
TPRG1	UP	UP	UP	#N/A	#N/A	#N/A	0.000138539	0.000135228	3.15138e-05	#N/A	#N/A	#N/A	3.47229	3.58213	4.22465	#N/A	#N/A	#N/A
DHFR	UP	#N/A	#N/A	#N/A	#N/A	#N/A	0.000138721	#N/A	#N/A	#N/A	#N/A	#N/A	1.2324	#N/A	#N/A	#N/A	#N/A	#N/A
TRIP11	UP	UP	UP	#N/A	#N/A	#N/A	0.000139217	0.0020615	6.04769e-05	#N/A	#N/A	#N/A	1.58474	1.25469	1.60249	#N/A	#N/A	#N/A
MBTD1	UP	UP	UP	#N/A	#N/A	#N/A	0.00013967	0.00409024	0.000256201	#N/A	#N/A	#N/A	1.32394	1.0305	1.21619	#N/A	#N/A	#N/A
LOC100627195	UP	UP	UP	#N/A	#N/A	#N/A	0.000139738	0.00318347	0.000740633	#N/A	#N/A	#N/A	1.64067	1.26564	1.22629	#N/A	#N/A	#N/A
B2M	UP	UP	UP	#N/A	#N/A	#N/A	0.000139894	0.000734492	0.000252287	#N/A	#N/A	#N/A	1.14083	1.10769	1.02448	#N/A	#N/A	#N/A
SUZ12	UP	#N/A	#N/A	#N/A	#N/A	#N/A	0.000140121	#N/A	#N/A	#N/A	#N/A	#N/A	1.15857	#N/A	#N/A	#N/A	#N/A	#N/A
GXYLT1	UP	#N/A	UP	#N/A	#N/A	#N/A	0.000140127	#N/A	0.000156661	#N/A	#N/A	#N/A	1.21186	#N/A	1.12259	#N/A	#N/A	#N/A
LSM6	UP	UP	UP	#N/A	#N/A	#N/A	0.000140152	0.000834174	4.87862e-05	#N/A	#N/A	#N/A	1.334	1.24813	1.55773	#N/A	#N/A	#N/A
EPB41L3	DOWN	DOWN	DOWN	#N/A	#N/A	#N/A	0.00014082	8.87484e-05	9.24597e-06	#N/A	#N/A	#N/A	-1.04463	-1.31255	-1.49275	#N/A	#N/A	#N/A
FAM185A	UP	UP	UP	#N/A	#N/A	#N/A	0.000141051	0.00260761	0.00056083	#N/A	#N/A	#N/A	2.55439	1.57449	1.95678	#N/A	#N/A	#N/A
LOC100625207	UP	UP	UP	#N/A	#N/A	#N/A	0.00014237	0.0121394	0.0001633	#N/A	#N/A	#N/A	1.72069	1.07724	1.56238	#N/A	#N/A	#N/A
SKIV2L2	UP	#N/A	#N/A	#N/A	#N/A	#N/A	0.000142838	#N/A	#N/A	#N/A	#N/A	#N/A	1.25642	#N/A	#N/A	#N/A	#N/A	#N/A
MYB	DOWN	DOWN	DOWN	#N/A	#N/A	#N/A	0.000144844	0.000115543	4.62183e-06	#N/A	#N/A	#N/A	-1.80715	-2.4378	-3.71033	#N/A	#N/A	#N/A
IMPACT	UP	#N/A	#N/A	#N/A	#N/A	#N/A	0.000144931	#N/A	#N/A	#N/A	#N/A	#N/A	1.20873	#N/A	#N/A	#N/A	#N/A	#N/A
DECR1	UP	#N/A	UP	#N/A	#N/A	#N/A	0.000145407	#N/A	5.3329e-05	#N/A	#N/A	#N/A	1.10281	#N/A	1.17187	#N/A	#N/A	#N/A
PDZRN4	UP	UP	UP	#N/A	#N/A	#N/A	0.000145705	0.00393435	0.00014679	#N/A	#N/A	#N/A	2.08214	1.45029	1.72038	#N/A	#N/A	#N/A
SSX2IP	UP	#N/A	#N/A	#N/A	#N/A	#N/A	0.000145705	#N/A	#N/A	#N/A	#N/A	#N/A	1.24979	#N/A	#N/A	#N/A	#N/A	#N/A
PDS5B	UP	UP	UP	#N/A	#N/A	#N/A	0.00014587	0.00801121	0.000332417	#N/A	#N/A	#N/A	1.56616	1.0315	1.3315	#N/A	#N/A	#N/A
RBL2	UP	UP	UP	#N/A	#N/A	#N/A	0.000146484	0.000307677	1.32834e-05	#N/A	#N/A	#N/A	1.02966	1.26134	1.49285	#N/A	#N/A	#N/A
SERINC1	UP	UP	UP	#N/A	#N/A	#N/A	0.000146561	0.00256377	0.000207548	#N/A	#N/A	#N/A	1.28922	1.02063	1.21266	#N/A	#N/A	#N/A
MBNL2	UP	#N/A	#N/A	#N/A	#N/A	#N/A	0.000146714	#N/A	#N/A	#N/A	#N/A	#N/A	1.05727	#N/A	#N/A	#N/A	#N/A	#N/A
ANKRD12	UP	UP	UP	#N/A	#N/A	#N/A	0.000147135	0.000571599	0.000199122	#N/A	#N/A	#N/A	1.61279	1.50307	1.358	#N/A	#N/A	#N/A
CCAR1	UP	#N/A	#N/A	#N/A	#N/A	#N/A	0.000147776	#N/A	#N/A	#N/A	#N/A	#N/A	1.32454	#N/A	#N/A	#N/A	#N/A	#N/A
S100A2	UP	UP	UP	#N/A	#N/A	#N/A	0.000149306	0.000413136	0.000812029	#N/A	#N/A	#N/A	2.52705	2.2798	1.92884	#N/A	#N/A	#N/A
CDK19	UP	#N/A	UP	#N/A	#N/A	#N/A	0.000150135	#N/A	0.000214448	#N/A	#N/A	#N/A	1.23985	#N/A	1.17783	#N/A	#N/A	#N/A
MTAP	UP	#N/A	#N/A	#N/A	#N/A	#N/A	0.000150785	#N/A	#N/A	#N/A	#N/A	#N/A	1.31699	#N/A	#N/A	#N/A	#N/A	#N/A
DOPEY2	DOWN	#N/A	#N/A	#N/A	#N/A	#N/A	0.000151404	#N/A	#N/A	#N/A	#N/A	#N/A	-1.34695	#N/A	#N/A	#N/A	#N/A	#N/A
COL24A1	UP	UP	UP	#N/A	#N/A	#N/A	0.000151874	1.54276e-05	1.63421e-06	#N/A	#N/A	#N/A	1.16266	1.82551	1.95996	#N/A	#N/A	#N/A
ZNF300	UP	#N/A	UP	#N/A	#N/A	#N/A	0.000153585	#N/A	0.000419271	#N/A	#N/A	#N/A	1.39933	#N/A	1.12897	#N/A	#N/A	#N/A
LPP	UP	UP	UP	#N/A	#N/A	#N/A	0.000153883	0.000200849	0.000409409	#N/A	#N/A	#N/A	1.51046	1.39875	1.15134	#N/A	#N/A	#N/A
MINDY1	DOWN	#N/A	#N/A	#N/A	#N/A	#N/A	0.000154445	#N/A	#N/A	#N/A	#N/A	#N/A	-1.18086	#N/A	#N/A	#N/A	#N/A	#N/A
AGBL3	UP	UP	UP	#N/A	#N/A	#N/A	0.000154942	0.00803107	0.00150938	#N/A	#N/A	#N/A	1.69227	1.14936	1.3981	#N/A	#N/A	#N/A
KIF15	UP	UP	UP	DOWN	DOWN	#N/A	0.000155775	0.00368141	0.00143779	0.000160401	2.90983e-05	#N/A	3.50002	2.13188	2.42572	-1.29835	-1.06302	#N/A
LOC110258135	UP	#N/A	UP	#N/A	#N/A	#N/A	0.000156473	#N/A	0.000452086	#N/A	#N/A	#N/A	1.23817	#N/A	1.0379	#N/A	#N/A	#N/A
UHMK1	UP	#N/A	#N/A	#N/A	#N/A	#N/A	0.000157409	#N/A	#N/A	#N/A	#N/A	#N/A	1.24481	#N/A	#N/A	#N/A	#N/A	#N/A
TOGARAM1	UP	#N/A	#N/A	#N/A	#N/A	#N/A	0.000158598	#N/A	#N/A	#N/A	#N/A	#N/A	1.00475	#N/A	#N/A	#N/A	#N/A	#N/A
ITCH	UP	UP	UP	#N/A	#N/A	#N/A	0.000158944	0.00378373	0.000849154	#N/A	#N/A	#N/A	1.35729	1.06502	1.00784	#N/A	#N/A	#N/A
FABP3	UP	UP	UP	#N/A	#N/A	#N/A	0.000159137	0.00203037	0.000405149	#N/A	#N/A	#N/A	1.19591	1.00217	1.00152	#N/A	#N/A	#N/A
MPHOSPH9	UP	#N/A	UP	#N/A	#N/A	#N/A	0.000159783	#N/A	0.000862821	#N/A	#N/A	#N/A	1.71552	#N/A	1.18973	#N/A	#N/A	#N/A
CASP8AP2	UP	UP	UP	#N/A	#N/A	#N/A	0.000159793	0.00668052	0.00106932	#N/A	#N/A	#N/A	1.76204	1.16052	1.26262	#N/A	#N/A	#N/A
CDADC1	UP	#N/A	#N/A	#N/A	#N/A	#N/A	0.000160009	#N/A	#N/A	#N/A	#N/A	#N/A	1.17676	#N/A	#N/A	#N/A	#N/A	#N/A
MNS1	UP	#N/A	UP	DOWN	#N/A	#N/A	0.000160204	#N/A	0.00193777	0.00684966	#N/A	#N/A	2.02442	#N/A	1.30494	-1.15367	#N/A	#N/A
SYCP2	UP	UP	UP	#N/A	#N/A	#N/A	0.000160748	0.000595822	0.000231397	#N/A	#N/A	#N/A	2.08782	1.67566	1.71953	#N/A	#N/A	#N/A
SLC2A12	UP	UP	UP	#N/A	#N/A	#N/A	0.00016146	0.00035237	3.38266e-05	#N/A	#N/A	#N/A	1.08448	1.31556	1.34517	#N/A	#N/A	#N/A
TUSC3	UP	#N/A	#N/A	#N/A	#N/A	#N/A	0.0001618	#N/A	#N/A	#N/A	#N/A	#N/A	1.00252	#N/A	#N/A	#N/A	#N/A	#N/A
HELLS	UP	#N/A	UP	#N/A	#N/A	#N/A	0.000162636	#N/A	0.000339758	#N/A	#N/A	#N/A	1.60259	#N/A	1.09539	#N/A	#N/A	#N/A
ABCD2	UP	#N/A	UP	#N/A	#N/A	#N/A	0.00016307	#N/A	9.99209e-05	#N/A	#N/A	#N/A	3.43511	#N/A	3.66935	#N/A	#N/A	#N/A
CHD9	UP	UP	UP	#N/A	#N/A	#N/A	0.000163332	0.00142221	0.000373409	#N/A	#N/A	#N/A	1.60147	1.44609	1.26994	#N/A	#N/A	#N/A
RBM19	DOWN	DOWN	DOWN	#N/A	#N/A	#N/A	0.000163573	0.00140751	0.000572176	#N/A	#N/A	#N/A	-1.61241	-1.48041	-1.20719	#N/A	#N/A	#N/A
SLC31A1	UP	UP	#N/A	#N/A	#N/A	#N/A	0.000164778	0.00140331	#N/A	#N/A	#N/A	#N/A	1.11531	1.13192	#N/A	#N/A	#N/A	#N/A
GRPEL1	DOWN	DOWN	#N/A	#N/A	#N/A	#N/A	0.000165446	0.00179348	#N/A	#N/A	#N/A	#N/A	-1.14242	-1.00892	#N/A	#N/A	#N/A	#N/A
MOB1A	UP	#N/A	UP	#N/A	#N/A	#N/A	0.000165883	#N/A	0.000538468	#N/A	#N/A	#N/A	1.28996	#N/A	1.03309	#N/A	#N/A	#N/A
TTLL7	UP	#N/A	UP	#N/A	#N/A	#N/A	0.000166835	#N/A	0.000868591	#N/A	#N/A	#N/A	1.43402	#N/A	1.06648	#N/A	#N/A	#N/A
ADCK1	DOWN	#N/A	#N/A	#N/A	#N/A	#N/A	0.000166988	#N/A	#N/A	#N/A	#N/A	#N/A	-1.05954	#N/A	#N/A	#N/A	#N/A	#N/A
BMT2	UP	#N/A	#N/A	#N/A	#N/A	#N/A	0.000167756	#N/A	#N/A	#N/A	#N/A	#N/A	1.22398	#N/A	#N/A	#N/A	#N/A	#N/A
CNOT6L	UP	UP	#N/A	#N/A	#N/A	#N/A	0.000168597	0.0007595	#N/A	#N/A	#N/A	#N/A	1.20142	1.05355	#N/A	#N/A	#N/A	#N/A
YTHDC2	UP	#N/A	#N/A	#N/A	#N/A	#N/A	0.000168612	#N/A	#N/A	#N/A	#N/A	#N/A	1.26132	#N/A	#N/A	#N/A	#N/A	#N/A
AKAP6	UP	#N/A	#N/A	#N/A	DOWN	#N/A	0.000168713	#N/A	#N/A	#N/A	1.50742e-06	#N/A	1.06294	#N/A	#N/A	#N/A	-1.14178	#N/A
ATP8A1	UP	UP	UP	#N/A	#N/A	#N/A	0.000168988	0.00082889	2.21849e-05	#N/A	#N/A	#N/A	1.90657	1.82212	2.48125	#N/A	#N/A	#N/A
SPARC	UP	UP	UP	#N/A	#N/A	#N/A	0.000169298	6.73874e-05	1.01288e-05	#N/A	#N/A	#N/A	1.5095	2.16038	2.39974	#N/A	#N/A	#N/A
SENP6	UP	#N/A	UP	#N/A	#N/A	#N/A	0.000169689	#N/A	0.000359307	#N/A	#N/A	#N/A	1.27679	#N/A	1.01204	#N/A	#N/A	#N/A
XIAP	UP	UP	UP	#N/A	#N/A	#N/A	0.000169846	0.00541546	0.000350621	#N/A	#N/A	#N/A	1.52462	1.06876	1.28888	#N/A	#N/A	#N/A
USP47	UP	#N/A	#N/A	#N/A	#N/A	#N/A	0.000170051	#N/A	#N/A	#N/A	#N/A	#N/A	1.25585	#N/A	#N/A	#N/A	#N/A	#N/A
NUFIP2	UP	UP	#N/A	#N/A	#N/A	#N/A	0.000170155	0.00188309	#N/A	#N/A	#N/A	#N/A	1.21508	1.01978	#N/A	#N/A	#N/A	#N/A
VASH2	UP	UP	UP	#N/A	#N/A	#N/A	0.000170629	0.000582667	0.000398692	#N/A	#N/A	#N/A	1.53559	1.17518	1.19998	#N/A	#N/A	#N/A
YES1	UP	#N/A	#N/A	#N/A	#N/A	#N/A	0.000171455	#N/A	#N/A	#N/A	#N/A	#N/A	1.18518	#N/A	#N/A	#N/A	#N/A	#N/A
UBR4	DOWN	#N/A	#N/A	#N/A	#N/A	#N/A	0.000172327	#N/A	#N/A	#N/A	#N/A	#N/A	-1.14638	#N/A	#N/A	#N/A	#N/A	#N/A
PURG	UP	#N/A	UP	#N/A	#N/A	#N/A	0.000172369	#N/A	0.000451172	#N/A	#N/A	#N/A	1.15024	#N/A	1.06869	#N/A	#N/A	#N/A
LOC106508501	DOWN	DOWN	DOWN	#N/A	#N/A	#N/A	0.00017247	0.000612289	0.000474197	#N/A	#N/A	#N/A	-3.69353	-2.96437	-2.75046	#N/A	#N/A	#N/A
ACAA2	UP	UP	UP	#N/A	#N/A	#N/A	0.000172912	0.00226923	0.000277633	#N/A	#N/A	#N/A	1.2287	1.00789	1.10214	#N/A	#N/A	#N/A
TMPO	UP	#N/A	UP	#N/A	#N/A	#N/A	0.000173799	#N/A	0.00095811	#N/A	#N/A	#N/A	1.87668	#N/A	1.26714	#N/A	#N/A	#N/A
VPS13C	UP	UP	UP	#N/A	#N/A	#N/A	0.000174248	0.00191811	0.000143841	#N/A	#N/A	#N/A	1.67806	1.34149	1.60477	#N/A	#N/A	#N/A
FAM98A	UP	UP	#N/A	#N/A	#N/A	#N/A	0.000174802	0.00115072	#N/A	#N/A	#N/A	#N/A	1.12611	1.1189	#N/A	#N/A	#N/A	#N/A
MYO9A	UP	#N/A	#N/A	#N/A	#N/A	#N/A	0.000175272	#N/A	#N/A	#N/A	#N/A	#N/A	1.31389	#N/A	#N/A	#N/A	#N/A	#N/A
KPNA4	UP	#N/A	#N/A	#N/A	#N/A	#N/A	0.000175584	#N/A	#N/A	#N/A	#N/A	#N/A	1.10096	#N/A	#N/A	#N/A	#N/A	#N/A
LBR	UP	#N/A	#N/A	#N/A	#N/A	#N/A	0.000175623	#N/A	#N/A	#N/A	#N/A	#N/A	1.04144	#N/A	#N/A	#N/A	#N/A	#N/A
ZNF280C	UP	#N/A	#N/A	#N/A	#N/A	#N/A	0.000177222	#N/A	#N/A	#N/A	#N/A	#N/A	1.12736	#N/A	#N/A	#N/A	#N/A	#N/A
CUL4B	UP	#N/A	#N/A	#N/A	#N/A	#N/A	0.000177675	#N/A	#N/A	#N/A	#N/A	#N/A	1.17266	#N/A	#N/A	#N/A	#N/A	#N/A
CLPX	UP	#N/A	#N/A	#N/A	#N/A	#N/A	0.00017837	#N/A	#N/A	#N/A	#N/A	#N/A	1.21615	#N/A	#N/A	#N/A	#N/A	#N/A
SCAF11	UP	#N/A	#N/A	#N/A	#N/A	#N/A	0.000178461	#N/A	#N/A	#N/A	#N/A	#N/A	1.25718	#N/A	#N/A	#N/A	#N/A	#N/A
PROS1	UP	UP	#N/A	#N/A	#N/A	#N/A	0.000178986	0.00100464	#N/A	#N/A	#N/A	#N/A	1.07733	1.00988	#N/A	#N/A	#N/A	#N/A
GPRC5A	DOWN	DOWN	DOWN	#N/A	#N/A	#N/A	0.000179376	0.00251071	0.000442087	#N/A	#N/A	#N/A	-3.49748	-3.02979	-2.83872	#N/A	#N/A	#N/A
CREBRF	UP	UP	UP	#N/A	#N/A	#N/A	0.000179843	0.00108899	6.41279e-05	#N/A	#N/A	#N/A	1.75324	1.49873	1.8615	#N/A	#N/A	#N/A
SLC30A6	UP	#N/A	#N/A	#N/A	#N/A	#N/A	0.000180128	#N/A	#N/A	#N/A	#N/A	#N/A	1.10796	#N/A	#N/A	#N/A	#N/A	#N/A
ANKMY2	UP	#N/A	UP	#N/A	#N/A	#N/A	0.000180561	#N/A	0.000187078	#N/A	#N/A	#N/A	1.06529	#N/A	1.05204	#N/A	#N/A	#N/A
ELK4	UP	UP	UP	#N/A	#N/A	#N/A	0.000180821	0.00151461	0.000309281	#N/A	#N/A	#N/A	1.47818	1.316	1.43106	#N/A	#N/A	#N/A
ZNF248	UP	#N/A	UP	#N/A	#N/A	#N/A	0.000180846	#N/A	0.000521999	#N/A	#N/A	#N/A	1.38725	#N/A	1.05675	#N/A	#N/A	#N/A
DNAJC13	UP	#N/A	#N/A	#N/A	#N/A	#N/A	0.000181568	#N/A	#N/A	#N/A	#N/A	#N/A	1.29785	#N/A	#N/A	#N/A	#N/A	#N/A
MAMDC2	UP	UP	UP	#N/A	#N/A	#N/A	0.000182529	0.000340557	2.14942e-05	#N/A	#N/A	#N/A	2.01578	1.95469	2.34879	#N/A	#N/A	#N/A
GCLC	DOWN	#N/A	DOWN	#N/A	#N/A	#N/A	0.000182687	#N/A	1.72479e-05	#N/A	#N/A	#N/A	-1.02223	#N/A	-1.2668	#N/A	#N/A	#N/A
SSB	UP	#N/A	#N/A	#N/A	#N/A	#N/A	0.000182841	#N/A	#N/A	#N/A	#N/A	#N/A	1.2575	#N/A	#N/A	#N/A	#N/A	#N/A
NRIP1	UP	#N/A	#N/A	#N/A	#N/A	#N/A	0.000182847	#N/A	#N/A	#N/A	#N/A	#N/A	1.08889	#N/A	#N/A	#N/A	#N/A	#N/A
CALM2	UP	#N/A	#N/A	#N/A	#N/A	#N/A	0.000183244	#N/A	#N/A	#N/A	#N/A	#N/A	1.2158	#N/A	#N/A	#N/A	#N/A	#N/A
COMMD6	UP	#N/A	#N/A	#N/A	#N/A	#N/A	0.000183802	#N/A	#N/A	#N/A	#N/A	#N/A	1.04317	#N/A	#N/A	#N/A	#N/A	#N/A
GNAQ	UP	#N/A	UP	#N/A	#N/A	#N/A	0.000183908	#N/A	7.85823e-05	#N/A	#N/A	#N/A	1.03758	#N/A	1.03822	#N/A	#N/A	#N/A
MAL	UP	UP	UP	#N/A	#N/A	#N/A	0.000184576	0.00130341	4.19248e-05	#N/A	#N/A	#N/A	1.0876	1.14689	1.47243	#N/A	#N/A	#N/A
ZNF658	UP	#N/A	#N/A	#N/A	#N/A	#N/A	0.000184982	#N/A	#N/A	#N/A	#N/A	#N/A	1.51657	#N/A	#N/A	#N/A	#N/A	#N/A
ASXL3	UP	UP	UP	#N/A	#N/A	#N/A	0.000185189	0.00154786	0.00219392	#N/A	#N/A	#N/A	1.29949	1.10638	1.15057	#N/A	#N/A	#N/A
CEP85L	UP	UP	UP	#N/A	#N/A	#N/A	0.000185559	0.00358744	0.00032191	#N/A	#N/A	#N/A	1.88103	1.28641	1.57528	#N/A	#N/A	#N/A
KTN1	UP	#N/A	#N/A	#N/A	#N/A	#N/A	0.000185744	#N/A	#N/A	#N/A	#N/A	#N/A	1.3918	#N/A	#N/A	#N/A	#N/A	#N/A
MIR199A-1	UP	#N/A	UP	#N/A	#N/A	#N/A	0.000185891	#N/A	0.000231953	#N/A	#N/A	#N/A	3.05831	#N/A	2.74778	#N/A	#N/A	#N/A
MSH3	UP	UP	UP	#N/A	#N/A	#N/A	0.000186835	0.00339435	0.00034543	#N/A	#N/A	#N/A	1.49388	1.04827	1.43467	#N/A	#N/A	#N/A
SDCCAG8	UP	#N/A	#N/A	#N/A	#N/A	#N/A	0.000187083	#N/A	#N/A	#N/A	#N/A	#N/A	1.09263	#N/A	#N/A	#N/A	#N/A	#N/A
LOC100624149	UP	#N/A	#N/A	#N/A	#N/A	#N/A	0.000187118	#N/A	#N/A	#N/A	#N/A	#N/A	1.28487	#N/A	#N/A	#N/A	#N/A	#N/A
ENKUR	UP	#N/A	UP	#N/A	#N/A	#N/A	0.0001883	#N/A	8.21808e-05	#N/A	#N/A	#N/A	1.02201	#N/A	1.08607	#N/A	#N/A	#N/A
DHX40	UP	#N/A	UP	#N/A	#N/A	#N/A	0.000189298	#N/A	0.000151691	#N/A	#N/A	#N/A	1.01436	#N/A	1.06016	#N/A	#N/A	#N/A
KIAA1841	UP	#N/A	#N/A	#N/A	#N/A	#N/A	0.000190075	#N/A	#N/A	#N/A	#N/A	#N/A	1.28286	#N/A	#N/A	#N/A	#N/A	#N/A
FLNB	DOWN	DOWN	DOWN	#N/A	#N/A	#N/A	0.000190628	0.000956879	0.000175493	#N/A	#N/A	#N/A	-1.19508	-1.06904	-1.17772	#N/A	#N/A	#N/A
DAGLB	DOWN	DOWN	#N/A	#N/A	#N/A	#N/A	0.000191852	0.00528188	#N/A	#N/A	#N/A	#N/A	-1.36778	-1.09249	#N/A	#N/A	#N/A	#N/A
FAM135A	UP	#N/A	#N/A	#N/A	#N/A	#N/A	0.000192138	#N/A	#N/A	#N/A	#N/A	#N/A	1.33627	#N/A	#N/A	#N/A	#N/A	#N/A
SLC10A7	UP	#N/A	UP	#N/A	#N/A	#N/A	0.000192347	#N/A	0.00123376	#N/A	#N/A	#N/A	1.40702	#N/A	1.02022	#N/A	#N/A	#N/A
LOC100736569	UP	UP	UP	#N/A	#N/A	#N/A	0.000192777	0.00456682	0.000179623	#N/A	#N/A	#N/A	1.89219	1.44557	1.84656	#N/A	#N/A	#N/A
BORA	UP	#N/A	#N/A	#N/A	#N/A	#N/A	0.000193595	#N/A	#N/A	#N/A	#N/A	#N/A	1.24323	#N/A	#N/A	#N/A	#N/A	#N/A
UBR1	UP	#N/A	#N/A	#N/A	#N/A	#N/A	0.000194391	#N/A	#N/A	#N/A	#N/A	#N/A	1.16936	#N/A	#N/A	#N/A	#N/A	#N/A
ZNF131	UP	#N/A	#N/A	#N/A	#N/A	#N/A	0.000197533	#N/A	#N/A	#N/A	#N/A	#N/A	1.22564	#N/A	#N/A	#N/A	#N/A	#N/A
MSANTD4	UP	#N/A	UP	#N/A	#N/A	#N/A	0.000197626	#N/A	0.000876883	#N/A	#N/A	#N/A	1.31954	#N/A	1.00987	#N/A	#N/A	#N/A
RND1	DOWN	DOWN	DOWN	#N/A	#N/A	#N/A	0.000198957	9.00531e-05	1.41725e-05	#N/A	#N/A	#N/A	-2.65666	-2.57302	-2.84871	#N/A	#N/A	#N/A
C13H3orf38	UP	#N/A	#N/A	#N/A	#N/A	#N/A	0.00019969	#N/A	#N/A	#N/A	#N/A	#N/A	1.29215	#N/A	#N/A	#N/A	#N/A	#N/A
KIAA2026	UP	UP	UP	#N/A	#N/A	#N/A	0.00020011	0.00358048	0.000584742	#N/A	#N/A	#N/A	1.47822	1.06383	1.15939	#N/A	#N/A	#N/A
EMB	UP	#N/A	#N/A	DOWN	#N/A	#N/A	0.000201073	#N/A	#N/A	0.00845714	#N/A	#N/A	1.65262	#N/A	#N/A	-1.42733	#N/A	#N/A
C6H19orf54	DOWN	#N/A	DOWN	#N/A	#N/A	#N/A	0.000202419	#N/A	0.000255789	#N/A	#N/A	#N/A	-1.12803	#N/A	-1.01087	#N/A	#N/A	#N/A
BACH2	UP	UP	#N/A	#N/A	#N/A	DOWN	0.000202696	1.90975e-05	#N/A	#N/A	#N/A	0.000101323	1.22675	1.74601	#N/A	#N/A	#N/A	-1.10502
EXOC5	UP	#N/A	#N/A	#N/A	#N/A	#N/A	0.000204628	#N/A	#N/A	#N/A	#N/A	#N/A	1.29494	#N/A	#N/A	#N/A	#N/A	#N/A
LOC100620089	UP	#N/A	#N/A	#N/A	#N/A	#N/A	0.000205497	#N/A	#N/A	#N/A	#N/A	#N/A	1.21643	#N/A	#N/A	#N/A	#N/A	#N/A
NDUFA5	UP	#N/A	#N/A	#N/A	#N/A	#N/A	0.000206175	#N/A	#N/A	#N/A	#N/A	#N/A	1.27917	#N/A	#N/A	#N/A	#N/A	#N/A
BST2	UP	UP	UP	#N/A	#N/A	#N/A	0.000206447	7.66097e-05	1.84192e-05	#N/A	#N/A	#N/A	1.86443	2.08156	2.45915	#N/A	#N/A	#N/A
LOC106504280	DOWN	DOWN	DOWN	#N/A	#N/A	#N/A	0.000206625	0.000795217	0.00064375	#N/A	#N/A	#N/A	-1.53324	-1.34285	-1.45381	#N/A	#N/A	#N/A
CAND1	UP	#N/A	#N/A	#N/A	#N/A	#N/A	0.000206891	#N/A	#N/A	#N/A	#N/A	#N/A	1.07397	#N/A	#N/A	#N/A	#N/A	#N/A
ZNF366	UP	#N/A	UP	#N/A	#N/A	#N/A	0.000207236	#N/A	0.000213231	#N/A	#N/A	#N/A	1.24687	#N/A	1.24594	#N/A	#N/A	#N/A
ZNF365	UP	#N/A	#N/A	#N/A	#N/A	#N/A	0.000207734	#N/A	#N/A	#N/A	#N/A	#N/A	1.04021	#N/A	#N/A	#N/A	#N/A	#N/A
SLC41A1	DOWN	#N/A	#N/A	#N/A	#N/A	#N/A	0.000207778	#N/A	#N/A	#N/A	#N/A	#N/A	-1.36005	#N/A	#N/A	#N/A	#N/A	#N/A
CCNC	UP	#N/A	#N/A	#N/A	#N/A	#N/A	0.000208081	#N/A	#N/A	#N/A	#N/A	#N/A	1.09945	#N/A	#N/A	#N/A	#N/A	#N/A
MON2	UP	#N/A	#N/A	#N/A	#N/A	#N/A	0.000208115	#N/A	#N/A	#N/A	#N/A	#N/A	1.06541	#N/A	#N/A	#N/A	#N/A	#N/A
BLM	UP	#N/A	#N/A	DOWN	DOWN	#N/A	0.000208385	#N/A	#N/A	0.00396243	0.000176803	#N/A	1.89389	#N/A	#N/A	-1.13723	-1.12587	#N/A
GYG2	DOWN	#N/A	#N/A	#N/A	#N/A	#N/A	0.000208544	#N/A	#N/A	#N/A	#N/A	#N/A	-1.25603	#N/A	#N/A	#N/A	#N/A	#N/A
CCDC62	UP	#N/A	#N/A	#N/A	#N/A	#N/A	0.000208559	#N/A	#N/A	#N/A	#N/A	#N/A	1.07151	#N/A	#N/A	#N/A	#N/A	#N/A
PHC3	UP	UP	UP	#N/A	#N/A	#N/A	0.000209414	0.000673612	0.000326032	#N/A	#N/A	#N/A	1.40369	1.29045	1.215	#N/A	#N/A	#N/A
SLC25A40	UP	#N/A	#N/A	#N/A	#N/A	#N/A	0.00021116	#N/A	#N/A	#N/A	#N/A	#N/A	1.16864	#N/A	#N/A	#N/A	#N/A	#N/A
TBX20	UP	UP	UP	#N/A	#N/A	#N/A	0.000211881	0.00242257	0.000385325	#N/A	#N/A	#N/A	1.98013	1.45283	1.66898	#N/A	#N/A	#N/A
BDKRB2	DOWN	DOWN	DOWN	#N/A	#N/A	#N/A	0.000211909	0.000163817	0.000188963	#N/A	#N/A	#N/A	-1.58231	-2.15223	-2.90035	#N/A	#N/A	#N/A
METAP2	UP	#N/A	#N/A	#N/A	#N/A	#N/A	0.00021252	#N/A	#N/A	#N/A	#N/A	#N/A	1.13737	#N/A	#N/A	#N/A	#N/A	#N/A
SPRY4	DOWN	DOWN	DOWN	#N/A	#N/A	#N/A	0.00021498	0.000385205	0.000340246	#N/A	#N/A	#N/A	-1.92514	-2.35101	-1.59056	#N/A	#N/A	#N/A
LAMA3	DOWN	DOWN	DOWN	#N/A	#N/A	#N/A	0.000216113	0.000945722	0.000263223	#N/A	#N/A	#N/A	-1.40545	-1.55034	-1.66938	#N/A	#N/A	#N/A
RPS6KB1	UP	#N/A	UP	#N/A	#N/A	#N/A	0.000218477	#N/A	0.000646565	#N/A	#N/A	#N/A	1.23297	#N/A	1.03769	#N/A	#N/A	#N/A
MMP13	UP	#N/A	#N/A	DOWN	DOWN	#N/A	0.000218892	#N/A	#N/A	0.00197228	0.000399684	#N/A	3.42238	#N/A	#N/A	-1.34128	-2.13993	#N/A
TMEM200C	DOWN	DOWN	DOWN	#N/A	#N/A	#N/A	0.000219429	0.000126075	0.000180441	#N/A	#N/A	#N/A	-1.84636	-1.84327	-2.50241	#N/A	#N/A	#N/A
ZNF277	UP	#N/A	UP	#N/A	#N/A	#N/A	0.000220422	#N/A	0.000200978	#N/A	#N/A	#N/A	1.32651	#N/A	1.33225	#N/A	#N/A	#N/A
SLC16A7	UP	UP	UP	#N/A	#N/A	#N/A	0.000221038	0.00136938	0.000150689	#N/A	#N/A	#N/A	1.32093	1.07795	1.04978	#N/A	#N/A	#N/A
CIR1	UP	#N/A	#N/A	#N/A	#N/A	#N/A	0.000222063	#N/A	#N/A	#N/A	#N/A	#N/A	1.06813	#N/A	#N/A	#N/A	#N/A	#N/A
FSIP1	UP	UP	UP	#N/A	#N/A	#N/A	0.00022249	0.000875402	0.000243924	#N/A	#N/A	#N/A	2.07056	2.08084	1.90095	#N/A	#N/A	#N/A
N4BP2	UP	UP	UP	#N/A	#N/A	#N/A	0.000223313	0.0013269	0.000719966	#N/A	#N/A	#N/A	1.57842	1.24251	1.12084	#N/A	#N/A	#N/A
CLK2	DOWN	#N/A	#N/A	#N/A	#N/A	#N/A	0.000223595	#N/A	#N/A	#N/A	#N/A	#N/A	-1.17557	#N/A	#N/A	#N/A	#N/A	#N/A
SRBD1	UP	#N/A	#N/A	#N/A	#N/A	#N/A	0.000225376	#N/A	#N/A	#N/A	#N/A	#N/A	1.14444	#N/A	#N/A	#N/A	#N/A	#N/A
PTGES3L	UP	UP	#N/A	#N/A	#N/A	#N/A	0.000225417	0.000632083	#N/A	#N/A	#N/A	#N/A	1.2652	1.33655	#N/A	#N/A	#N/A	#N/A
LOC110255628	UP	#N/A	#N/A	#N/A	#N/A	#N/A	0.000225728	#N/A	#N/A	#N/A	#N/A	#N/A	2.14969	#N/A	#N/A	#N/A	#N/A	#N/A
PDXP	DOWN	DOWN	DOWN	#N/A	#N/A	#N/A	0.000227424	0.00196567	0.000426668	#N/A	#N/A	#N/A	-2.05972	-1.66468	-1.90968	#N/A	#N/A	#N/A
LOC106507997	DOWN	DOWN	DOWN	#N/A	#N/A	#N/A	0.000227869	0.000487719	0.00097487	#N/A	#N/A	#N/A	-1.96261	-2.76467	-3.20077	#N/A	#N/A	#N/A
PRDM5	UP	#N/A	#N/A	#N/A	#N/A	#N/A	0.000228273	#N/A	#N/A	#N/A	#N/A	#N/A	1.31271	#N/A	#N/A	#N/A	#N/A	#N/A
LOC100521659	DOWN	DOWN	DOWN	#N/A	#N/A	#N/A	0.000229532	0.00216578	7.72701e-05	#N/A	#N/A	#N/A	-3.15879	-3.1226	-3.60133	#N/A	#N/A	#N/A
MOB1B	UP	#N/A	UP	#N/A	#N/A	#N/A	0.000229829	#N/A	0.00124565	#N/A	#N/A	#N/A	1.56849	#N/A	1.15322	#N/A	#N/A	#N/A
SMG1	UP	#N/A	#N/A	#N/A	#N/A	#N/A	0.000230517	#N/A	#N/A	#N/A	#N/A	#N/A	1.14599	#N/A	#N/A	#N/A	#N/A	#N/A
RBAK	UP	UP	UP	#N/A	#N/A	#N/A	0.000231603	0.00304303	0.000542848	#N/A	#N/A	#N/A	1.41781	1.17559	1.16943	#N/A	#N/A	#N/A
AGPS	UP	#N/A	#N/A	#N/A	#N/A	#N/A	0.000232379	#N/A	#N/A	#N/A	#N/A	#N/A	1.276	#N/A	#N/A	#N/A	#N/A	#N/A
ARFGAP2	DOWN	#N/A	#N/A	#N/A	#N/A	#N/A	0.000233052	#N/A	#N/A	#N/A	#N/A	#N/A	-1.12794	#N/A	#N/A	#N/A	#N/A	#N/A
MAP4K5	UP	#N/A	#N/A	#N/A	#N/A	#N/A	0.00023383	#N/A	#N/A	#N/A	#N/A	#N/A	1.20488	#N/A	#N/A	#N/A	#N/A	#N/A
FANCB	UP	#N/A	#N/A	#N/A	#N/A	#N/A	0.000234556	#N/A	#N/A	#N/A	#N/A	#N/A	1.96554	#N/A	#N/A	#N/A	#N/A	#N/A
PRKAA1	UP	#N/A	#N/A	#N/A	#N/A	#N/A	0.000236116	#N/A	#N/A	#N/A	#N/A	#N/A	1.09108	#N/A	#N/A	#N/A	#N/A	#N/A
KIAA0825	UP	UP	UP	#N/A	#N/A	#N/A	0.000236194	0.000602799	9.27587e-05	#N/A	#N/A	#N/A	2.2617	2.11698	2.46383	#N/A	#N/A	#N/A
DPM1	UP	#N/A	#N/A	#N/A	#N/A	#N/A	0.000238941	#N/A	#N/A	#N/A	#N/A	#N/A	1.06897	#N/A	#N/A	#N/A	#N/A	#N/A
CEP83	UP	#N/A	#N/A	#N/A	#N/A	#N/A	0.0002394	#N/A	#N/A	#N/A	#N/A	#N/A	1.12199	#N/A	#N/A	#N/A	#N/A	#N/A
WSCD2	UP	UP	UP	#N/A	#N/A	#N/A	0.000239716	0.000115047	0.00022656	#N/A	#N/A	#N/A	1.24015	1.44604	1.25085	#N/A	#N/A	#N/A
TMEM74B	DOWN	DOWN	DOWN	#N/A	#N/A	#N/A	0.000240054	0.000930233	0.000752749	#N/A	#N/A	#N/A	-3.22062	-2.13916	-3.28515	#N/A	#N/A	#N/A
LOC100511937	UP	UP	UP	#N/A	#N/A	#N/A	0.000240747	0.00220326	0.000425525	#N/A	#N/A	#N/A	1.42516	1.11831	1.27453	#N/A	#N/A	#N/A
ZNF639	UP	#N/A	#N/A	#N/A	#N/A	#N/A	0.000241035	#N/A	#N/A	#N/A	#N/A	#N/A	1.20201	#N/A	#N/A	#N/A	#N/A	#N/A
CLGN	UP	#N/A	#N/A	DOWN	DOWN	#N/A	0.000241425	#N/A	#N/A	0.0130071	0.00123984	#N/A	2.20828	#N/A	#N/A	-1.10002	-1.47876	#N/A
GSG2	UP	UP	UP	#N/A	#N/A	#N/A	0.000242067	0.00225942	0.00399803	#N/A	#N/A	#N/A	1.86903	1.30652	1.18237	#N/A	#N/A	#N/A
ADD3	UP	#N/A	#N/A	#N/A	#N/A	#N/A	0.000242078	#N/A	#N/A	#N/A	#N/A	#N/A	1.12061	#N/A	#N/A	#N/A	#N/A	#N/A
MUC1	DOWN	DOWN	DOWN	#N/A	#N/A	#N/A	0.000242756	0.00253687	0.000337786	#N/A	#N/A	#N/A	-2.14193	-1.8048	-2.00286	#N/A	#N/A	#N/A
LOC100524517	UP	UP	UP	#N/A	#N/A	#N/A	0.000243406	0.000672588	0.000711474	#N/A	#N/A	#N/A	2.24417	2.15117	1.81252	#N/A	#N/A	#N/A
LOC100624329	UP	UP	UP	#N/A	#N/A	#N/A	0.000245788	0.00872728	0.000581479	#N/A	#N/A	#N/A	1.82066	1.20838	1.437	#N/A	#N/A	#N/A
SREK1	UP	#N/A	UP	#N/A	#N/A	#N/A	0.000246009	#N/A	0.000220607	#N/A	#N/A	#N/A	1.51734	#N/A	1.42404	#N/A	#N/A	#N/A
CERKL	UP	#N/A	#N/A	#N/A	#N/A	#N/A	0.000249396	#N/A	#N/A	#N/A	#N/A	#N/A	2.42693	#N/A	#N/A	#N/A	#N/A	#N/A
LOC110255360	UP	UP	UP	#N/A	#N/A	#N/A	0.000249463	0.0041261	2.66385e-05	#N/A	#N/A	#N/A	1.19035	1.32182	1.57173	#N/A	#N/A	#N/A
KRR1	UP	#N/A	#N/A	#N/A	#N/A	#N/A	0.000249788	#N/A	#N/A	#N/A	#N/A	#N/A	1.39687	#N/A	#N/A	#N/A	#N/A	#N/A
DHX36	UP	#N/A	#N/A	#N/A	#N/A	#N/A	0.000249904	#N/A	#N/A	#N/A	#N/A	#N/A	1.0696	#N/A	#N/A	#N/A	#N/A	#N/A
ANKRD50	UP	#N/A	#N/A	#N/A	#N/A	#N/A	0.0002508	#N/A	#N/A	#N/A	#N/A	#N/A	1.15341	#N/A	#N/A	#N/A	#N/A	#N/A
SMAD9	DOWN	DOWN	DOWN	#N/A	#N/A	#N/A	0.000252233	6.54917e-05	2.76783e-05	#N/A	#N/A	#N/A	-1.20165	-1.22177	-1.34498	#N/A	#N/A	#N/A
WDR5B	UP	#N/A	UP	#N/A	#N/A	#N/A	0.000253903	#N/A	0.00022407	#N/A	#N/A	#N/A	1.22296	#N/A	1.14679	#N/A	#N/A	#N/A
AKR1D1	UP	UP	UP	#N/A	#N/A	#N/A	0.00025431	0.00224685	0.00103697	#N/A	#N/A	#N/A	1.90481	1.37645	1.38939	#N/A	#N/A	#N/A
TMBIM1	DOWN	#N/A	#N/A	#N/A	#N/A	#N/A	0.00025531	#N/A	#N/A	#N/A	#N/A	#N/A	-1.39845	#N/A	#N/A	#N/A	#N/A	#N/A
IL18	UP	UP	UP	#N/A	#N/A	#N/A	0.000256792	0.00353225	0.00178261	#N/A	#N/A	#N/A	2.13718	1.5276	1.54517	#N/A	#N/A	#N/A
FAM91A1	UP	#N/A	#N/A	#N/A	#N/A	#N/A	0.000256946	#N/A	#N/A	#N/A	#N/A	#N/A	1.0654	#N/A	#N/A	#N/A	#N/A	#N/A
GDNF	DOWN	DOWN	DOWN	#N/A	#N/A	#N/A	0.0002585	2.61604e-05	0.000187835	#N/A	#N/A	#N/A	-1.17311	-2.14591	-1.29457	#N/A	#N/A	#N/A
FRS2	UP	UP	UP	#N/A	#N/A	#N/A	0.000259829	0.00156205	0.000972465	#N/A	#N/A	#N/A	1.30004	1.15145	1.059	#N/A	#N/A	#N/A
HIST1H2BD	UP	UP	UP	#N/A	#N/A	#N/A	0.000263119	0.00184616	0.00035865	#N/A	#N/A	#N/A	2.13524	1.82781	2.00133	#N/A	#N/A	#N/A
NAP1L5	UP	UP	UP	#N/A	#N/A	#N/A	0.000263954	0.00204711	7.0383e-05	#N/A	#N/A	#N/A	1.55045	1.26263	1.8356	#N/A	#N/A	#N/A
XRCC4	UP	#N/A	#N/A	#N/A	#N/A	#N/A	0.000264007	#N/A	#N/A	#N/A	#N/A	#N/A	1.21384	#N/A	#N/A	#N/A	#N/A	#N/A
MDM4	UP	#N/A	#N/A	#N/A	#N/A	#N/A	0.000264262	#N/A	#N/A	#N/A	#N/A	#N/A	1.28781	#N/A	#N/A	#N/A	#N/A	#N/A
FYTTD1	UP	#N/A	#N/A	#N/A	#N/A	#N/A	0.000264572	#N/A	#N/A	#N/A	#N/A	#N/A	1.07459	#N/A	#N/A	#N/A	#N/A	#N/A
LOC100620238	UP	#N/A	UP	#N/A	#N/A	#N/A	0.000265373	#N/A	0.00115485	#N/A	#N/A	#N/A	1.30852	#N/A	1.00532	#N/A	#N/A	#N/A
MAP4K3	UP	#N/A	#N/A	#N/A	#N/A	#N/A	0.000265613	#N/A	#N/A	#N/A	#N/A	#N/A	1.24196	#N/A	#N/A	#N/A	#N/A	#N/A
MORN4	DOWN	DOWN	DOWN	#N/A	#N/A	#N/A	0.000265745	0.00136499	0.000251141	#N/A	#N/A	#N/A	-1.13756	-1.1198	-1.14522	#N/A	#N/A	#N/A
GSS	DOWN	DOWN	DOWN	#N/A	#N/A	#N/A	0.000266689	0.00131713	0.00205797	#N/A	#N/A	#N/A	-1.59712	-1.20228	-1.04324	#N/A	#N/A	#N/A
YARS	DOWN	DOWN	#N/A	#N/A	#N/A	#N/A	0.000269642	0.00101839	#N/A	#N/A	#N/A	#N/A	-1.09945	-1.02229	#N/A	#N/A	#N/A	#N/A
APITD1	UP	UP	#N/A	#N/A	#N/A	#N/A	0.000270738	0.0132787	#N/A	#N/A	#N/A	#N/A	1.67081	1.06726	#N/A	#N/A	#N/A	#N/A
SERPINB5	UP	#N/A	#N/A	DOWN	DOWN	#N/A	0.000270846	#N/A	#N/A	0.00948257	0.00175846	#N/A	2.60087	#N/A	#N/A	-1.40933	-1.57489	#N/A
MICU3	UP	UP	UP	#N/A	#N/A	#N/A	0.000271285	0.00302669	0.000227105	#N/A	#N/A	#N/A	1.64979	1.2197	1.62475	#N/A	#N/A	#N/A
PAK3	UP	#N/A	#N/A	#N/A	#N/A	#N/A	0.000271641	#N/A	#N/A	#N/A	#N/A	#N/A	1.17722	#N/A	#N/A	#N/A	#N/A	#N/A
LOC102168027	UP	UP	UP	#N/A	#N/A	#N/A	0.000272096	0.000900598	6.32383e-05	#N/A	#N/A	#N/A	1.08198	1.17135	1.30761	#N/A	#N/A	#N/A
FAM126B	UP	UP	UP	#N/A	#N/A	#N/A	0.000272104	0.000882537	0.000553787	#N/A	#N/A	#N/A	1.32019	1.18958	1.18761	#N/A	#N/A	#N/A
CHUK	UP	#N/A	#N/A	#N/A	#N/A	#N/A	0.000272222	#N/A	#N/A	#N/A	#N/A	#N/A	1.05415	#N/A	#N/A	#N/A	#N/A	#N/A
LARP7	UP	#N/A	UP	#N/A	#N/A	#N/A	0.000273252	#N/A	0.000269874	#N/A	#N/A	#N/A	1.38511	#N/A	1.14943	#N/A	#N/A	#N/A
STOX2	UP	UP	UP	#N/A	#N/A	#N/A	0.000273724	0.000209887	0.000151703	#N/A	#N/A	#N/A	1.02694	1.30732	1.32389	#N/A	#N/A	#N/A
TXNDC16	UP	UP	UP	#N/A	#N/A	#N/A	0.000273965	0.000937623	0.000140906	#N/A	#N/A	#N/A	2.29056	1.91982	2.32375	#N/A	#N/A	#N/A
PTCD2	DOWN	#N/A	#N/A	#N/A	#N/A	#N/A	0.000275615	#N/A	#N/A	#N/A	#N/A	#N/A	-1.08913	#N/A	#N/A	#N/A	#N/A	#N/A
CEP126	UP	UP	UP	DOWN	#N/A	#N/A	0.000275804	0.0188239	0.00194271	0.000763937	#N/A	#N/A	2.17116	1.01767	1.49799	-1.09132	#N/A	#N/A
PMS1	UP	#N/A	#N/A	#N/A	#N/A	#N/A	0.000275886	#N/A	#N/A	#N/A	#N/A	#N/A	1.19445	#N/A	#N/A	#N/A	#N/A	#N/A
ZNF593	DOWN	DOWN	#N/A	#N/A	#N/A	#N/A	0.000275942	0.00488507	#N/A	#N/A	#N/A	#N/A	-1.60233	-1.34179	#N/A	#N/A	#N/A	#N/A
CLIC2	UP	UP	#N/A	#N/A	#N/A	#N/A	0.000276388	0.00191872	#N/A	#N/A	#N/A	#N/A	1.334	1.17315	#N/A	#N/A	#N/A	#N/A
LOC106509588	UP	UP	UP	#N/A	#N/A	#N/A	0.000276402	0.000609287	6.66653e-05	#N/A	#N/A	#N/A	1.27484	1.63206	1.50444	#N/A	#N/A	#N/A
NUDT12	UP	#N/A	#N/A	#N/A	#N/A	#N/A	0.000276474	#N/A	#N/A	#N/A	#N/A	#N/A	1.07221	#N/A	#N/A	#N/A	#N/A	#N/A
PRKCD	DOWN	#N/A	DOWN	#N/A	#N/A	#N/A	0.00027666	#N/A	0.000600327	#N/A	#N/A	#N/A	-1.03378	#N/A	-1.05743	#N/A	#N/A	#N/A
LIX1	UP	#N/A	UP	#N/A	#N/A	#N/A	0.000277337	#N/A	0.000222385	#N/A	#N/A	#N/A	1.64942	#N/A	1.50965	#N/A	#N/A	#N/A
NFIB	UP	UP	UP	#N/A	#N/A	#N/A	0.000277989	0.00276117	9.91217e-05	#N/A	#N/A	#N/A	1.25647	1.16068	1.51627	#N/A	#N/A	#N/A
WASHC4	UP	#N/A	#N/A	#N/A	#N/A	#N/A	0.000278653	#N/A	#N/A	#N/A	#N/A	#N/A	1.34711	#N/A	#N/A	#N/A	#N/A	#N/A
SEL1L3	DOWN	#N/A	#N/A	UP	UP	#N/A	0.000278715	#N/A	#N/A	0.00252373	2.30842e-05	#N/A	-1.90164	#N/A	#N/A	1.47889	2.04648	#N/A
ANO1	DOWN	DOWN	DOWN	#N/A	#N/A	#N/A	0.00027931	0.00347399	0.00227298	#N/A	#N/A	#N/A	-2.8671	-2.36433	-1.99788	#N/A	#N/A	#N/A
ERRFI1	DOWN	DOWN	#N/A	UP	UP	#N/A	0.000279953	0.0410106	#N/A	0.00442184	5.90898e-08	#N/A	-2.52369	-1.16457	#N/A	1.41402	1.73849	#N/A
ODF2L	UP	UP	UP	#N/A	#N/A	#N/A	0.000281146	0.00490427	0.00137974	#N/A	#N/A	#N/A	1.82027	1.19662	1.33598	#N/A	#N/A	#N/A
NFRKB	DOWN	#N/A	#N/A	#N/A	#N/A	#N/A	0.000281678	#N/A	#N/A	#N/A	#N/A	#N/A	-1.22509	#N/A	#N/A	#N/A	#N/A	#N/A
DMXL2	UP	UP	UP	#N/A	#N/A	#N/A	0.000282288	0.00260355	0.000757925	#N/A	#N/A	#N/A	2.2216	1.63327	1.87097	#N/A	#N/A	#N/A
PABPC4L	UP	#N/A	UP	#N/A	#N/A	#N/A	0.000282734	#N/A	0.00231524	#N/A	#N/A	#N/A	1.58546	#N/A	1.16615	#N/A	#N/A	#N/A
DGKH	UP	#N/A	UP	#N/A	#N/A	#N/A	0.000283168	#N/A	0.000862945	#N/A	#N/A	#N/A	1.2444	#N/A	1.01063	#N/A	#N/A	#N/A
PADI2	DOWN	DOWN	DOWN	#N/A	UP	#N/A	0.000284044	6.02773e-05	0.000539213	#N/A	0.00475776	#N/A	-2.19303	-2.0543	-1.10128	#N/A	1.09929	#N/A
ZBTB10	UP	#N/A	UP	#N/A	#N/A	#N/A	0.000284617	#N/A	0.00043881	#N/A	#N/A	#N/A	1.31874	#N/A	1.19997	#N/A	#N/A	#N/A
FNIP1	UP	UP	#N/A	#N/A	#N/A	#N/A	0.000284985	0.00699416	#N/A	#N/A	#N/A	#N/A	1.23658	1.02743	#N/A	#N/A	#N/A	#N/A
SNX16	UP	#N/A	#N/A	#N/A	#N/A	#N/A	0.000285069	#N/A	#N/A	#N/A	#N/A	#N/A	1.03306	#N/A	#N/A	#N/A	#N/A	#N/A
ZNF654	UP	UP	UP	#N/A	#N/A	#N/A	0.00028606	0.0066311	0.000454335	#N/A	#N/A	#N/A	1.43618	1.04554	1.27069	#N/A	#N/A	#N/A
BORCS7	UP	#N/A	#N/A	#N/A	#N/A	#N/A	0.000286356	#N/A	#N/A	#N/A	#N/A	#N/A	1.1953	#N/A	#N/A	#N/A	#N/A	#N/A
FGFR1OP2	UP	#N/A	#N/A	#N/A	#N/A	#N/A	0.000286502	#N/A	#N/A	#N/A	#N/A	#N/A	1.19649	#N/A	#N/A	#N/A	#N/A	#N/A
RICTOR	UP	#N/A	UP	#N/A	#N/A	#N/A	0.000286791	#N/A	0.000636759	#N/A	#N/A	#N/A	1.51976	#N/A	1.28211	#N/A	#N/A	#N/A
ARFGEF1	UP	#N/A	#N/A	#N/A	#N/A	#N/A	0.000287728	#N/A	#N/A	#N/A	#N/A	#N/A	1.06124	#N/A	#N/A	#N/A	#N/A	#N/A
CNTN1	UP	#N/A	#N/A	#N/A	#N/A	#N/A	0.00028822	#N/A	#N/A	#N/A	#N/A	#N/A	1.5294	#N/A	#N/A	#N/A	#N/A	#N/A
FAM81A	UP	UP	UP	#N/A	#N/A	#N/A	0.000288483	0.00288281	0.00595986	#N/A	#N/A	#N/A	2.20668	1.57993	1.29148	#N/A	#N/A	#N/A
SPP1	DOWN	DOWN	DOWN	#N/A	#N/A	#N/A	0.000291877	0.000287328	4.54469e-05	#N/A	#N/A	#N/A	-1.41334	-1.52407	-1.57094	#N/A	#N/A	#N/A
PHF14	UP	#N/A	UP	#N/A	#N/A	#N/A	0.000291913	#N/A	0.000246994	#N/A	#N/A	#N/A	1.21152	#N/A	1.11941	#N/A	#N/A	#N/A
RUBCNL	UP	UP	UP	#N/A	#N/A	#N/A	0.000292028	0.000331887	1.09006e-05	#N/A	#N/A	#N/A	2.36263	2.86994	3.29099	#N/A	#N/A	#N/A
PM20D2	UP	#N/A	#N/A	#N/A	#N/A	#N/A	0.000292099	#N/A	#N/A	#N/A	#N/A	#N/A	1.08666	#N/A	#N/A	#N/A	#N/A	#N/A
LOC106507249	UP	#N/A	#N/A	#N/A	DOWN	#N/A	0.000292693	#N/A	#N/A	#N/A	0.000423398	#N/A	2.13154	#N/A	#N/A	#N/A	-1.53866	#N/A
RASA2	UP	#N/A	UP	#N/A	#N/A	#N/A	0.000297346	#N/A	0.000951681	#N/A	#N/A	#N/A	1.38949	#N/A	1.10041	#N/A	#N/A	#N/A
NOSTRIN	UP	UP	#N/A	#N/A	#N/A	#N/A	0.000297574	0.000937047	#N/A	#N/A	#N/A	#N/A	2.62287	2.421	#N/A	#N/A	#N/A	#N/A
PREPL	UP	#N/A	UP	#N/A	#N/A	#N/A	0.000298271	#N/A	0.000399955	#N/A	#N/A	#N/A	1.22995	#N/A	1.14148	#N/A	#N/A	#N/A
MAP3K2	UP	#N/A	UP	#N/A	#N/A	#N/A	0.000298438	#N/A	0.00041655	#N/A	#N/A	#N/A	1.34671	#N/A	1.24024	#N/A	#N/A	#N/A
UBR2	UP	#N/A	#N/A	#N/A	#N/A	#N/A	0.00029899	#N/A	#N/A	#N/A	#N/A	#N/A	1.06537	#N/A	#N/A	#N/A	#N/A	#N/A
TIMP2	UP	UP	UP	UP	UP	#N/A	0.000302249	4.35143e-05	6.55682e-06	0.00160922	3.20042e-07	#N/A	1.73269	2.87949	3.05247	1.20247	1.33632	#N/A
C4H8orf37	UP	#N/A	UP	#N/A	#N/A	#N/A	0.000302871	#N/A	0.000106161	#N/A	#N/A	#N/A	1.03725	#N/A	1.2435	#N/A	#N/A	#N/A
HSDL2	UP	#N/A	#N/A	#N/A	#N/A	#N/A	0.000305556	#N/A	#N/A	#N/A	#N/A	#N/A	1.05851	#N/A	#N/A	#N/A	#N/A	#N/A
TMEM68	UP	#N/A	UP	#N/A	#N/A	#N/A	0.000307146	#N/A	0.000353072	#N/A	#N/A	#N/A	1.07332	#N/A	1.06563	#N/A	#N/A	#N/A
RAD54B	UP	#N/A	UP	DOWN	#N/A	#N/A	0.000308078	#N/A	0.000208198	0.00407308	#N/A	#N/A	1.99484	#N/A	1.70848	-1.11438	#N/A	#N/A
TNFAIP6	UP	#N/A	#N/A	#N/A	#N/A	#N/A	0.000308802	#N/A	#N/A	#N/A	#N/A	#N/A	1.37308	#N/A	#N/A	#N/A	#N/A	#N/A
ZNF24	UP	#N/A	#N/A	#N/A	#N/A	#N/A	0.000308976	#N/A	#N/A	#N/A	#N/A	#N/A	1.17074	#N/A	#N/A	#N/A	#N/A	#N/A
ADAMTS20	DOWN	DOWN	DOWN	#N/A	#N/A	#N/A	0.000309467	0.00139041	0.000594068	#N/A	#N/A	#N/A	-2.15923	-2.20736	-1.75831	#N/A	#N/A	#N/A
BMPER	UP	UP	UP	#N/A	#N/A	#N/A	0.000311231	0.00182765	0.000135916	#N/A	#N/A	#N/A	1.30581	1.25015	1.5052	#N/A	#N/A	#N/A
NCAPD3	UP	#N/A	#N/A	#N/A	#N/A	#N/A	0.000312287	#N/A	#N/A	#N/A	#N/A	#N/A	1.09459	#N/A	#N/A	#N/A	#N/A	#N/A
TANGO6	DOWN	#N/A	#N/A	#N/A	#N/A	#N/A	0.000312353	#N/A	#N/A	#N/A	#N/A	#N/A	-1.07854	#N/A	#N/A	#N/A	#N/A	#N/A
MFAP3L	DOWN	DOWN	DOWN	#N/A	#N/A	#N/A	0.000312634	0.00175213	0.00109691	#N/A	#N/A	#N/A	-2.17114	-1.56154	-1.97946	#N/A	#N/A	#N/A
ZNF41	UP	#N/A	#N/A	#N/A	#N/A	#N/A	0.000313669	#N/A	#N/A	#N/A	#N/A	#N/A	1.28477	#N/A	#N/A	#N/A	#N/A	#N/A
ANXA1	UP	#N/A	UP	#N/A	#N/A	#N/A	0.00031437	#N/A	0.00104069	#N/A	#N/A	#N/A	1.26295	#N/A	1.01321	#N/A	#N/A	#N/A
RASSF8	UP	#N/A	#N/A	#N/A	#N/A	#N/A	0.000314701	#N/A	#N/A	#N/A	#N/A	#N/A	1.13384	#N/A	#N/A	#N/A	#N/A	#N/A
BBS10	UP	#N/A	UP	#N/A	#N/A	#N/A	0.000314949	#N/A	7.6341e-05	#N/A	#N/A	#N/A	1.58299	#N/A	1.65886	#N/A	#N/A	#N/A
PREX2	UP	#N/A	#N/A	#N/A	#N/A	#N/A	0.000315192	#N/A	#N/A	#N/A	#N/A	#N/A	2.4478	#N/A	#N/A	#N/A	#N/A	#N/A
MATN3	UP	#N/A	DOWN	DOWN	DOWN	#N/A	0.000315668	#N/A	0.000756507	8.84e-05	4.92161e-08	#N/A	1.17869	#N/A	-1.13306	-1.39613	-2.29031	#N/A
TCEAL9	UP	#N/A	#N/A	#N/A	#N/A	#N/A	0.000316139	#N/A	#N/A	#N/A	#N/A	#N/A	1.03519	#N/A	#N/A	#N/A	#N/A	#N/A
CDO1	UP	#N/A	#N/A	#N/A	#N/A	#N/A	0.000316409	#N/A	#N/A	#N/A	#N/A	#N/A	1.06848	#N/A	#N/A	#N/A	#N/A	#N/A
AURKA	UP	#N/A	#N/A	#N/A	#N/A	#N/A	0.000317128	#N/A	#N/A	#N/A	#N/A	#N/A	1.63846	#N/A	#N/A	#N/A	#N/A	#N/A
PPHLN1	UP	#N/A	#N/A	#N/A	#N/A	#N/A	0.000320032	#N/A	#N/A	#N/A	#N/A	#N/A	1.00698	#N/A	#N/A	#N/A	#N/A	#N/A
MFN1	UP	#N/A	#N/A	#N/A	#N/A	#N/A	0.000320043	#N/A	#N/A	#N/A	#N/A	#N/A	1.26451	#N/A	#N/A	#N/A	#N/A	#N/A
SOCS2	DOWN	#N/A	DOWN	#N/A	#N/A	#N/A	0.000320306	#N/A	4.15582e-05	#N/A	#N/A	#N/A	-1.19403	#N/A	-1.05366	#N/A	#N/A	#N/A
TLK1	UP	#N/A	#N/A	#N/A	#N/A	#N/A	0.000320626	#N/A	#N/A	#N/A	#N/A	#N/A	1.12784	#N/A	#N/A	#N/A	#N/A	#N/A
ZRANB2	UP	#N/A	UP	#N/A	#N/A	#N/A	0.000323364	#N/A	0.00100281	#N/A	#N/A	#N/A	1.36926	#N/A	1.06679	#N/A	#N/A	#N/A
LOC106510388	UP	UP	UP	#N/A	#N/A	#N/A	0.000323872	0.00258056	9.8082e-05	#N/A	#N/A	#N/A	1.66617	1.32705	1.90658	#N/A	#N/A	#N/A
PHF3	UP	#N/A	#N/A	#N/A	#N/A	#N/A	0.000323881	#N/A	#N/A	#N/A	#N/A	#N/A	1.03791	#N/A	#N/A	#N/A	#N/A	#N/A
NOP2	DOWN	DOWN	DOWN	#N/A	#N/A	#N/A	0.000324866	0.000527842	0.000359547	#N/A	#N/A	#N/A	-1.27372	-1.08776	-1.0245	#N/A	#N/A	#N/A
KIAA1551	UP	UP	UP	#N/A	#N/A	#N/A	0.000325842	0.00562225	0.000221152	#N/A	#N/A	#N/A	1.62917	1.22642	1.56501	#N/A	#N/A	#N/A
VEZT	UP	#N/A	#N/A	#N/A	#N/A	#N/A	0.000326705	#N/A	#N/A	#N/A	#N/A	#N/A	1.0978	#N/A	#N/A	#N/A	#N/A	#N/A
STXBP3	UP	#N/A	UP	#N/A	#N/A	#N/A	0.00032671	#N/A	0.000237237	#N/A	#N/A	#N/A	1.20913	#N/A	1.10318	#N/A	#N/A	#N/A
TWF1	UP	#N/A	#N/A	#N/A	#N/A	#N/A	0.000326851	#N/A	#N/A	#N/A	#N/A	#N/A	1.1244	#N/A	#N/A	#N/A	#N/A	#N/A
OPA1	UP	#N/A	#N/A	#N/A	#N/A	#N/A	0.000328061	#N/A	#N/A	#N/A	#N/A	#N/A	1.2494	#N/A	#N/A	#N/A	#N/A	#N/A
MKI67	UP	UP	UP	#N/A	#N/A	#N/A	0.000328076	0.00153034	0.000481027	#N/A	#N/A	#N/A	2.71221	2.39355	2.34154	#N/A	#N/A	#N/A
ABCC3	DOWN	DOWN	#N/A	#N/A	#N/A	#N/A	0.000328693	0.0040423	#N/A	#N/A	#N/A	#N/A	-1.60462	-1.08768	#N/A	#N/A	#N/A	#N/A
TMEM65	UP	#N/A	#N/A	#N/A	#N/A	#N/A	0.000330024	#N/A	#N/A	#N/A	#N/A	#N/A	1.10018	#N/A	#N/A	#N/A	#N/A	#N/A
ETAA1	UP	#N/A	UP	#N/A	#N/A	#N/A	0.000330563	#N/A	0.000261183	#N/A	#N/A	#N/A	1.41955	#N/A	1.35682	#N/A	#N/A	#N/A
LOC102164547	UP	UP	UP	#N/A	#N/A	#N/A	0.000330663	0.00218332	0.000371681	#N/A	#N/A	#N/A	2.10365	1.94342	2.09792	#N/A	#N/A	#N/A
CDC25B	UP	UP	UP	#N/A	#N/A	#N/A	0.00033117	0.00081187	5.83799e-05	#N/A	#N/A	#N/A	1.70347	1.56609	1.91594	#N/A	#N/A	#N/A
ZNF570	UP	#N/A	UP	#N/A	#N/A	#N/A	0.000331809	#N/A	0.000423033	#N/A	#N/A	#N/A	1.46714	#N/A	1.21955	#N/A	#N/A	#N/A
LOC100512907	UP	UP	UP	#N/A	#N/A	#N/A	0.000333117	0.00353264	0.00121313	#N/A	#N/A	#N/A	1.44271	1.05399	1.15532	#N/A	#N/A	#N/A
EPSTI1	UP	UP	UP	#N/A	#N/A	#N/A	0.000335328	0.00805411	0.00135238	#N/A	#N/A	#N/A	1.53065	1.10103	1.27993	#N/A	#N/A	#N/A
CACNA1I	DOWN	DOWN	DOWN	#N/A	#N/A	#N/A	0.000336502	0.00232207	0.000716017	#N/A	#N/A	#N/A	-3.78367	-3.43	-3.2185	#N/A	#N/A	#N/A
ARL6	UP	#N/A	UP	#N/A	#N/A	#N/A	0.000337689	#N/A	8.32712e-05	#N/A	#N/A	#N/A	1.09141	#N/A	1.06024	#N/A	#N/A	#N/A
TTC33	UP	#N/A	#N/A	#N/A	#N/A	#N/A	0.000339013	#N/A	#N/A	#N/A	#N/A	#N/A	1.25025	#N/A	#N/A	#N/A	#N/A	#N/A
IFT81	UP	#N/A	#N/A	#N/A	#N/A	#N/A	0.000340506	#N/A	#N/A	#N/A	#N/A	#N/A	1.10651	#N/A	#N/A	#N/A	#N/A	#N/A
DDIT4L	DOWN	DOWN	#N/A	#N/A	#N/A	#N/A	0.000341307	0.00123022	#N/A	#N/A	#N/A	#N/A	-1.17109	-1.0507	#N/A	#N/A	#N/A	#N/A
GLS	UP	#N/A	#N/A	#N/A	#N/A	#N/A	0.000343229	#N/A	#N/A	#N/A	#N/A	#N/A	1.38377	#N/A	#N/A	#N/A	#N/A	#N/A
C8H4orf46	UP	#N/A	#N/A	#N/A	#N/A	#N/A	0.000343531	#N/A	#N/A	#N/A	#N/A	#N/A	1.19792	#N/A	#N/A	#N/A	#N/A	#N/A
KIF21A	UP	#N/A	UP	#N/A	#N/A	#N/A	0.000343716	#N/A	0.00120123	#N/A	#N/A	#N/A	1.40692	#N/A	1.03477	#N/A	#N/A	#N/A
BIRC5	UP	UP	UP	#N/A	#N/A	#N/A	0.000346592	0.00137276	0.000799724	#N/A	#N/A	#N/A	2.63301	2.0957	1.96566	#N/A	#N/A	#N/A
PIAS1	UP	UP	UP	#N/A	#N/A	#N/A	0.000347521	0.00224175	0.000416967	#N/A	#N/A	#N/A	1.22797	1.02937	1.09435	#N/A	#N/A	#N/A
AASS	UP	#N/A	#N/A	#N/A	#N/A	#N/A	0.000349335	#N/A	#N/A	#N/A	#N/A	#N/A	1.05315	#N/A	#N/A	#N/A	#N/A	#N/A
RMI1	UP	#N/A	UP	#N/A	#N/A	#N/A	0.000350784	#N/A	0.000549011	#N/A	#N/A	#N/A	1.32181	#N/A	1.16249	#N/A	#N/A	#N/A
TOMM34	DOWN	#N/A	#N/A	#N/A	#N/A	#N/A	0.000350909	#N/A	#N/A	#N/A	#N/A	#N/A	-1.35417	#N/A	#N/A	#N/A	#N/A	#N/A
PDE1A	UP	UP	UP	#N/A	UP	UP	0.000351572	0.00030204	3.20135e-05	#N/A	1.39679e-05	0.00122447	3.35069	3.45327	4.73704	#N/A	1.36843	1.19498
HNRNPA3	UP	#N/A	#N/A	#N/A	#N/A	#N/A	0.000355081	#N/A	#N/A	#N/A	#N/A	#N/A	1.07693	#N/A	#N/A	#N/A	#N/A	#N/A
RCSD1	DOWN	DOWN	DOWN	#N/A	#N/A	#N/A	0.000355564	0.00526242	0.00143205	#N/A	#N/A	#N/A	-1.3573	-1.59784	-1.89064	#N/A	#N/A	#N/A
CRYBG3	UP	#N/A	#N/A	#N/A	#N/A	#N/A	0.000355709	#N/A	#N/A	#N/A	#N/A	#N/A	1.05563	#N/A	#N/A	#N/A	#N/A	#N/A
WDHD1	UP	#N/A	#N/A	#N/A	#N/A	#N/A	0.000356109	#N/A	#N/A	#N/A	#N/A	#N/A	1.24615	#N/A	#N/A	#N/A	#N/A	#N/A
ZNF354A	UP	#N/A	#N/A	#N/A	#N/A	#N/A	0.000356317	#N/A	#N/A	#N/A	#N/A	#N/A	1.12249	#N/A	#N/A	#N/A	#N/A	#N/A
TRPC1	UP	#N/A	#N/A	#N/A	#N/A	#N/A	0.000356581	#N/A	#N/A	#N/A	#N/A	#N/A	1.43607	#N/A	#N/A	#N/A	#N/A	#N/A
PRIM1	UP	#N/A	#N/A	#N/A	#N/A	#N/A	0.0003573	#N/A	#N/A	#N/A	#N/A	#N/A	1.27987	#N/A	#N/A	#N/A	#N/A	#N/A
XKR5	UP	UP	UP	#N/A	#N/A	#N/A	0.000358661	0.0139344	0.000526059	#N/A	#N/A	#N/A	1.82698	1.39564	1.54181	#N/A	#N/A	#N/A
LOC106508612	DOWN	DOWN	DOWN	#N/A	#N/A	#N/A	0.000359307	0.00574112	0.0169949	#N/A	#N/A	#N/A	-1.62077	-1.41757	-1.19408	#N/A	#N/A	#N/A
HGF	UP	UP	UP	#N/A	#N/A	#N/A	0.000360689	0.010833	0.000641404	#N/A	#N/A	#N/A	1.55553	1.12189	1.29312	#N/A	#N/A	#N/A
ZNF674	UP	#N/A	#N/A	#N/A	#N/A	#N/A	0.000360875	#N/A	#N/A	#N/A	#N/A	#N/A	1.25258	#N/A	#N/A	#N/A	#N/A	#N/A
DNAL1	UP	#N/A	UP	#N/A	#N/A	#N/A	0.000361036	#N/A	0.00191809	#N/A	#N/A	#N/A	1.37704	#N/A	1.02389	#N/A	#N/A	#N/A
MIER3	UP	UP	UP	#N/A	#N/A	#N/A	0.000362471	0.0118147	0.00217411	#N/A	#N/A	#N/A	1.50981	1.00203	1.04396	#N/A	#N/A	#N/A
PIKFYVE	UP	UP	UP	#N/A	#N/A	#N/A	0.00036325	0.0016627	0.000230244	#N/A	#N/A	#N/A	1.18377	1.01154	1.10612	#N/A	#N/A	#N/A
BCL2	UP	UP	UP	#N/A	#N/A	#N/A	0.00036416	0.00605418	0.000809593	#N/A	#N/A	#N/A	1.34155	1.06321	1.12347	#N/A	#N/A	#N/A
FNTB	DOWN	#N/A	#N/A	#N/A	#N/A	#N/A	0.000364596	#N/A	#N/A	#N/A	#N/A	#N/A	-1.13977	#N/A	#N/A	#N/A	#N/A	#N/A
STX11	DOWN	DOWN	DOWN	#N/A	#N/A	#N/A	0.000365937	0.00120392	0.000292128	#N/A	#N/A	#N/A	-1.14265	-1.09436	-1.01911	#N/A	#N/A	#N/A
ERAL1	DOWN	DOWN	#N/A	#N/A	#N/A	#N/A	0.00036671	0.00182375	#N/A	#N/A	#N/A	#N/A	-1.44948	-1.08081	#N/A	#N/A	#N/A	#N/A
ATAD2B	UP	UP	UP	#N/A	#N/A	#N/A	0.000367897	0.00402467	0.000804542	#N/A	#N/A	#N/A	1.48425	1.12713	1.17568	#N/A	#N/A	#N/A
MGAM2	UP	#N/A	#N/A	#N/A	#N/A	#N/A	0.000369907	#N/A	#N/A	#N/A	#N/A	#N/A	1.64499	#N/A	#N/A	#N/A	#N/A	#N/A
FMR1	UP	UP	UP	#N/A	#N/A	#N/A	0.000370142	0.00576061	0.000346841	#N/A	#N/A	#N/A	1.26282	1.02774	1.23113	#N/A	#N/A	#N/A
RAMP2	DOWN	DOWN	DOWN	#N/A	DOWN	#N/A	0.000370342	4.21758e-05	1.74089e-06	#N/A	0.000390693	#N/A	-1.37568	-2.29421	-2.78812	#N/A	-1.37259	#N/A
KLHL15	UP	UP	UP	#N/A	#N/A	#N/A	0.000372092	0.00148992	0.00024049	#N/A	#N/A	#N/A	1.30683	1.20206	1.32653	#N/A	#N/A	#N/A
PTGFR	UP	UP	UP	#N/A	#N/A	#N/A	0.000376049	0.000369665	0.000117753	#N/A	#N/A	#N/A	2.4371	2.42549	2.66061	#N/A	#N/A	#N/A
KBTBD3	UP	UP	UP	#N/A	#N/A	#N/A	0.000376336	0.00401449	8.98412e-05	#N/A	#N/A	#N/A	1.84538	1.39592	2.12022	#N/A	#N/A	#N/A
LMX1B	DOWN	DOWN	DOWN	#N/A	#N/A	#N/A	0.000376906	0.00160755	0.00139105	#N/A	#N/A	#N/A	-1.31895	-1.04551	-1.04273	#N/A	#N/A	#N/A
CEP57	UP	#N/A	#N/A	#N/A	#N/A	#N/A	0.000377564	#N/A	#N/A	#N/A	#N/A	#N/A	1.01427	#N/A	#N/A	#N/A	#N/A	#N/A
SLC25A23	DOWN	#N/A	#N/A	#N/A	#N/A	#N/A	0.00038188	#N/A	#N/A	#N/A	#N/A	#N/A	-1.36395	#N/A	#N/A	#N/A	#N/A	#N/A
LOC110259338	UP	UP	UP	#N/A	#N/A	#N/A	0.000383021	0.00273269	6.69434e-05	#N/A	#N/A	#N/A	1.94047	1.59682	2.44928	#N/A	#N/A	#N/A
PIK3C3	UP	#N/A	#N/A	#N/A	#N/A	#N/A	0.000383258	#N/A	#N/A	#N/A	#N/A	#N/A	1.15347	#N/A	#N/A	#N/A	#N/A	#N/A
LOC110261321	UP	#N/A	#N/A	#N/A	#N/A	#N/A	0.000388134	#N/A	#N/A	#N/A	#N/A	#N/A	1.09725	#N/A	#N/A	#N/A	#N/A	#N/A
PUS3	UP	#N/A	#N/A	#N/A	#N/A	#N/A	0.000389886	#N/A	#N/A	#N/A	#N/A	#N/A	1.01488	#N/A	#N/A	#N/A	#N/A	#N/A
MTUS1	UP	UP	UP	#N/A	#N/A	#N/A	0.000391998	0.00229418	3.47472e-05	#N/A	#N/A	#N/A	1.25873	1.05233	1.41167	#N/A	#N/A	#N/A
HLTF	UP	#N/A	UP	#N/A	#N/A	#N/A	0.000392067	#N/A	0.000949319	#N/A	#N/A	#N/A	1.35979	#N/A	1.10645	#N/A	#N/A	#N/A
CEP120	UP	#N/A	#N/A	#N/A	#N/A	#N/A	0.000394442	#N/A	#N/A	#N/A	#N/A	#N/A	1.21073	#N/A	#N/A	#N/A	#N/A	#N/A
DENND4C	UP	UP	UP	#N/A	#N/A	#N/A	0.000394546	0.00257447	0.000768116	#N/A	#N/A	#N/A	1.29197	1.06438	1.11363	#N/A	#N/A	#N/A
AGO3	UP	#N/A	UP	#N/A	#N/A	#N/A	0.000394826	#N/A	0.0015817	#N/A	#N/A	#N/A	1.447	#N/A	1.00096	#N/A	#N/A	#N/A
FAT3	UP	#N/A	#N/A	#N/A	#N/A	#N/A	0.000395376	#N/A	#N/A	#N/A	#N/A	#N/A	1.04894	#N/A	#N/A	#N/A	#N/A	#N/A
TTBK2	UP	UP	UP	#N/A	#N/A	#N/A	0.000397527	0.00298393	0.000733846	#N/A	#N/A	#N/A	1.37799	1.16153	1.23855	#N/A	#N/A	#N/A
MRPS36	UP	#N/A	#N/A	#N/A	#N/A	#N/A	0.000402853	#N/A	#N/A	#N/A	#N/A	#N/A	1.1005	#N/A	#N/A	#N/A	#N/A	#N/A
VPS26A	UP	#N/A	#N/A	#N/A	#N/A	#N/A	0.000404466	#N/A	#N/A	#N/A	#N/A	#N/A	1.09818	#N/A	#N/A	#N/A	#N/A	#N/A
LCORL	UP	UP	UP	#N/A	#N/A	#N/A	0.000406256	0.00685734	0.00183114	#N/A	#N/A	#N/A	1.7992	1.1889	1.30025	#N/A	#N/A	#N/A
KAT8	DOWN	#N/A	#N/A	#N/A	#N/A	#N/A	0.000406344	#N/A	#N/A	#N/A	#N/A	#N/A	-1.08179	#N/A	#N/A	#N/A	#N/A	#N/A
PFAS	DOWN	DOWN	DOWN	#N/A	#N/A	#N/A	0.000406433	0.00178487	0.000118841	#N/A	#N/A	#N/A	-2.22239	-2.13681	-1.82549	#N/A	#N/A	#N/A
LYST	UP	UP	UP	#N/A	#N/A	#N/A	0.000406743	0.00142682	0.000105551	#N/A	#N/A	#N/A	1.10116	1.1663	1.24136	#N/A	#N/A	#N/A
VPS54	UP	#N/A	#N/A	#N/A	#N/A	#N/A	0.000407899	#N/A	#N/A	#N/A	#N/A	#N/A	1.09299	#N/A	#N/A	#N/A	#N/A	#N/A
FAR1	UP	#N/A	#N/A	#N/A	#N/A	#N/A	0.000409017	#N/A	#N/A	#N/A	#N/A	#N/A	1.10199	#N/A	#N/A	#N/A	#N/A	#N/A
LOC102159389	DOWN	DOWN	DOWN	#N/A	#N/A	#N/A	0.000410226	0.00074986	0.00460136	#N/A	#N/A	#N/A	-2.01434	-1.89831	-1.18399	#N/A	#N/A	#N/A
LOC102160368	UP	UP	UP	#N/A	#N/A	#N/A	0.000412103	0.00143325	0.000374465	#N/A	#N/A	#N/A	1.72799	1.56813	1.41597	#N/A	#N/A	#N/A
ACKR3	DOWN	#N/A	DOWN	UP	#N/A	#N/A	0.000413276	#N/A	0.00328576	0.0124626	#N/A	#N/A	-2.33829	#N/A	-1.62505	1.40568	#N/A	#N/A
LOC102164889	UP	#N/A	UP	#N/A	#N/A	#N/A	0.000413798	#N/A	0.00156505	#N/A	#N/A	#N/A	1.52518	#N/A	1.13968	#N/A	#N/A	#N/A
NUDT13	UP	UP	UP	#N/A	#N/A	#N/A	0.000414155	0.00222877	0.000179337	#N/A	#N/A	#N/A	1.22936	1.06897	1.2757	#N/A	#N/A	#N/A
ACACB	DOWN	DOWN	#N/A	UP	UP	#N/A	0.000415537	0.0113253	#N/A	0.00596252	8.59165e-06	#N/A	-2.19132	-1.22019	#N/A	1.01612	1.57118	#N/A
LOC102161912	UP	UP	UP	#N/A	#N/A	#N/A	0.000418713	0.0162649	0.00302211	#N/A	#N/A	#N/A	1.61983	1.02891	1.18215	#N/A	#N/A	#N/A
ZNF197	UP	UP	UP	#N/A	#N/A	#N/A	0.000418886	0.00323382	0.000201356	#N/A	#N/A	#N/A	1.73534	1.34928	1.76782	#N/A	#N/A	#N/A
SRD5A1	DOWN	#N/A	#N/A	#N/A	#N/A	#N/A	0.000421555	#N/A	#N/A	#N/A	#N/A	#N/A	-1.06769	#N/A	#N/A	#N/A	#N/A	#N/A
MALT1	UP	#N/A	#N/A	#N/A	#N/A	#N/A	0.000422737	#N/A	#N/A	#N/A	#N/A	#N/A	1.04618	#N/A	#N/A	#N/A	#N/A	#N/A
HNMT	UP	#N/A	UP	#N/A	#N/A	#N/A	0.000423671	#N/A	8.91989e-05	#N/A	#N/A	#N/A	2.35953	#N/A	2.63346	#N/A	#N/A	#N/A
TRPA1	DOWN	#N/A	#N/A	#N/A	UP	#N/A	0.000424574	#N/A	#N/A	#N/A	3.32551e-05	#N/A	-1.50732	#N/A	#N/A	#N/A	1.59413	#N/A
FASTKD1	UP	#N/A	#N/A	#N/A	#N/A	#N/A	0.000425058	#N/A	#N/A	#N/A	#N/A	#N/A	1.03236	#N/A	#N/A	#N/A	#N/A	#N/A
PGF	DOWN	DOWN	DOWN	#N/A	#N/A	#N/A	0.000425821	0.000380663	9.95145e-06	#N/A	#N/A	#N/A	-3.06855	-3.30605	-3.70325	#N/A	#N/A	#N/A
LOC106507243	UP	#N/A	#N/A	#N/A	#N/A	#N/A	0.000426846	#N/A	#N/A	#N/A	#N/A	#N/A	1.85141	#N/A	#N/A	#N/A	#N/A	#N/A
PTPRE	DOWN	DOWN	DOWN	#N/A	#N/A	#N/A	0.000427318	0.00443199	0.000702832	#N/A	#N/A	#N/A	-2.12954	-1.22137	-1.83232	#N/A	#N/A	#N/A
CAVIN1	DOWN	DOWN	DOWN	#N/A	#N/A	#N/A	0.000427996	0.000117221	3.09169e-05	#N/A	#N/A	#N/A	-1.28366	-1.15575	-1.52716	#N/A	#N/A	#N/A
TTC14	UP	#N/A	UP	#N/A	#N/A	#N/A	0.000429569	#N/A	0.00110778	#N/A	#N/A	#N/A	1.36202	#N/A	1.14609	#N/A	#N/A	#N/A
LYRM2	UP	#N/A	#N/A	#N/A	#N/A	#N/A	0.00042992	#N/A	#N/A	#N/A	#N/A	#N/A	1.01993	#N/A	#N/A	#N/A	#N/A	#N/A
ZNF770	UP	#N/A	UP	#N/A	#N/A	#N/A	0.000431108	#N/A	0.000799912	#N/A	#N/A	#N/A	1.43654	#N/A	1.31581	#N/A	#N/A	#N/A
C1QTNF6	UP	UP	UP	#N/A	#N/A	#N/A	0.000432358	0.000124372	7.32936e-05	#N/A	#N/A	#N/A	1.75449	2.17933	2.29838	#N/A	#N/A	#N/A
LUC7L3	UP	UP	UP	#N/A	#N/A	#N/A	0.000435934	0.00499232	0.000299075	#N/A	#N/A	#N/A	1.56219	1.14852	1.63369	#N/A	#N/A	#N/A
G2E3	UP	#N/A	#N/A	#N/A	#N/A	#N/A	0.000437201	#N/A	#N/A	#N/A	#N/A	#N/A	1.40109	#N/A	#N/A	#N/A	#N/A	#N/A
ZNF185	UP	UP	UP	#N/A	#N/A	#N/A	0.000440044	0.00383547	0.000214433	#N/A	#N/A	#N/A	1.07062	1.04656	1.19543	#N/A	#N/A	#N/A
CWF19L2	UP	#N/A	UP	#N/A	#N/A	#N/A	0.000440046	#N/A	0.000187609	#N/A	#N/A	#N/A	1.06298	#N/A	1.0776	#N/A	#N/A	#N/A
AHCTF1	UP	#N/A	#N/A	#N/A	#N/A	#N/A	0.000440895	#N/A	#N/A	#N/A	#N/A	#N/A	1.04393	#N/A	#N/A	#N/A	#N/A	#N/A
FPGT	UP	UP	UP	#N/A	#N/A	#N/A	0.000443521	0.00373422	0.000228882	#N/A	#N/A	#N/A	2.13692	1.54536	2.2586	#N/A	#N/A	#N/A
CCDC130	DOWN	#N/A	#N/A	#N/A	#N/A	#N/A	0.000444635	#N/A	#N/A	#N/A	#N/A	#N/A	-1.12234	#N/A	#N/A	#N/A	#N/A	#N/A
NRCAM	UP	UP	UP	#N/A	#N/A	#N/A	0.000444707	0.00422738	0.00187054	#N/A	#N/A	#N/A	1.30972	1.23969	1.22157	#N/A	#N/A	#N/A
DDIT4	DOWN	#N/A	DOWN	UP	#N/A	#N/A	0.000450211	#N/A	0.000403854	0.00169981	#N/A	#N/A	-1.81381	#N/A	-1.5428	1.27065	#N/A	#N/A
SLC2A5	DOWN	#N/A	DOWN	#N/A	#N/A	#N/A	0.000450486	#N/A	0.000222038	#N/A	#N/A	#N/A	-1.16735	#N/A	-1.10699	#N/A	#N/A	#N/A
PIWIL4	DOWN	#N/A	#N/A	#N/A	#N/A	#N/A	0.000452599	#N/A	#N/A	#N/A	#N/A	#N/A	-1.20256	#N/A	#N/A	#N/A	#N/A	#N/A
PARPBP	UP	#N/A	#N/A	#N/A	DOWN	#N/A	0.000452812	#N/A	#N/A	#N/A	0.000366252	#N/A	1.47868	#N/A	#N/A	#N/A	-1.12707	#N/A
ARRB1	DOWN	DOWN	DOWN	#N/A	UP	#N/A	0.000453549	0.00276691	0.00261266	#N/A	0.0156637	#N/A	-3.43121	-2.93534	-2.38257	#N/A	1.0571	#N/A
CKS1B	UP	#N/A	#N/A	#N/A	#N/A	#N/A	0.000455205	#N/A	#N/A	#N/A	#N/A	#N/A	1.05502	#N/A	#N/A	#N/A	#N/A	#N/A
DTX4	UP	UP	UP	#N/A	#N/A	#N/A	0.00045589	4.11673e-05	0.000103665	#N/A	#N/A	#N/A	1.19159	1.89679	1.38545	#N/A	#N/A	#N/A
AMD1	UP	#N/A	#N/A	#N/A	#N/A	#N/A	0.000456384	#N/A	#N/A	#N/A	#N/A	#N/A	1.06415	#N/A	#N/A	#N/A	#N/A	#N/A
NEGR1	UP	#N/A	UP	#N/A	#N/A	#N/A	0.00045643	#N/A	0.000332217	#N/A	#N/A	#N/A	2.05554	#N/A	2.03582	#N/A	#N/A	#N/A
SIX2	UP	UP	UP	#N/A	#N/A	#N/A	0.000456863	0.000312678	5.85829e-06	#N/A	#N/A	#N/A	1.45511	1.84923	2.30667	#N/A	#N/A	#N/A
PJA2	UP	#N/A	#N/A	#N/A	#N/A	#N/A	0.000457273	#N/A	#N/A	#N/A	#N/A	#N/A	1.23856	#N/A	#N/A	#N/A	#N/A	#N/A
CENPK	UP	#N/A	#N/A	DOWN	#N/A	#N/A	0.000459647	#N/A	#N/A	0.000631872	#N/A	#N/A	1.39392	#N/A	#N/A	-1.11863	#N/A	#N/A
LOC110257452	UP	#N/A	#N/A	#N/A	#N/A	#N/A	0.000459827	#N/A	#N/A	#N/A	#N/A	#N/A	1.15181	#N/A	#N/A	#N/A	#N/A	#N/A
PCDHB6	UP	UP	UP	#N/A	#N/A	#N/A	0.000460679	0.000232636	5.59197e-05	#N/A	#N/A	#N/A	1.04063	1.35573	1.37363	#N/A	#N/A	#N/A
GOPC	UP	#N/A	#N/A	#N/A	#N/A	#N/A	0.000460991	#N/A	#N/A	#N/A	#N/A	#N/A	1.07224	#N/A	#N/A	#N/A	#N/A	#N/A
LARP4	UP	#N/A	#N/A	#N/A	#N/A	#N/A	0.000461774	#N/A	#N/A	#N/A	#N/A	#N/A	1.18447	#N/A	#N/A	#N/A	#N/A	#N/A
SGTB	UP	#N/A	#N/A	#N/A	#N/A	#N/A	0.000463925	#N/A	#N/A	#N/A	#N/A	#N/A	1.48563	#N/A	#N/A	#N/A	#N/A	#N/A
FAH	DOWN	DOWN	DOWN	#N/A	#N/A	#N/A	0.000464087	0.0112675	0.00178187	#N/A	#N/A	#N/A	-1.70151	-1.17997	-1.05255	#N/A	#N/A	#N/A
CFAP97	UP	#N/A	#N/A	#N/A	#N/A	#N/A	0.000466364	#N/A	#N/A	#N/A	#N/A	#N/A	1.03084	#N/A	#N/A	#N/A	#N/A	#N/A
VPS50	UP	#N/A	#N/A	#N/A	#N/A	#N/A	0.000468774	#N/A	#N/A	#N/A	#N/A	#N/A	1.2365	#N/A	#N/A	#N/A	#N/A	#N/A
GUCY1A3	UP	UP	UP	#N/A	#N/A	#N/A	0.000469454	0.000428874	0.000114539	#N/A	#N/A	#N/A	1.11581	1.16738	1.24266	#N/A	#N/A	#N/A
PIM2	DOWN	#N/A	DOWN	#N/A	#N/A	#N/A	0.000470292	#N/A	0.000981648	#N/A	#N/A	#N/A	-1.63913	#N/A	-1.23404	#N/A	#N/A	#N/A
TRMT13	UP	#N/A	#N/A	#N/A	#N/A	#N/A	0.0004726	#N/A	#N/A	#N/A	#N/A	#N/A	1.23895	#N/A	#N/A	#N/A	#N/A	#N/A
LOC100516485	UP	UP	UP	#N/A	#N/A	#N/A	0.000472973	2.91627e-05	1.59557e-05	#N/A	#N/A	#N/A	1.17398	2.07578	1.94958	#N/A	#N/A	#N/A
RGS22	UP	UP	UP	#N/A	#N/A	#N/A	0.000473336	0.000577605	0.000201781	#N/A	#N/A	#N/A	2.65979	2.54186	2.97671	#N/A	#N/A	#N/A
LIN7C	UP	#N/A	#N/A	#N/A	#N/A	#N/A	0.000475818	#N/A	#N/A	#N/A	#N/A	#N/A	1.28231	#N/A	#N/A	#N/A	#N/A	#N/A
NAA50	UP	#N/A	#N/A	#N/A	#N/A	#N/A	0.000475835	#N/A	#N/A	#N/A	#N/A	#N/A	1.01854	#N/A	#N/A	#N/A	#N/A	#N/A
ESM1	DOWN	DOWN	DOWN	#N/A	#N/A	#N/A	0.000480427	0.000107534	5.85907e-05	#N/A	#N/A	#N/A	-1.03533	-1.84521	-1.54287	#N/A	#N/A	#N/A
ADH4_1	UP	UP	UP	#N/A	#N/A	#N/A	0.000484004	0.00109673	7.83845e-05	#N/A	#N/A	#N/A	1.15909	1.22173	1.41311	#N/A	#N/A	#N/A
CDC25C	UP	#N/A	#N/A	#N/A	DOWN	#N/A	0.000488544	#N/A	#N/A	#N/A	9.89402e-06	#N/A	1.06852	#N/A	#N/A	#N/A	-1.2338	#N/A
PPIG	UP	#N/A	#N/A	#N/A	#N/A	#N/A	0.000488738	#N/A	#N/A	#N/A	#N/A	#N/A	1.02879	#N/A	#N/A	#N/A	#N/A	#N/A
LOC102159167	UP	UP	UP	#N/A	#N/A	#N/A	0.000493808	0.0226442	0.00059075	#N/A	#N/A	#N/A	1.67252	1.03456	1.58848	#N/A	#N/A	#N/A
IFT74	UP	UP	UP	#N/A	#N/A	#N/A	0.000495457	0.00850734	0.000663787	#N/A	#N/A	#N/A	1.33992	1.02761	1.14032	#N/A	#N/A	#N/A
UBN2	UP	UP	UP	#N/A	#N/A	#N/A	0.000498868	0.0015402	0.000632401	#N/A	#N/A	#N/A	1.12999	1.09453	1.10658	#N/A	#N/A	#N/A
FOXM1	UP	UP	UP	#N/A	#N/A	#N/A	0.00049916	0.00636912	0.000261819	#N/A	#N/A	#N/A	1.7834	1.55079	1.70363	#N/A	#N/A	#N/A
SH3BGRL	UP	#N/A	#N/A	#N/A	#N/A	#N/A	0.000499693	#N/A	#N/A	#N/A	#N/A	#N/A	1.0867	#N/A	#N/A	#N/A	#N/A	#N/A
PIK3CB	UP	#N/A	#N/A	#N/A	#N/A	#N/A	0.000501783	#N/A	#N/A	#N/A	#N/A	#N/A	1.24723	#N/A	#N/A	#N/A	#N/A	#N/A
B3GALT2	UP	UP	UP	#N/A	#N/A	#N/A	0.000502376	0.000831683	0.000101072	#N/A	#N/A	#N/A	2.64734	2.18747	2.74479	#N/A	#N/A	#N/A
ATXN2L	DOWN	DOWN	#N/A	#N/A	#N/A	#N/A	0.000502604	0.00727327	#N/A	#N/A	#N/A	#N/A	-1.3139	-1.00844	#N/A	#N/A	#N/A	#N/A
SVIL	UP	UP	UP	#N/A	UP	#N/A	0.00050503	0.000227015	1.68967e-05	#N/A	8.27267e-07	#N/A	1.50382	1.90695	2.49389	#N/A	1.00554	#N/A
LOC110257476	UP	UP	UP	#N/A	#N/A	#N/A	0.000505192	0.00349661	0.00175885	#N/A	#N/A	#N/A	2.63237	1.87434	2.09068	#N/A	#N/A	#N/A
ITGB8	UP	#N/A	UP	#N/A	#N/A	#N/A	0.000510736	#N/A	0.0031144	#N/A	#N/A	#N/A	1.47486	#N/A	1.02605	#N/A	#N/A	#N/A
RAB15	DOWN	DOWN	DOWN	#N/A	#N/A	#N/A	0.000511273	0.00108512	0.000598901	#N/A	#N/A	#N/A	-1.34317	-1.41539	-1.64701	#N/A	#N/A	#N/A
GMCL1	UP	#N/A	UP	#N/A	#N/A	#N/A	0.000512841	#N/A	0.00060128	#N/A	#N/A	#N/A	1.10516	#N/A	1.17086	#N/A	#N/A	#N/A
LOC110255990	DOWN	DOWN	DOWN	#N/A	#N/A	#N/A	0.000513332	0.000310362	0.00036172	#N/A	#N/A	#N/A	-1.34507	-1.36403	-1.24317	#N/A	#N/A	#N/A
SLC25A36	UP	#N/A	#N/A	#N/A	#N/A	#N/A	0.000513664	#N/A	#N/A	#N/A	#N/A	#N/A	1.07919	#N/A	#N/A	#N/A	#N/A	#N/A
SLC35A3	UP	#N/A	#N/A	#N/A	#N/A	#N/A	0.000522194	#N/A	#N/A	#N/A	#N/A	#N/A	1.02042	#N/A	#N/A	#N/A	#N/A	#N/A
LOC110259669	UP	UP	UP	#N/A	#N/A	#N/A	0.000523419	0.00220351	0.000942305	#N/A	#N/A	#N/A	1.44894	1.60935	1.24457	#N/A	#N/A	#N/A
PRDM1	DOWN	DOWN	DOWN	#N/A	#N/A	#N/A	0.000530678	1.00269e-05	4.67953e-06	#N/A	#N/A	#N/A	-2.82617	-3.73171	-3.68244	#N/A	#N/A	#N/A
DIS3	UP	#N/A	#N/A	#N/A	#N/A	#N/A	0.000532016	#N/A	#N/A	#N/A	#N/A	#N/A	1.02594	#N/A	#N/A	#N/A	#N/A	#N/A
C7H6orf136	DOWN	#N/A	#N/A	#N/A	#N/A	#N/A	0.00053214	#N/A	#N/A	#N/A	#N/A	#N/A	-1.28605	#N/A	#N/A	#N/A	#N/A	#N/A
KATNBL1	UP	#N/A	#N/A	#N/A	#N/A	#N/A	0.000532667	#N/A	#N/A	#N/A	#N/A	#N/A	1.06251	#N/A	#N/A	#N/A	#N/A	#N/A
NMRK1	UP	#N/A	#N/A	#N/A	#N/A	#N/A	0.000533011	#N/A	#N/A	#N/A	#N/A	#N/A	1.00775	#N/A	#N/A	#N/A	#N/A	#N/A
ZNF782	UP	#N/A	UP	#N/A	#N/A	#N/A	0.000535455	#N/A	0.000211831	#N/A	#N/A	#N/A	1.05208	#N/A	1.17175	#N/A	#N/A	#N/A
GK5	UP	#N/A	#N/A	#N/A	#N/A	#N/A	0.000537469	#N/A	#N/A	#N/A	#N/A	#N/A	1.25886	#N/A	#N/A	#N/A	#N/A	#N/A
MDGA2	UP	UP	UP	#N/A	#N/A	#N/A	0.000538242	0.00402201	0.000482312	#N/A	#N/A	#N/A	1.34096	1.24895	1.25122	#N/A	#N/A	#N/A
ZFP90	UP	#N/A	#N/A	#N/A	#N/A	#N/A	0.000539615	#N/A	#N/A	#N/A	#N/A	#N/A	1.19218	#N/A	#N/A	#N/A	#N/A	#N/A
NCALD	UP	UP	UP	#N/A	#N/A	#N/A	0.000540666	3.85524e-05	3.78892e-06	#N/A	#N/A	#N/A	1.60485	2.45511	2.56539	#N/A	#N/A	#N/A
APLN	DOWN	DOWN	DOWN	UP	UP	#N/A	0.000541656	0.0139754	0.0113248	0.00403399	0.000400425	#N/A	-2.87966	-1.39042	-1.32739	1.54072	1.56749	#N/A
AP3M2	DOWN	DOWN	#N/A	#N/A	#N/A	#N/A	0.000542627	0.00102386	#N/A	#N/A	#N/A	#N/A	-1.10628	-1.13827	#N/A	#N/A	#N/A	#N/A
LOC110255294	UP	UP	UP	#N/A	#N/A	#N/A	0.000543789	3.34782e-05	5.49837e-05	#N/A	#N/A	#N/A	1.88178	2.51001	2.29291	#N/A	#N/A	#N/A
CCNT2	UP	#N/A	UP	#N/A	#N/A	#N/A	0.000544658	#N/A	0.00154797	#N/A	#N/A	#N/A	1.34523	#N/A	1.02701	#N/A	#N/A	#N/A
CDKN1A	DOWN	#N/A	#N/A	#N/A	#N/A	#N/A	0.000544726	#N/A	#N/A	#N/A	#N/A	#N/A	-1.06516	#N/A	#N/A	#N/A	#N/A	#N/A
44992	UP	#N/A	#N/A	#N/A	#N/A	#N/A	0.000544966	#N/A	#N/A	#N/A	#N/A	#N/A	1.09937	#N/A	#N/A	#N/A	#N/A	#N/A
SKA1	UP	#N/A	#N/A	#N/A	DOWN	#N/A	0.000545491	#N/A	#N/A	#N/A	1.49132e-05	#N/A	1.06235	#N/A	#N/A	#N/A	-1.26875	#N/A
LOC102158973	UP	UP	#N/A	#N/A	#N/A	#N/A	0.000545659	0.00127258	#N/A	#N/A	#N/A	#N/A	1.82433	1.70088	#N/A	#N/A	#N/A	#N/A
SRSF11	UP	#N/A	#N/A	#N/A	#N/A	#N/A	0.000546023	#N/A	#N/A	#N/A	#N/A	#N/A	1.1188	#N/A	#N/A	#N/A	#N/A	#N/A
RAD51	UP	#N/A	#N/A	#N/A	#N/A	#N/A	0.000546841	#N/A	#N/A	#N/A	#N/A	#N/A	1.03668	#N/A	#N/A	#N/A	#N/A	#N/A
INSIG1	UP	UP	UP	UP	#N/A	#N/A	0.000549915	8.01113e-06	9.26618e-06	8.03e-05	#N/A	#N/A	1.22234	2.34563	2.06982	1.17835	#N/A	#N/A
LOC102166678	UP	UP	UP	#N/A	#N/A	#N/A	0.000551122	0.00317963	0.000308583	#N/A	#N/A	#N/A	2.41793	2.06879	2.5046	#N/A	#N/A	#N/A
DTWD2	UP	UP	UP	#N/A	#N/A	#N/A	0.000551147	0.00543161	0.00242572	#N/A	#N/A	#N/A	1.42484	1.30277	1.00593	#N/A	#N/A	#N/A
RAD54L	UP	UP	UP	#N/A	#N/A	#N/A	0.000551474	0.0057069	0.00236444	#N/A	#N/A	#N/A	1.48159	1.0631	1.03026	#N/A	#N/A	#N/A
INPP5F	UP	#N/A	#N/A	#N/A	#N/A	#N/A	0.000555338	#N/A	#N/A	#N/A	#N/A	#N/A	1.10142	#N/A	#N/A	#N/A	#N/A	#N/A
UBA6	UP	#N/A	#N/A	#N/A	#N/A	#N/A	0.000558191	#N/A	#N/A	#N/A	#N/A	#N/A	1.14717	#N/A	#N/A	#N/A	#N/A	#N/A
NSRP1	UP	#N/A	#N/A	#N/A	#N/A	#N/A	0.000560873	#N/A	#N/A	#N/A	#N/A	#N/A	1.31287	#N/A	#N/A	#N/A	#N/A	#N/A
ATG4C	UP	#N/A	UP	#N/A	#N/A	#N/A	0.000561039	#N/A	0.000654174	#N/A	#N/A	#N/A	1.0518	#N/A	1.01141	#N/A	#N/A	#N/A
C1RL	DOWN	DOWN	DOWN	#N/A	#N/A	#N/A	0.000564857	0.00793716	0.00714683	#N/A	#N/A	#N/A	-1.80447	-1.12105	-1.06016	#N/A	#N/A	#N/A
THNSL2	DOWN	#N/A	#N/A	#N/A	#N/A	#N/A	0.000566864	#N/A	#N/A	#N/A	#N/A	#N/A	-1.3689	#N/A	#N/A	#N/A	#N/A	#N/A
PARP9	UP	#N/A	UP	#N/A	#N/A	#N/A	0.000567989	#N/A	0.000472235	#N/A	#N/A	#N/A	1.12965	#N/A	1.08045	#N/A	#N/A	#N/A
ARHGEF5	DOWN	DOWN	DOWN	#N/A	DOWN	#N/A	0.000570828	0.000559004	8.10575e-06	#N/A	0.00152862	#N/A	-1.26248	-1.59534	-2.3138	#N/A	-1.0242	#N/A
MADD	DOWN	#N/A	#N/A	#N/A	#N/A	#N/A	0.00057306	#N/A	#N/A	#N/A	#N/A	#N/A	-1.1752	#N/A	#N/A	#N/A	#N/A	#N/A
PTBP2	UP	#N/A	#N/A	#N/A	#N/A	#N/A	0.000577773	#N/A	#N/A	#N/A	#N/A	#N/A	1.07138	#N/A	#N/A	#N/A	#N/A	#N/A
CSRNP1	DOWN	DOWN	DOWN	#N/A	#N/A	#N/A	0.000577839	0.00724548	0.00351167	#N/A	#N/A	#N/A	-1.78836	-1.60017	-1.08632	#N/A	#N/A	#N/A
LOC110259167	DOWN	DOWN	DOWN	#N/A	#N/A	#N/A	0.000579063	0.00118662	3.99078e-05	#N/A	#N/A	#N/A	-1.04809	-1.17939	-1.70385	#N/A	#N/A	#N/A
LOC102164814	UP	#N/A	#N/A	#N/A	#N/A	#N/A	0.000579623	#N/A	#N/A	#N/A	#N/A	#N/A	2.0777	#N/A	#N/A	#N/A	#N/A	#N/A
VAV3	UP	#N/A	#N/A	#N/A	DOWN	#N/A	0.000582878	#N/A	#N/A	#N/A	2.35064e-05	#N/A	1.06522	#N/A	#N/A	#N/A	-1.34082	#N/A
RAB8B	UP	#N/A	#N/A	#N/A	#N/A	#N/A	0.0005853	#N/A	#N/A	#N/A	#N/A	#N/A	1.03993	#N/A	#N/A	#N/A	#N/A	#N/A
LOC106507672	DOWN	DOWN	#N/A	#N/A	#N/A	#N/A	0.000587305	0.000279118	#N/A	#N/A	#N/A	#N/A	-1.18528	-1.67301	#N/A	#N/A	#N/A	#N/A
CUL5	UP	#N/A	UP	#N/A	#N/A	#N/A	0.000591212	#N/A	0.000982052	#N/A	#N/A	#N/A	1.37043	#N/A	1.12861	#N/A	#N/A	#N/A
STK10	DOWN	#N/A	#N/A	#N/A	#N/A	#N/A	0.000591697	#N/A	#N/A	#N/A	#N/A	#N/A	-1.0926	#N/A	#N/A	#N/A	#N/A	#N/A
ANP32E	UP	#N/A	#N/A	#N/A	#N/A	#N/A	0.000591894	#N/A	#N/A	#N/A	#N/A	#N/A	1.00506	#N/A	#N/A	#N/A	#N/A	#N/A
ALG13	UP	#N/A	#N/A	#N/A	#N/A	#N/A	0.000600734	#N/A	#N/A	#N/A	#N/A	#N/A	1.16058	#N/A	#N/A	#N/A	#N/A	#N/A
C1H14orf37	UP	UP	UP	#N/A	#N/A	#N/A	0.00060528	0.000269886	2.7208e-05	#N/A	#N/A	#N/A	1.02741	1.31464	1.53585	#N/A	#N/A	#N/A
FAM49A	UP	UP	UP	#N/A	#N/A	#N/A	0.000610595	0.000136254	1.40797e-05	#N/A	#N/A	#N/A	1.8591	2.4955	2.8569	#N/A	#N/A	#N/A
MTX3	UP	#N/A	#N/A	#N/A	#N/A	#N/A	0.000612739	#N/A	#N/A	#N/A	#N/A	#N/A	1.01557	#N/A	#N/A	#N/A	#N/A	#N/A
RRM2B	UP	#N/A	#N/A	#N/A	#N/A	#N/A	0.00061493	#N/A	#N/A	#N/A	#N/A	#N/A	1.23195	#N/A	#N/A	#N/A	#N/A	#N/A
RNF113A	DOWN	DOWN	#N/A	#N/A	#N/A	#N/A	0.000621157	0.0141945	#N/A	#N/A	#N/A	#N/A	-1.74766	-1.10951	#N/A	#N/A	#N/A	#N/A
MEX3B	UP	#N/A	#N/A	#N/A	#N/A	#N/A	0.00062332	#N/A	#N/A	#N/A	#N/A	#N/A	1.03528	#N/A	#N/A	#N/A	#N/A	#N/A
RALGPS2	UP	#N/A	#N/A	#N/A	#N/A	#N/A	0.000625225	#N/A	#N/A	#N/A	#N/A	#N/A	1.10473	#N/A	#N/A	#N/A	#N/A	#N/A
AQP4	DOWN	DOWN	DOWN	#N/A	#N/A	#N/A	0.000626232	0.000312721	3.81531e-05	#N/A	#N/A	#N/A	-1.55796	-2.76057	-2.65071	#N/A	#N/A	#N/A
SMIM3	DOWN	#N/A	#N/A	#N/A	#N/A	#N/A	0.00062635	#N/A	#N/A	#N/A	#N/A	#N/A	-1.59801	#N/A	#N/A	#N/A	#N/A	#N/A
ZWINT	UP	#N/A	#N/A	DOWN	DOWN	#N/A	0.000630022	#N/A	#N/A	0.000500758	0.00135263	#N/A	1.7934	#N/A	#N/A	-1.49217	-1.1488	#N/A
ZMAT3	UP	#N/A	UP	#N/A	#N/A	#N/A	0.000632964	#N/A	0.00041944	#N/A	#N/A	#N/A	1.09742	#N/A	1.15433	#N/A	#N/A	#N/A
LOC110255653	UP	UP	UP	#N/A	#N/A	#N/A	0.000634601	0.000680152	0.000112656	#N/A	#N/A	#N/A	1.65034	1.49481	1.89038	#N/A	#N/A	#N/A
CALCB_1	DOWN	DOWN	DOWN	#N/A	#N/A	#N/A	0.000638008	4.99387e-05	2.04562e-06	#N/A	#N/A	#N/A	-2.77816	-4.18041	-4.70698	#N/A	#N/A	#N/A
BEAN1	DOWN	DOWN	DOWN	#N/A	#N/A	#N/A	0.000639292	0.0160081	0.00453385	#N/A	#N/A	#N/A	-2.51917	-1.97894	-1.58721	#N/A	#N/A	#N/A
NEURL1B	UP	UP	UP	#N/A	#N/A	#N/A	0.000639944	0.000973138	0.00153631	#N/A	#N/A	#N/A	1.66551	1.6726	1.65448	#N/A	#N/A	#N/A
TMEM170B	UP	UP	UP	#N/A	#N/A	#N/A	0.000642561	0.00245877	0.00102445	#N/A	#N/A	#N/A	1.48211	1.29863	1.35684	#N/A	#N/A	#N/A
USP53	UP	#N/A	#N/A	DOWN	#N/A	#N/A	0.00064284	#N/A	#N/A	0.000610964	#N/A	#N/A	1.08277	#N/A	#N/A	-1.00736	#N/A	#N/A
GHSR	UP	#N/A	UP	#N/A	#N/A	#N/A	0.000645006	#N/A	0.000182259	#N/A	#N/A	#N/A	2.78236	#N/A	2.9751	#N/A	#N/A	#N/A
ZNF484	UP	UP	UP	#N/A	#N/A	#N/A	0.000646882	0.00906302	0.00120355	#N/A	#N/A	#N/A	1.74285	1.2149	1.46824	#N/A	#N/A	#N/A
GSPT2	DOWN	DOWN	DOWN	#N/A	#N/A	#N/A	0.000647383	0.00268368	0.000122265	#N/A	#N/A	#N/A	-1.21123	-1.41133	-1.34009	#N/A	#N/A	#N/A
LOC100626097	UP	#N/A	#N/A	#N/A	#N/A	#N/A	0.000648371	#N/A	#N/A	#N/A	#N/A	#N/A	1.21279	#N/A	#N/A	#N/A	#N/A	#N/A
ID1	DOWN	DOWN	DOWN	#N/A	#N/A	#N/A	0.000649182	0.000950226	0.000302242	#N/A	#N/A	#N/A	-2.58749	-2.94268	-2.59072	#N/A	#N/A	#N/A
PUS7L	UP	#N/A	#N/A	#N/A	#N/A	#N/A	0.000652845	#N/A	#N/A	#N/A	#N/A	#N/A	1.0003	#N/A	#N/A	#N/A	#N/A	#N/A
DUT	UP	#N/A	#N/A	#N/A	DOWN	#N/A	0.000653264	#N/A	#N/A	#N/A	7.88679e-05	#N/A	1.21921	#N/A	#N/A	#N/A	-1.24954	#N/A
LOC102158569	UP	#N/A	#N/A	#N/A	#N/A	#N/A	0.000658928	#N/A	#N/A	#N/A	#N/A	#N/A	1.00493	#N/A	#N/A	#N/A	#N/A	#N/A
USP8	UP	#N/A	#N/A	#N/A	#N/A	#N/A	0.000660644	#N/A	#N/A	#N/A	#N/A	#N/A	1.08137	#N/A	#N/A	#N/A	#N/A	#N/A
DOCK11	UP	UP	UP	#N/A	#N/A	#N/A	0.000665178	0.00546089	0.000265261	#N/A	#N/A	#N/A	1.18989	1.10274	1.36728	#N/A	#N/A	#N/A
CHEK1	UP	#N/A	#N/A	DOWN	DOWN	#N/A	0.000665729	#N/A	#N/A	0.00203194	9.36739e-05	#N/A	1.77882	#N/A	#N/A	-1.22813	-1.00619	#N/A
DPY19L4	UP	#N/A	#N/A	#N/A	#N/A	#N/A	0.000673862	#N/A	#N/A	#N/A	#N/A	#N/A	1.16837	#N/A	#N/A	#N/A	#N/A	#N/A
FGF13	DOWN	DOWN	DOWN	#N/A	#N/A	#N/A	0.000674578	0.000360078	5.63114e-05	#N/A	#N/A	#N/A	-1.16234	-1.72629	-1.797	#N/A	#N/A	#N/A
LOC110261940	DOWN	DOWN	DOWN	#N/A	#N/A	#N/A	0.000675371	0.00195648	0.000676542	#N/A	#N/A	#N/A	-1.49985	-1.35477	-1.25041	#N/A	#N/A	#N/A
CEP112	UP	UP	UP	#N/A	#N/A	#N/A	0.000676204	0.00682246	0.00227217	#N/A	#N/A	#N/A	1.86485	1.27984	1.43401	#N/A	#N/A	#N/A
ZFYVE1	DOWN	#N/A	#N/A	#N/A	#N/A	#N/A	0.000678293	#N/A	#N/A	#N/A	#N/A	#N/A	-1.03167	#N/A	#N/A	#N/A	#N/A	#N/A
PTAR1	UP	#N/A	#N/A	#N/A	#N/A	#N/A	0.000683024	#N/A	#N/A	#N/A	#N/A	#N/A	1.30781	#N/A	#N/A	#N/A	#N/A	#N/A
SLC7A2	UP	#N/A	UP	#N/A	#N/A	#N/A	0.000683902	#N/A	0.000269874	#N/A	#N/A	#N/A	1.05157	#N/A	1.06347	#N/A	#N/A	#N/A
ARAP2	UP	UP	UP	#N/A	#N/A	#N/A	0.00068635	0.00861915	0.00187888	#N/A	#N/A	#N/A	2.27323	1.53962	1.91455	#N/A	#N/A	#N/A
CCDC66	UP	#N/A	#N/A	#N/A	#N/A	#N/A	0.00068733	#N/A	#N/A	#N/A	#N/A	#N/A	1.26429	#N/A	#N/A	#N/A	#N/A	#N/A
PRAM1	DOWN	DOWN	DOWN	#N/A	#N/A	#N/A	0.000689271	0.0051998	0.00155784	#N/A	#N/A	#N/A	-2.54279	-1.60849	-1.87127	#N/A	#N/A	#N/A
TUBA4A	DOWN	DOWN	DOWN	#N/A	#N/A	#N/A	0.000693127	0.00241626	0.0018006	#N/A	#N/A	#N/A	-2.42817	-1.75208	-1.61211	#N/A	#N/A	#N/A
OGFOD2	DOWN	#N/A	#N/A	#N/A	UP	#N/A	0.00069589	#N/A	#N/A	#N/A	0.00115082	#N/A	-1.79475	#N/A	#N/A	#N/A	1.01979	#N/A
LMCD1	UP	UP	UP	#N/A	#N/A	#N/A	0.000697521	0.000819857	3.19325e-05	#N/A	#N/A	#N/A	1.48082	1.73061	2.35979	#N/A	#N/A	#N/A
FSD1L	UP	UP	UP	#N/A	#N/A	#N/A	0.000701331	0.00666138	0.0116176	#N/A	#N/A	#N/A	2.08686	1.42546	1.26988	#N/A	#N/A	#N/A
LOC110261211	UP	UP	UP	#N/A	#N/A	#N/A	0.000708163	0.00175411	0.000250983	#N/A	#N/A	#N/A	2.26339	1.87491	2.21131	#N/A	#N/A	#N/A
PNPT1	UP	#N/A	#N/A	#N/A	#N/A	#N/A	0.000714626	#N/A	#N/A	#N/A	#N/A	#N/A	1.22371	#N/A	#N/A	#N/A	#N/A	#N/A
ZBED5	UP	#N/A	#N/A	#N/A	#N/A	#N/A	0.000716184	#N/A	#N/A	#N/A	#N/A	#N/A	1.17705	#N/A	#N/A	#N/A	#N/A	#N/A
DNAJB14	UP	#N/A	#N/A	#N/A	#N/A	#N/A	0.000716639	#N/A	#N/A	#N/A	#N/A	#N/A	1.02336	#N/A	#N/A	#N/A	#N/A	#N/A
TTC23	UP	#N/A	UP	#N/A	#N/A	#N/A	0.000722753	#N/A	0.000675451	#N/A	#N/A	#N/A	1.26693	#N/A	1.17257	#N/A	#N/A	#N/A
BCOR	DOWN	#N/A	DOWN	#N/A	#N/A	DOWN	0.000725508	#N/A	9.00213e-05	#N/A	#N/A	0.000185165	-1.07045	#N/A	-1.3627	#N/A	#N/A	-1.01489
LOC100520992	DOWN	DOWN	#N/A	#N/A	#N/A	#N/A	0.000727258	0.00170266	#N/A	#N/A	#N/A	#N/A	-1.31139	-1.02474	#N/A	#N/A	#N/A	#N/A
FAM200B	UP	#N/A	UP	DOWN	#N/A	#N/A	0.000729591	#N/A	0.00493947	0.00336152	#N/A	#N/A	2.01772	#N/A	1.36892	-1.03819	#N/A	#N/A
YIPF6	UP	#N/A	#N/A	#N/A	#N/A	#N/A	0.000733412	#N/A	#N/A	#N/A	#N/A	#N/A	1.02435	#N/A	#N/A	#N/A	#N/A	#N/A
GDAP1	UP	#N/A	#N/A	#N/A	#N/A	#N/A	0.000742584	#N/A	#N/A	#N/A	#N/A	#N/A	1.37582	#N/A	#N/A	#N/A	#N/A	#N/A
KCNJ2	UP	UP	UP	#N/A	#N/A	#N/A	0.000745951	0.00292137	0.000430109	#N/A	#N/A	#N/A	1.4054	1.19901	1.376	#N/A	#N/A	#N/A
IKZF2	UP	#N/A	#N/A	#N/A	#N/A	#N/A	0.0007473	#N/A	#N/A	#N/A	#N/A	#N/A	1.22321	#N/A	#N/A	#N/A	#N/A	#N/A
LOC100517025	UP	UP	UP	#N/A	#N/A	#N/A	0.000762797	0.0286289	0.00687759	#N/A	#N/A	#N/A	1.65998	1.14822	1.07732	#N/A	#N/A	#N/A
MRI1	DOWN	DOWN	DOWN	#N/A	#N/A	#N/A	0.000763819	0.0299613	0.00911424	#N/A	#N/A	#N/A	-1.39932	-1.48287	-1.33848	#N/A	#N/A	#N/A
CSRP2	DOWN	DOWN	DOWN	#N/A	#N/A	#N/A	0.000765535	0.00866384	0.00567154	#N/A	#N/A	#N/A	-1.49952	-1.49217	-1.07783	#N/A	#N/A	#N/A
LOC110257274	UP	UP	UP	#N/A	#N/A	#N/A	0.000766098	0.00432642	0.00279043	#N/A	#N/A	#N/A	1.51513	1.12309	1.28546	#N/A	#N/A	#N/A
LOC110262090	UP	#N/A	UP	#N/A	#N/A	#N/A	0.000766162	#N/A	0.00030498	#N/A	#N/A	#N/A	1.16956	#N/A	1.2335	#N/A	#N/A	#N/A
SMURF1	DOWN	DOWN	DOWN	#N/A	#N/A	#N/A	0.000770016	0.00060992	0.000258068	#N/A	#N/A	#N/A	-1.3381	-1.38366	-1.34293	#N/A	#N/A	#N/A
ARHGAP27	DOWN	DOWN	DOWN	#N/A	#N/A	#N/A	0.000771925	0.00274962	0.00685237	#N/A	#N/A	#N/A	-3.96785	-3.03792	-2.16883	#N/A	#N/A	#N/A
NOB1	DOWN	DOWN	#N/A	#N/A	#N/A	#N/A	0.000774654	0.000349502	#N/A	#N/A	#N/A	#N/A	-1.34133	-1.23882	#N/A	#N/A	#N/A	#N/A
WDR76	UP	#N/A	#N/A	#N/A	#N/A	#N/A	0.000777454	#N/A	#N/A	#N/A	#N/A	#N/A	1.17091	#N/A	#N/A	#N/A	#N/A	#N/A
CASC1	UP	UP	UP	#N/A	#N/A	#N/A	0.000790043	0.000413638	5.09671e-05	#N/A	#N/A	#N/A	1.77417	2.12413	2.3998	#N/A	#N/A	#N/A
ADAM33	UP	UP	UP	#N/A	#N/A	#N/A	0.000794505	0.000576238	6.33596e-05	#N/A	#N/A	#N/A	1.75478	2.1826	2.61304	#N/A	#N/A	#N/A
COMMD10	UP	#N/A	#N/A	#N/A	#N/A	#N/A	0.000795125	#N/A	#N/A	#N/A	#N/A	#N/A	1.25206	#N/A	#N/A	#N/A	#N/A	#N/A
KLHL26	DOWN	DOWN	#N/A	#N/A	#N/A	#N/A	0.000802837	0.00711094	#N/A	#N/A	#N/A	#N/A	-1.24545	-1.04391	#N/A	#N/A	#N/A	#N/A
CENPO	UP	#N/A	#N/A	#N/A	#N/A	#N/A	0.000805923	#N/A	#N/A	#N/A	#N/A	#N/A	1.0516	#N/A	#N/A	#N/A	#N/A	#N/A
SLAIN1	UP	UP	UP	UP	UP	#N/A	0.000808511	7.4924e-05	5.12685e-06	0.0011753	6.5076e-07	#N/A	1.81926	2.78165	3.65791	1.02191	1.84223	#N/A
LOC110260368	UP	UP	UP	#N/A	#N/A	#N/A	0.000831166	0.00201366	3.30364e-05	#N/A	#N/A	#N/A	1.09773	1.34258	1.71864	#N/A	#N/A	#N/A
TBX3	DOWN	DOWN	DOWN	#N/A	#N/A	#N/A	0.00083164	3.02825e-05	0.000678187	#N/A	#N/A	#N/A	-1.02661	-2.01358	-1.35136	#N/A	#N/A	#N/A
ZNF883	UP	#N/A	UP	#N/A	#N/A	#N/A	0.000838296	#N/A	0.000659951	#N/A	#N/A	#N/A	1.46439	#N/A	1.27966	#N/A	#N/A	#N/A
FGD5	DOWN	DOWN	#N/A	#N/A	UP	UP	0.000842312	0.0036276	#N/A	#N/A	0.000509613	0.0180741	-1.77761	-1.7969	#N/A	#N/A	1.08692	1.07796
TNFAIP8	UP	UP	#N/A	#N/A	#N/A	#N/A	0.000843251	0.0099513	#N/A	#N/A	#N/A	#N/A	1.16118	1.04598	#N/A	#N/A	#N/A	#N/A
FAM13C	UP	UP	UP	#N/A	#N/A	#N/A	0.000844331	0.012494	2.778e-05	#N/A	#N/A	#N/A	1.74138	1.42158	2.16675	#N/A	#N/A	#N/A
LOC100624495	UP	#N/A	UP	#N/A	#N/A	#N/A	0.000846153	#N/A	0.000217894	#N/A	#N/A	#N/A	1.16221	#N/A	1.32368	#N/A	#N/A	#N/A
LOC110257345	UP	UP	UP	#N/A	#N/A	#N/A	0.000846292	0.00140774	0.00121922	#N/A	#N/A	#N/A	1.51496	1.57913	1.2918	#N/A	#N/A	#N/A
NCAPD2	UP	#N/A	#N/A	#N/A	#N/A	#N/A	0.000847774	#N/A	#N/A	#N/A	#N/A	#N/A	1.33047	#N/A	#N/A	#N/A	#N/A	#N/A
TAF1D	UP	#N/A	#N/A	#N/A	#N/A	#N/A	0.000849586	#N/A	#N/A	#N/A	#N/A	#N/A	1.01063	#N/A	#N/A	#N/A	#N/A	#N/A
EIF5A2	UP	#N/A	UP	#N/A	#N/A	#N/A	0.000851158	#N/A	0.00414636	#N/A	#N/A	#N/A	1.47606	#N/A	1.06422	#N/A	#N/A	#N/A
ZFC3H1	UP	#N/A	UP	#N/A	#N/A	#N/A	0.000851781	#N/A	0.000834701	#N/A	#N/A	#N/A	1.22503	#N/A	1.14231	#N/A	#N/A	#N/A
BDKRB1	DOWN	DOWN	DOWN	#N/A	#N/A	#N/A	0.000852272	0.00128861	0.000395288	#N/A	#N/A	#N/A	-2.25222	-2.87736	-2.54878	#N/A	#N/A	#N/A
GPR35	UP	UP	#N/A	#N/A	#N/A	#N/A	0.000857065	0.00206148	#N/A	#N/A	#N/A	#N/A	1.56541	1.58982	#N/A	#N/A	#N/A	#N/A
VCPIP1	UP	#N/A	#N/A	#N/A	#N/A	#N/A	0.000866068	#N/A	#N/A	#N/A	#N/A	#N/A	1.00556	#N/A	#N/A	#N/A	#N/A	#N/A
RANBP6	UP	#N/A	#N/A	#N/A	#N/A	#N/A	0.00086653	#N/A	#N/A	#N/A	#N/A	#N/A	1.04147	#N/A	#N/A	#N/A	#N/A	#N/A
TEX15	UP	#N/A	#N/A	#N/A	DOWN	#N/A	0.000871503	#N/A	#N/A	#N/A	0.0021522	#N/A	1.8698	#N/A	#N/A	#N/A	-1.03673	#N/A
SCAI	UP	#N/A	UP	#N/A	#N/A	#N/A	0.000872534	#N/A	0.000549077	#N/A	#N/A	#N/A	1.08024	#N/A	1.08962	#N/A	#N/A	#N/A
PPCDC	DOWN	DOWN	DOWN	#N/A	#N/A	#N/A	0.000875646	0.00422858	0.0015048	#N/A	#N/A	#N/A	-1.24362	-1.29792	-1.06038	#N/A	#N/A	#N/A
ADAMTS5	UP	#N/A	#N/A	#N/A	#N/A	#N/A	0.000881479	#N/A	#N/A	#N/A	#N/A	#N/A	1.19052	#N/A	#N/A	#N/A	#N/A	#N/A
GATA6	DOWN	DOWN	DOWN	#N/A	#N/A	#N/A	0.00088217	0.000241813	9.09133e-06	#N/A	#N/A	#N/A	-1.74028	-2.04941	-2.86356	#N/A	#N/A	#N/A
LOC100516424	UP	UP	#N/A	#N/A	#N/A	#N/A	0.000885689	0.00226804	#N/A	#N/A	#N/A	#N/A	1.16912	1.20354	#N/A	#N/A	#N/A	#N/A
SRGAP3	UP	UP	UP	UP	UP	#N/A	0.000886221	1.21083e-05	3.26853e-06	0.000221798	7.48448e-07	#N/A	1.55188	2.7347	3.24622	1.23705	1.70477	#N/A
GID4	DOWN	#N/A	#N/A	#N/A	#N/A	#N/A	0.00088791	#N/A	#N/A	#N/A	#N/A	#N/A	-1.11264	#N/A	#N/A	#N/A	#N/A	#N/A
EME1	UP	#N/A	#N/A	#N/A	#N/A	#N/A	0.000890165	#N/A	#N/A	#N/A	#N/A	#N/A	1.18401	#N/A	#N/A	#N/A	#N/A	#N/A
LOC100627222	UP	#N/A	#N/A	#N/A	#N/A	#N/A	0.000892248	#N/A	#N/A	#N/A	#N/A	#N/A	1.12028	#N/A	#N/A	#N/A	#N/A	#N/A
ZNF567	UP	#N/A	UP	#N/A	#N/A	#N/A	0.00089305	#N/A	0.000447226	#N/A	#N/A	#N/A	1.26973	#N/A	1.39766	#N/A	#N/A	#N/A
OSBPL10	DOWN	DOWN	DOWN	#N/A	#N/A	#N/A	0.000896434	0.00395576	0.000769313	#N/A	#N/A	#N/A	-1.42424	-1.59942	-1.38007	#N/A	#N/A	#N/A
ZBTB37	UP	UP	UP	#N/A	#N/A	#N/A	0.000899842	0.0032196	0.00164268	#N/A	#N/A	#N/A	1.2389	1.04804	1.15214	#N/A	#N/A	#N/A
GPR156	DOWN	DOWN	DOWN	#N/A	#N/A	#N/A	0.000906319	0.000219289	9.44841e-05	#N/A	#N/A	#N/A	-1.12843	-1.44195	-1.72978	#N/A	#N/A	#N/A
MCCC1	UP	#N/A	UP	#N/A	#N/A	#N/A	0.000907645	#N/A	0.000485176	#N/A	#N/A	#N/A	1.04015	#N/A	1.23595	#N/A	#N/A	#N/A
RNF152	UP	UP	UP	#N/A	#N/A	#N/A	0.000907848	0.00240446	0.00361289	#N/A	#N/A	#N/A	1.41502	1.3236	1.13921	#N/A	#N/A	#N/A
MALL	DOWN	DOWN	DOWN	#N/A	#N/A	#N/A	0.000910487	0.000179379	0.000594238	#N/A	#N/A	#N/A	-1.68719	-2.06714	-2.29224	#N/A	#N/A	#N/A
CCDC73	UP	#N/A	UP	#N/A	#N/A	#N/A	0.000912232	#N/A	0.0011717	#N/A	#N/A	#N/A	1.55225	#N/A	1.3841	#N/A	#N/A	#N/A
CPEB3	UP	UP	UP	#N/A	#N/A	#N/A	0.000914829	0.00273869	0.000386339	#N/A	#N/A	#N/A	1.37005	1.28683	1.45517	#N/A	#N/A	#N/A
SPEF2	UP	UP	UP	#N/A	#N/A	#N/A	0.000918745	0.0350536	0.00147185	#N/A	#N/A	#N/A	1.58005	1.02142	1.33293	#N/A	#N/A	#N/A
TMCO4	DOWN	DOWN	#N/A	#N/A	#N/A	#N/A	0.00091911	0.0215472	#N/A	#N/A	#N/A	#N/A	-1.58003	-1.06401	#N/A	#N/A	#N/A	#N/A
TTC39B	UP	UP	#N/A	#N/A	#N/A	#N/A	0.000920173	0.0146471	#N/A	#N/A	#N/A	#N/A	1.54503	1.02231	#N/A	#N/A	#N/A	#N/A
LOC110255454	UP	UP	#N/A	#N/A	#N/A	#N/A	0.000924051	0.0109743	#N/A	#N/A	#N/A	#N/A	1.47905	1.09099	#N/A	#N/A	#N/A	#N/A
EXOSC10	DOWN	DOWN	#N/A	#N/A	#N/A	#N/A	0.000926411	0.024369	#N/A	#N/A	#N/A	#N/A	-1.33174	-1.02184	#N/A	#N/A	#N/A	#N/A
LOC100516731	UP	#N/A	UP	#N/A	#N/A	#N/A	0.000928617	#N/A	0.00877249	#N/A	#N/A	#N/A	1.61424	#N/A	1.02442	#N/A	#N/A	#N/A
PDCD2L	DOWN	DOWN	DOWN	#N/A	#N/A	#N/A	0.000932272	0.0024851	0.00177233	#N/A	#N/A	#N/A	-1.4661	-1.43071	-1.34182	#N/A	#N/A	#N/A
RAPGEF4	DOWN	DOWN	DOWN	#N/A	DOWN	#N/A	0.00093539	0.000460692	2.51697e-05	#N/A	0.000420391	#N/A	-1.15332	-2.1439	-2.69108	#N/A	-1.49243	#N/A
PNOC	DOWN	DOWN	DOWN	#N/A	#N/A	#N/A	0.000937958	0.00797792	0.00206276	#N/A	#N/A	#N/A	-3.11036	-2.28867	-2.34617	#N/A	#N/A	#N/A
CTNND2	DOWN	DOWN	DOWN	#N/A	#N/A	#N/A	0.000939035	0.00597697	0.000235989	#N/A	#N/A	#N/A	-1.30568	-1.29456	-1.69482	#N/A	#N/A	#N/A
LOC110258617	UP	#N/A	UP	#N/A	#N/A	#N/A	0.000939978	#N/A	0.00302615	#N/A	#N/A	#N/A	1.58047	#N/A	1.14335	#N/A	#N/A	#N/A
RHCG	DOWN	DOWN	DOWN	#N/A	#N/A	#N/A	0.000940595	0.00200654	0.00692924	#N/A	#N/A	#N/A	-3.32919	-2.43873	-2.26549	#N/A	#N/A	#N/A
U2SURP	UP	#N/A	#N/A	#N/A	#N/A	#N/A	0.00094124	#N/A	#N/A	#N/A	#N/A	#N/A	1.09616	#N/A	#N/A	#N/A	#N/A	#N/A
SPC24	UP	UP	UP	#N/A	#N/A	#N/A	0.000942602	0.00436786	0.00057262	#N/A	#N/A	#N/A	1.95798	1.5817	1.77385	#N/A	#N/A	#N/A
C16H5orf42	UP	#N/A	#N/A	#N/A	#N/A	#N/A	0.000942682	#N/A	#N/A	#N/A	#N/A	#N/A	1.17749	#N/A	#N/A	#N/A	#N/A	#N/A
LOC102159768	UP	UP	UP	#N/A	#N/A	#N/A	0.000946054	0.00221559	0.000561487	#N/A	#N/A	#N/A	1.40893	1.44635	1.34929	#N/A	#N/A	#N/A
ZBTB9	DOWN	#N/A	#N/A	#N/A	#N/A	#N/A	0.000947734	#N/A	#N/A	#N/A	#N/A	#N/A	-1.07871	#N/A	#N/A	#N/A	#N/A	#N/A
BAIAP2L1	DOWN	DOWN	DOWN	#N/A	#N/A	#N/A	0.000951899	0.00222355	0.000562699	#N/A	#N/A	#N/A	-1.48381	-1.54037	-1.61511	#N/A	#N/A	#N/A
A2M	UP	UP	UP	#N/A	#N/A	#N/A	0.000956861	0.00155834	8.48309e-05	#N/A	#N/A	#N/A	1.13145	1.18725	1.62824	#N/A	#N/A	#N/A
FOXN2	UP	#N/A	#N/A	#N/A	#N/A	#N/A	0.000961701	#N/A	#N/A	#N/A	#N/A	#N/A	1.19699	#N/A	#N/A	#N/A	#N/A	#N/A
CDCA5	UP	UP	UP	#N/A	#N/A	#N/A	0.000963783	0.0120921	0.00478504	#N/A	#N/A	#N/A	2.0333	1.37577	1.48232	#N/A	#N/A	#N/A
ADAL	UP	#N/A	#N/A	#N/A	#N/A	#N/A	0.000969914	#N/A	#N/A	#N/A	#N/A	#N/A	1.00527	#N/A	#N/A	#N/A	#N/A	#N/A
ARL14EP	UP	#N/A	UP	#N/A	#N/A	#N/A	0.000974559	#N/A	0.00142343	#N/A	#N/A	#N/A	1.15408	#N/A	1.0576	#N/A	#N/A	#N/A
SMG5	DOWN	DOWN	#N/A	#N/A	#N/A	#N/A	0.00097758	0.010016	#N/A	#N/A	#N/A	#N/A	-1.63389	-1.36265	#N/A	#N/A	#N/A	#N/A
BIRC3	UP	#N/A	#N/A	#N/A	#N/A	#N/A	0.000980098	#N/A	#N/A	#N/A	#N/A	#N/A	1.23174	#N/A	#N/A	#N/A	#N/A	#N/A
DDX28	DOWN	#N/A	#N/A	#N/A	#N/A	#N/A	0.000990593	#N/A	#N/A	#N/A	#N/A	#N/A	-1.01525	#N/A	#N/A	#N/A	#N/A	#N/A
RBFA	DOWN	DOWN	#N/A	#N/A	#N/A	#N/A	0.000996169	0.00248361	#N/A	#N/A	#N/A	#N/A	-1.17939	-1.04805	#N/A	#N/A	#N/A	#N/A
LOC110256933	UP	UP	UP	#N/A	#N/A	#N/A	0.000999085	0.00795436	0.000457465	#N/A	#N/A	#N/A	1.92042	1.57626	1.92297	#N/A	#N/A	#N/A
LOC110260289	UP	#N/A	#N/A	#N/A	#N/A	#N/A	0.00100512	#N/A	#N/A	#N/A	#N/A	#N/A	1.02226	#N/A	#N/A	#N/A	#N/A	#N/A
ICAM1	DOWN	#N/A	#N/A	#N/A	#N/A	#N/A	0.00101109	#N/A	#N/A	#N/A	#N/A	#N/A	-1.07233	#N/A	#N/A	#N/A	#N/A	#N/A
CPNE8	UP	#N/A	#N/A	#N/A	#N/A	#N/A	0.00101619	#N/A	#N/A	#N/A	#N/A	#N/A	1.03746	#N/A	#N/A	#N/A	#N/A	#N/A
ZNF404	UP	UP	UP	#N/A	#N/A	#N/A	0.00101696	0.00154988	0.000304203	#N/A	#N/A	#N/A	1.78002	1.71303	1.87546	#N/A	#N/A	#N/A
SLX4	DOWN	DOWN	DOWN	#N/A	#N/A	#N/A	0.00101864	0.00567333	0.0178862	#N/A	#N/A	#N/A	-1.67755	-1.15683	-1.01066	#N/A	#N/A	#N/A
SLC5A1	UP	UP	#N/A	#N/A	#N/A	#N/A	0.00102272	0.00428372	#N/A	#N/A	#N/A	#N/A	1.63789	1.44205	#N/A	#N/A	#N/A	#N/A
CCSAP	UP	#N/A	#N/A	#N/A	#N/A	#N/A	0.00102789	#N/A	#N/A	#N/A	#N/A	#N/A	1.18584	#N/A	#N/A	#N/A	#N/A	#N/A
RTKN2	UP	#N/A	#N/A	#N/A	DOWN	#N/A	0.00104118	#N/A	#N/A	#N/A	0.0018096	#N/A	1.8268	#N/A	#N/A	#N/A	-1.16302	#N/A
NEU3	DOWN	#N/A	DOWN	#N/A	#N/A	#N/A	0.00104591	#N/A	6.68764e-05	#N/A	#N/A	#N/A	-1.09084	#N/A	-1.39206	#N/A	#N/A	#N/A
RNF219	UP	#N/A	#N/A	#N/A	#N/A	#N/A	0.00104612	#N/A	#N/A	#N/A	#N/A	#N/A	1.00306	#N/A	#N/A	#N/A	#N/A	#N/A
DKKL1	DOWN	DOWN	DOWN	#N/A	#N/A	#N/A	0.00104613	0.00429586	0.000732205	#N/A	#N/A	#N/A	-1.49262	-2.14476	-1.87683	#N/A	#N/A	#N/A
CDCP1	DOWN	DOWN	DOWN	#N/A	DOWN	#N/A	0.00104769	0.000188442	3.37502e-05	#N/A	0.0014898	#N/A	-1.49493	-2.43048	-3.13749	#N/A	-1.58927	#N/A
LOC102161303	DOWN	DOWN	DOWN	#N/A	#N/A	#N/A	0.00105179	0.000789838	9.79227e-05	#N/A	#N/A	#N/A	-1.66695	-2.03723	-2.2516	#N/A	#N/A	#N/A
ITGA11	UP	UP	UP	#N/A	#N/A	#N/A	0.00105341	0.000467309	8.67361e-05	#N/A	#N/A	#N/A	1.36488	1.92153	1.94817	#N/A	#N/A	#N/A
OTUB2	DOWN	DOWN	#N/A	#N/A	#N/A	#N/A	0.00106241	0.000957427	#N/A	#N/A	#N/A	#N/A	-1.09211	-1.15701	#N/A	#N/A	#N/A	#N/A
ZNF704	UP	UP	UP	#N/A	#N/A	#N/A	0.00106472	0.0011567	0.000247951	#N/A	#N/A	#N/A	1.16501	1.27815	1.57002	#N/A	#N/A	#N/A
GLI3	UP	UP	UP	#N/A	#N/A	#N/A	0.00106539	0.000242845	6.87452e-05	#N/A	#N/A	#N/A	1.30638	1.87177	1.94483	#N/A	#N/A	#N/A
LOC100736972	DOWN	#N/A	#N/A	#N/A	#N/A	#N/A	0.00106696	#N/A	#N/A	#N/A	#N/A	#N/A	-1.13364	#N/A	#N/A	#N/A	#N/A	#N/A
KLHL41	UP	#N/A	#N/A	#N/A	#N/A	#N/A	0.00108711	#N/A	#N/A	#N/A	#N/A	#N/A	2.17385	#N/A	#N/A	#N/A	#N/A	#N/A
LOC110255265	UP	#N/A	#N/A	#N/A	#N/A	#N/A	0.00109155	#N/A	#N/A	#N/A	#N/A	#N/A	1.014	#N/A	#N/A	#N/A	#N/A	#N/A
KIAA0930	DOWN	#N/A	#N/A	#N/A	#N/A	#N/A	0.00109518	#N/A	#N/A	#N/A	#N/A	#N/A	-1.23415	#N/A	#N/A	#N/A	#N/A	#N/A
CCDC9	DOWN	#N/A	#N/A	UP	#N/A	#N/A	0.00110193	#N/A	#N/A	0.00855292	#N/A	#N/A	-1.5857	#N/A	#N/A	1.02878	#N/A	#N/A
DEPTOR	UP	UP	UP	#N/A	UP	UP	0.00110432	0.00042995	1.49967e-05	#N/A	1.39921e-05	0.0032876	1.91916	2.46728	3.55005	#N/A	1.62483	1.02572
ELMOD2	UP	#N/A	#N/A	#N/A	#N/A	#N/A	0.00110989	#N/A	#N/A	#N/A	#N/A	#N/A	1.02777	#N/A	#N/A	#N/A	#N/A	#N/A
LOC110255320	UP	#N/A	#N/A	#N/A	#N/A	#N/A	0.00111249	#N/A	#N/A	#N/A	#N/A	#N/A	1.11911	#N/A	#N/A	#N/A	#N/A	#N/A
ZNF711	UP	#N/A	#N/A	#N/A	#N/A	#N/A	0.0011158	#N/A	#N/A	#N/A	#N/A	#N/A	1.67266	#N/A	#N/A	#N/A	#N/A	#N/A
CEP57L1	UP	UP	UP	#N/A	#N/A	#N/A	0.0011172	0.0129405	8.11806e-05	#N/A	#N/A	#N/A	1.70919	1.10311	1.83391	#N/A	#N/A	#N/A
NFKBIE	DOWN	#N/A	#N/A	#N/A	#N/A	#N/A	0.00111762	#N/A	#N/A	#N/A	#N/A	#N/A	-1.46486	#N/A	#N/A	#N/A	#N/A	#N/A
ATG16L1	DOWN	DOWN	#N/A	#N/A	#N/A	#N/A	0.00111882	0.00180111	#N/A	#N/A	#N/A	#N/A	-1.1244	-1.04835	#N/A	#N/A	#N/A	#N/A
LOC110259948	DOWN	DOWN	DOWN	#N/A	#N/A	#N/A	0.00112856	0.000989801	0.00046167	#N/A	#N/A	#N/A	-1.79664	-1.60699	-1.69582	#N/A	#N/A	#N/A
LOC110257894	UP	#N/A	#N/A	#N/A	#N/A	#N/A	0.00112902	#N/A	#N/A	#N/A	#N/A	#N/A	1.21498	#N/A	#N/A	#N/A	#N/A	#N/A
MCM8	UP	#N/A	#N/A	#N/A	#N/A	#N/A	0.00113555	#N/A	#N/A	#N/A	#N/A	#N/A	1.03498	#N/A	#N/A	#N/A	#N/A	#N/A
LOC102167255	UP	#N/A	#N/A	#N/A	#N/A	#N/A	0.0011385	#N/A	#N/A	#N/A	#N/A	#N/A	1.26959	#N/A	#N/A	#N/A	#N/A	#N/A
KLHL25	DOWN	#N/A	#N/A	#N/A	#N/A	#N/A	0.00113898	#N/A	#N/A	#N/A	#N/A	#N/A	-1.51372	#N/A	#N/A	#N/A	#N/A	#N/A
LOC102165705	UP	UP	UP	#N/A	#N/A	#N/A	0.00114148	0.00104167	0.000427784	#N/A	#N/A	#N/A	1.8701	1.95515	2.16806	#N/A	#N/A	#N/A
ZSWIM3	DOWN	#N/A	#N/A	UP	UP	#N/A	0.00114686	#N/A	#N/A	0.004287	0.000302444	#N/A	-1.61357	#N/A	#N/A	1.30745	1.29351	#N/A
CMIP	DOWN	DOWN	#N/A	#N/A	#N/A	#N/A	0.00114779	0.0358533	#N/A	#N/A	#N/A	#N/A	-1.73259	-1.1878	#N/A	#N/A	#N/A	#N/A
LOC100624590	UP	#N/A	#N/A	#N/A	#N/A	#N/A	0.00115442	#N/A	#N/A	#N/A	#N/A	#N/A	1.01233	#N/A	#N/A	#N/A	#N/A	#N/A
LOC102165633	UP	#N/A	#N/A	#N/A	#N/A	#N/A	0.00116022	#N/A	#N/A	#N/A	#N/A	#N/A	1.02761	#N/A	#N/A	#N/A	#N/A	#N/A
BRCA2	UP	#N/A	UP	#N/A	#N/A	#N/A	0.00116113	#N/A	0.0027663	#N/A	#N/A	#N/A	1.47907	#N/A	1.18368	#N/A	#N/A	#N/A
ERI2	UP	#N/A	#N/A	#N/A	#N/A	#N/A	0.00116708	#N/A	#N/A	#N/A	#N/A	#N/A	1.3807	#N/A	#N/A	#N/A	#N/A	#N/A
ESF1	UP	#N/A	#N/A	#N/A	#N/A	#N/A	0.00116927	#N/A	#N/A	#N/A	#N/A	#N/A	1.1123	#N/A	#N/A	#N/A	#N/A	#N/A
LOC102166963	UP	#N/A	UP	#N/A	#N/A	#N/A	0.00117671	#N/A	0.000663913	#N/A	#N/A	#N/A	1.46129	#N/A	1.54686	#N/A	#N/A	#N/A
CDC37L1	UP	#N/A	#N/A	#N/A	#N/A	#N/A	0.0011806	#N/A	#N/A	#N/A	#N/A	#N/A	1.03542	#N/A	#N/A	#N/A	#N/A	#N/A
NFATC2IP	DOWN	#N/A	#N/A	#N/A	#N/A	#N/A	0.00118344	#N/A	#N/A	#N/A	#N/A	#N/A	-1.0039	#N/A	#N/A	#N/A	#N/A	#N/A
LOC100525542	UP	UP	UP	#N/A	#N/A	#N/A	0.00118363	0.00884172	0.000507575	#N/A	#N/A	#N/A	1.60502	1.16705	1.30128	#N/A	#N/A	#N/A
LOC110259515	UP	UP	UP	#N/A	#N/A	#N/A	0.00118665	0.000116413	4.78413e-05	#N/A	#N/A	#N/A	1.61289	2.24559	2.27058	#N/A	#N/A	#N/A
MANEA	UP	#N/A	#N/A	#N/A	#N/A	#N/A	0.00118734	#N/A	#N/A	#N/A	#N/A	#N/A	1.05976	#N/A	#N/A	#N/A	#N/A	#N/A
LOC110255512	UP	#N/A	#N/A	#N/A	#N/A	#N/A	0.00118788	#N/A	#N/A	#N/A	#N/A	#N/A	1.56974	#N/A	#N/A	#N/A	#N/A	#N/A
ADGB	UP	UP	UP	#N/A	#N/A	#N/A	0.00119418	0.00147632	0.00123253	#N/A	#N/A	#N/A	2.05305	1.76909	1.8876	#N/A	#N/A	#N/A
LRIF1	UP	#N/A	UP	#N/A	#N/A	#N/A	0.00119425	#N/A	0.000275422	#N/A	#N/A	#N/A	1.02086	#N/A	1.16874	#N/A	#N/A	#N/A
NEMP2	UP	UP	UP	#N/A	#N/A	#N/A	0.00119843	0.00170498	0.000827803	#N/A	#N/A	#N/A	1.08478	1.11284	1.04087	#N/A	#N/A	#N/A
SNTB1	DOWN	DOWN	#N/A	#N/A	#N/A	#N/A	0.00120793	0.00330989	#N/A	#N/A	#N/A	#N/A	-1.32052	-1.39975	#N/A	#N/A	#N/A	#N/A
SLC20A2	DOWN	DOWN	#N/A	#N/A	#N/A	#N/A	0.00121093	0.0108674	#N/A	#N/A	#N/A	#N/A	-1.58414	-1.19637	#N/A	#N/A	#N/A	#N/A
CABLES1	UP	UP	UP	#N/A	#N/A	#N/A	0.00121717	9.50313e-05	0.000116532	#N/A	#N/A	#N/A	1.25145	1.91415	1.71173	#N/A	#N/A	#N/A
PDZD2	UP	UP	UP	#N/A	#N/A	#N/A	0.00122086	0.000386238	3.88188e-05	#N/A	#N/A	#N/A	1.232	1.76794	2.06409	#N/A	#N/A	#N/A
LOC106505926	DOWN	DOWN	DOWN	#N/A	#N/A	#N/A	0.0012285	0.004047	0.000578665	#N/A	#N/A	#N/A	-1.364	-1.24484	-1.46211	#N/A	#N/A	#N/A
NUP210L	UP	#N/A	#N/A	#N/A	#N/A	#N/A	0.00123287	#N/A	#N/A	#N/A	#N/A	#N/A	1.07761	#N/A	#N/A	#N/A	#N/A	#N/A
ZNF583	UP	#N/A	UP	#N/A	#N/A	#N/A	0.00123425	#N/A	0.000957481	#N/A	#N/A	#N/A	1.13425	#N/A	1.04926	#N/A	#N/A	#N/A
BRWD3	UP	#N/A	#N/A	#N/A	#N/A	#N/A	0.00124048	#N/A	#N/A	#N/A	#N/A	#N/A	1.05909	#N/A	#N/A	#N/A	#N/A	#N/A
CDC27	UP	#N/A	#N/A	#N/A	#N/A	#N/A	0.00124311	#N/A	#N/A	#N/A	#N/A	#N/A	1.08833	#N/A	#N/A	#N/A	#N/A	#N/A
KCNK12	UP	UP	#N/A	#N/A	#N/A	#N/A	0.00124694	0.00240569	#N/A	#N/A	#N/A	#N/A	1.78949	1.54386	#N/A	#N/A	#N/A	#N/A
LOC110256702	UP	UP	UP	#N/A	#N/A	#N/A	0.00124756	0.0143764	0.000404667	#N/A	#N/A	#N/A	1.69239	1.31684	1.74931	#N/A	#N/A	#N/A
ARID4B	UP	UP	UP	#N/A	#N/A	#N/A	0.00124829	0.00952827	0.00217625	#N/A	#N/A	#N/A	1.35226	1.10485	1.20944	#N/A	#N/A	#N/A
GPR19	UP	#N/A	#N/A	#N/A	#N/A	#N/A	0.00125027	#N/A	#N/A	#N/A	#N/A	#N/A	2.33669	#N/A	#N/A	#N/A	#N/A	#N/A
ADAMTS1	UP	#N/A	UP	#N/A	#N/A	#N/A	0.0012521	#N/A	0.00335844	#N/A	#N/A	#N/A	2.20338	#N/A	1.79434	#N/A	#N/A	#N/A
AFG1L	UP	#N/A	UP	#N/A	#N/A	#N/A	0.00125418	#N/A	0.00533771	#N/A	#N/A	#N/A	1.32506	#N/A	1.01515	#N/A	#N/A	#N/A
ARHGAP20	UP	#N/A	UP	DOWN	#N/A	UP	0.00125958	#N/A	0.000903075	0.00507883	#N/A	0.00350019	1.35168	#N/A	1.2293	-1.10997	#N/A	1.02711
SQSTM1	DOWN	#N/A	#N/A	#N/A	UP	#N/A	0.00126501	#N/A	#N/A	#N/A	2.53796e-06	#N/A	-1.36745	#N/A	#N/A	#N/A	1.24652	#N/A
LOC102162336	DOWN	DOWN	DOWN	#N/A	#N/A	#N/A	0.0012655	0.0102844	0.000598371	#N/A	#N/A	#N/A	-2.38799	-1.65163	-1.7449	#N/A	#N/A	#N/A
HES4	DOWN	DOWN	DOWN	#N/A	#N/A	#N/A	0.0012713	0.00161008	0.00134469	#N/A	#N/A	#N/A	-2.91778	-2.70121	-2.16871	#N/A	#N/A	#N/A
P2RY2	DOWN	DOWN	DOWN	#N/A	#N/A	#N/A	0.00127165	0.0162013	0.014127	#N/A	#N/A	#N/A	-3.2333	-2.38115	-2.02124	#N/A	#N/A	#N/A
PLPP3	DOWN	#N/A	#N/A	#N/A	UP	#N/A	0.0012743	#N/A	#N/A	#N/A	1.2147e-07	#N/A	-1.06409	#N/A	#N/A	#N/A	1.61304	#N/A
TAC1	UP	UP	UP	#N/A	#N/A	#N/A	0.00128779	0.00646232	0.000223735	#N/A	#N/A	#N/A	1.15171	1.0385	1.39026	#N/A	#N/A	#N/A
MYSM1	UP	#N/A	#N/A	#N/A	#N/A	#N/A	0.00129619	#N/A	#N/A	#N/A	#N/A	#N/A	1.02631	#N/A	#N/A	#N/A	#N/A	#N/A
SCML1	UP	#N/A	#N/A	#N/A	#N/A	#N/A	0.00129749	#N/A	#N/A	#N/A	#N/A	#N/A	1.47741	#N/A	#N/A	#N/A	#N/A	#N/A
GLIPR1	UP	UP	UP	#N/A	UP	#N/A	0.00129769	6.0887e-05	5.49792e-06	#N/A	0.000132633	#N/A	1.60841	2.39416	3.05908	#N/A	1.45381	#N/A
KLHL29	DOWN	DOWN	#N/A	#N/A	#N/A	#N/A	0.00129837	0.00543203	#N/A	#N/A	#N/A	#N/A	-1.10396	-1.00403	#N/A	#N/A	#N/A	#N/A
LRRC3	DOWN	#N/A	DOWN	#N/A	#N/A	#N/A	0.00130226	#N/A	0.000825623	#N/A	#N/A	#N/A	-1.14166	#N/A	-1.38978	#N/A	#N/A	#N/A
SEC61B	UP	#N/A	UP	#N/A	#N/A	#N/A	0.00130593	#N/A	0.000611237	#N/A	#N/A	#N/A	1.0649	#N/A	1.02134	#N/A	#N/A	#N/A
USP45	UP	#N/A	UP	#N/A	#N/A	#N/A	0.00132551	#N/A	0.00797778	#N/A	#N/A	#N/A	1.60131	#N/A	1.10073	#N/A	#N/A	#N/A
WISP3	UP	#N/A	#N/A	DOWN	#N/A	#N/A	0.00132917	#N/A	#N/A	0.00554455	#N/A	#N/A	1.28964	#N/A	#N/A	-1.12839	#N/A	#N/A
TMEM102	DOWN	#N/A	#N/A	UP	UP	#N/A	0.00135124	#N/A	#N/A	0.0299981	4.07149e-05	#N/A	-1.87317	#N/A	#N/A	1.27885	2.12639	#N/A
RALGAPA2	DOWN	DOWN	#N/A	#N/A	#N/A	#N/A	0.00136174	0.0230635	#N/A	#N/A	#N/A	#N/A	-1.83403	-1.01617	#N/A	#N/A	#N/A	#N/A
RAB24	DOWN	#N/A	#N/A	#N/A	#N/A	#N/A	0.00136512	#N/A	#N/A	#N/A	#N/A	#N/A	-1.18059	#N/A	#N/A	#N/A	#N/A	#N/A
RIMKLA	DOWN	DOWN	DOWN	#N/A	#N/A	#N/A	0.00136722	0.0024372	0.000552121	#N/A	#N/A	#N/A	-2.00337	-1.3858	-1.71626	#N/A	#N/A	#N/A
KIF2C	UP	UP	UP	#N/A	#N/A	#N/A	0.00136801	0.00990674	0.00172697	#N/A	#N/A	#N/A	1.79661	1.27856	1.63788	#N/A	#N/A	#N/A
DZANK1	UP	UP	UP	#N/A	#N/A	#N/A	0.00136859	0.000716127	0.000411731	#N/A	#N/A	#N/A	1.01687	1.13919	1.1577	#N/A	#N/A	#N/A
NFKB2	DOWN	#N/A	#N/A	#N/A	#N/A	#N/A	0.00136941	#N/A	#N/A	#N/A	#N/A	#N/A	-1.65885	#N/A	#N/A	#N/A	#N/A	#N/A
PODXL	DOWN	DOWN	DOWN	#N/A	#N/A	#N/A	0.00138569	0.00463287	0.000200711	#N/A	#N/A	#N/A	-1.68584	-1.71039	-2.22453	#N/A	#N/A	#N/A
F13A1	UP	UP	UP	#N/A	UP	#N/A	0.00138656	0.00011891	6.84873e-06	#N/A	3.33106e-05	#N/A	1.44133	2.23212	3.03955	#N/A	1.59617	#N/A
RBP1	UP	#N/A	#N/A	DOWN	DOWN	#N/A	0.0013869	#N/A	#N/A	0.00093533	7.73919e-05	#N/A	1.35102	#N/A	#N/A	-1.50245	-1.94986	#N/A
AKNAD1	UP	#N/A	UP	#N/A	#N/A	#N/A	0.00139421	#N/A	0.0019613	#N/A	#N/A	#N/A	2.01605	#N/A	2.04349	#N/A	#N/A	#N/A
PPME1	DOWN	#N/A	#N/A	#N/A	#N/A	#N/A	0.00139772	#N/A	#N/A	#N/A	#N/A	#N/A	-1.04934	#N/A	#N/A	#N/A	#N/A	#N/A
LOC100514339	UP	UP	UP	#N/A	#N/A	#N/A	0.0014069	0.00296458	0.000538729	#N/A	#N/A	#N/A	1.22885	1.44407	1.51406	#N/A	#N/A	#N/A
FREM1	UP	#N/A	#N/A	#N/A	#N/A	#N/A	0.00140742	#N/A	#N/A	#N/A	#N/A	#N/A	1.09874	#N/A	#N/A	#N/A	#N/A	#N/A
SMAD6	DOWN	DOWN	DOWN	#N/A	#N/A	#N/A	0.00141145	0.00315162	0.000714373	#N/A	#N/A	#N/A	-1.52958	-1.12495	-1.77275	#N/A	#N/A	#N/A
SBNO1	UP	#N/A	#N/A	#N/A	#N/A	#N/A	0.00143472	#N/A	#N/A	#N/A	#N/A	#N/A	1.06254	#N/A	#N/A	#N/A	#N/A	#N/A
ITPKC	DOWN	#N/A	#N/A	#N/A	#N/A	#N/A	0.00144597	#N/A	#N/A	#N/A	#N/A	#N/A	-1.21909	#N/A	#N/A	#N/A	#N/A	#N/A
KIAA1217	UP	UP	UP	#N/A	#N/A	#N/A	0.00144751	0.000140379	0.000309557	#N/A	#N/A	#N/A	1.03334	1.5191	1.40678	#N/A	#N/A	#N/A
FAM161B	DOWN	DOWN	#N/A	#N/A	#N/A	#N/A	0.00144771	0.00154197	#N/A	#N/A	#N/A	#N/A	-1.1028	-1.17356	#N/A	#N/A	#N/A	#N/A
GRWD1	DOWN	DOWN	DOWN	#N/A	#N/A	#N/A	0.00144791	0.00266083	0.000615583	#N/A	#N/A	#N/A	-1.27038	-1.45247	-1.22809	#N/A	#N/A	#N/A
KIAA0895	UP	#N/A	#N/A	#N/A	#N/A	#N/A	0.00144832	#N/A	#N/A	#N/A	#N/A	#N/A	1.1677	#N/A	#N/A	#N/A	#N/A	#N/A
ALPL	UP	UP	UP	#N/A	#N/A	#N/A	0.00144901	0.00513173	0.000252365	#N/A	#N/A	#N/A	2.08876	2.45161	2.92325	#N/A	#N/A	#N/A
DCLRE1A	UP	#N/A	#N/A	#N/A	#N/A	#N/A	0.00145608	#N/A	#N/A	#N/A	#N/A	#N/A	1.13326	#N/A	#N/A	#N/A	#N/A	#N/A
COL4A5	UP	UP	UP	#N/A	#N/A	#N/A	0.00146196	0.000986774	0.00193444	#N/A	#N/A	#N/A	1.06635	1.2712	1.02631	#N/A	#N/A	#N/A
MCF2L	DOWN	#N/A	#N/A	#N/A	#N/A	#N/A	0.00146503	#N/A	#N/A	#N/A	#N/A	#N/A	-1.04391	#N/A	#N/A	#N/A	#N/A	#N/A
CALN1	DOWN	#N/A	#N/A	#N/A	UP	#N/A	0.00146808	#N/A	#N/A	#N/A	0.00648662	#N/A	-1.78342	#N/A	#N/A	#N/A	1.06101	#N/A
SDCCAG3	DOWN	#N/A	#N/A	#N/A	#N/A	#N/A	0.00148008	#N/A	#N/A	#N/A	#N/A	#N/A	-1.40733	#N/A	#N/A	#N/A	#N/A	#N/A
FAM126A	UP	#N/A	#N/A	#N/A	#N/A	#N/A	0.00148286	#N/A	#N/A	#N/A	#N/A	#N/A	1.05366	#N/A	#N/A	#N/A	#N/A	#N/A
SLC6A6	DOWN	#N/A	#N/A	UP	UP	#N/A	0.00148398	#N/A	#N/A	0.00255914	6.70372e-05	#N/A	-1.3827	#N/A	#N/A	1.47109	1.26073	#N/A
NECAP2	DOWN	#N/A	#N/A	#N/A	#N/A	#N/A	0.00148744	#N/A	#N/A	#N/A	#N/A	#N/A	-1.00112	#N/A	#N/A	#N/A	#N/A	#N/A
LOC106505688	UP	#N/A	UP	#N/A	#N/A	#N/A	0.00148903	#N/A	0.00408665	#N/A	#N/A	#N/A	1.72564	#N/A	1.36965	#N/A	#N/A	#N/A
KBTBD11	UP	UP	UP	#N/A	#N/A	#N/A	0.00149821	0.000280277	2.76948e-05	#N/A	#N/A	#N/A	1.18631	1.65778	2.03495	#N/A	#N/A	#N/A
RPAP3	UP	#N/A	#N/A	#N/A	#N/A	#N/A	0.00150636	#N/A	#N/A	#N/A	#N/A	#N/A	1.05529	#N/A	#N/A	#N/A	#N/A	#N/A
FAM133A	UP	#N/A	#N/A	#N/A	#N/A	#N/A	0.00151003	#N/A	#N/A	#N/A	#N/A	#N/A	1.37793	#N/A	#N/A	#N/A	#N/A	#N/A
DUSP6	DOWN	DOWN	#N/A	#N/A	#N/A	UP	0.00151343	0.000423306	#N/A	#N/A	#N/A	0.00140664	-1.2434	-1.71103	#N/A	#N/A	#N/A	1.23321
TRUB1	UP	#N/A	#N/A	#N/A	#N/A	#N/A	0.00152956	#N/A	#N/A	#N/A	#N/A	#N/A	1.03706	#N/A	#N/A	#N/A	#N/A	#N/A
GTF2H4	DOWN	#N/A	#N/A	#N/A	#N/A	#N/A	0.00153864	#N/A	#N/A	#N/A	#N/A	#N/A	-1.22412	#N/A	#N/A	#N/A	#N/A	#N/A
NAA15	UP	#N/A	#N/A	#N/A	#N/A	#N/A	0.0015632	#N/A	#N/A	#N/A	#N/A	#N/A	1.00031	#N/A	#N/A	#N/A	#N/A	#N/A
LCA5	UP	#N/A	#N/A	#N/A	#N/A	#N/A	0.00156644	#N/A	#N/A	#N/A	#N/A	#N/A	1.18644	#N/A	#N/A	#N/A	#N/A	#N/A
KRT222	UP	UP	#N/A	#N/A	DOWN	#N/A	0.00156896	0.0389059	#N/A	#N/A	0.000416025	#N/A	1.8245	1.00802	#N/A	#N/A	-1.454	#N/A
PRTN3	DOWN	#N/A	DOWN	#N/A	#N/A	#N/A	0.00157664	#N/A	0.0100621	#N/A	#N/A	#N/A	-1.83572	#N/A	-1.64517	#N/A	#N/A	#N/A
LOC106505207	DOWN	DOWN	DOWN	#N/A	#N/A	#N/A	0.00158199	0.000633416	0.00150804	#N/A	#N/A	#N/A	-1.31838	-2.25696	-1.6015	#N/A	#N/A	#N/A
PNISR	UP	#N/A	#N/A	#N/A	#N/A	#N/A	0.00158478	#N/A	#N/A	#N/A	#N/A	#N/A	1.0332	#N/A	#N/A	#N/A	#N/A	#N/A
SLC51B	UP	UP	UP	#N/A	#N/A	#N/A	0.00159412	0.000383931	0.00100085	#N/A	#N/A	#N/A	1.28341	1.93189	1.41033	#N/A	#N/A	#N/A
NAT10	DOWN	#N/A	#N/A	#N/A	#N/A	#N/A	0.00160214	#N/A	#N/A	#N/A	#N/A	#N/A	-1.02427	#N/A	#N/A	#N/A	#N/A	#N/A
GINS1	UP	#N/A	#N/A	#N/A	DOWN	#N/A	0.00160486	#N/A	#N/A	#N/A	6.96655e-05	#N/A	1.29533	#N/A	#N/A	#N/A	-1.07732	#N/A
LOC110255692	UP	#N/A	UP	#N/A	#N/A	#N/A	0.00160631	#N/A	0.000208222	#N/A	#N/A	#N/A	1.70421	#N/A	1.88398	#N/A	#N/A	#N/A
LOC102160096	UP	UP	UP	#N/A	#N/A	#N/A	0.00161048	0.00730678	0.00525359	#N/A	#N/A	#N/A	1.46152	1.20718	1.14247	#N/A	#N/A	#N/A
XYLB	DOWN	DOWN	DOWN	#N/A	#N/A	#N/A	0.00161164	0.000455647	0.000760812	#N/A	#N/A	#N/A	-1.33219	-1.6988	-1.18531	#N/A	#N/A	#N/A
LOC102167870	DOWN	DOWN	#N/A	#N/A	#N/A	#N/A	0.00162165	0.0100596	#N/A	#N/A	#N/A	#N/A	-1.48374	-1.00625	#N/A	#N/A	#N/A	#N/A
ALPK3	DOWN	DOWN	DOWN	#N/A	#N/A	#N/A	0.0016272	0.00105241	3.51858e-05	#N/A	#N/A	#N/A	-2.05508	-2.08829	-2.4228	#N/A	#N/A	#N/A
C4H8orf33	DOWN	#N/A	#N/A	#N/A	#N/A	#N/A	0.00162918	#N/A	#N/A	#N/A	#N/A	#N/A	-1.34323	#N/A	#N/A	#N/A	#N/A	#N/A
LOC106508330	UP	#N/A	#N/A	#N/A	#N/A	#N/A	0.00163124	#N/A	#N/A	#N/A	#N/A	#N/A	1.79091	#N/A	#N/A	#N/A	#N/A	#N/A
SKP2	UP	#N/A	#N/A	#N/A	#N/A	#N/A	0.00163412	#N/A	#N/A	#N/A	#N/A	#N/A	1.03372	#N/A	#N/A	#N/A	#N/A	#N/A
SLC22A5	DOWN	#N/A	#N/A	#N/A	#N/A	#N/A	0.00163691	#N/A	#N/A	#N/A	#N/A	#N/A	-1.02962	#N/A	#N/A	#N/A	#N/A	#N/A
LOC102164415	UP	UP	UP	#N/A	#N/A	#N/A	0.00163972	0.00586553	0.00139916	#N/A	#N/A	#N/A	1.8602	1.55324	1.89718	#N/A	#N/A	#N/A
SMC5	UP	#N/A	#N/A	#N/A	#N/A	#N/A	0.00166636	#N/A	#N/A	#N/A	#N/A	#N/A	1.0706	#N/A	#N/A	#N/A	#N/A	#N/A
LOC100737021	UP	#N/A	#N/A	#N/A	#N/A	#N/A	0.0016793	#N/A	#N/A	#N/A	#N/A	#N/A	1.42335	#N/A	#N/A	#N/A	#N/A	#N/A
KCND1	DOWN	#N/A	DOWN	#N/A	#N/A	#N/A	0.00168499	#N/A	0.00868274	#N/A	#N/A	#N/A	-1.63231	#N/A	-1.10412	#N/A	#N/A	#N/A
EXOC6	UP	#N/A	#N/A	#N/A	#N/A	#N/A	0.00169503	#N/A	#N/A	#N/A	#N/A	#N/A	1.29091	#N/A	#N/A	#N/A	#N/A	#N/A
LOC110256540	UP	#N/A	#N/A	DOWN	#N/A	#N/A	0.0016972	#N/A	#N/A	0.00448929	#N/A	#N/A	1.77867	#N/A	#N/A	-1.32311	#N/A	#N/A
C1R	UP	UP	UP	UP	UP	#N/A	0.00170606	9.28638e-06	3.44295e-07	6.73e-05	1.74314e-08	#N/A	1.01678	2.66938	3.28103	1.70797	2.28036	#N/A
LOC110255218	UP	UP	UP	#N/A	#N/A	#N/A	0.00170836	0.00325653	0.000594561	#N/A	#N/A	#N/A	1.27464	1.2082	1.49021	#N/A	#N/A	#N/A
LOC100520518	UP	UP	UP	#N/A	#N/A	#N/A	0.0017116	0.0164024	0.0103231	#N/A	#N/A	#N/A	1.62241	1.14062	1.1274	#N/A	#N/A	#N/A
CNPPD1	DOWN	DOWN	#N/A	#N/A	#N/A	#N/A	0.00173579	0.0353926	#N/A	#N/A	#N/A	#N/A	-1.76873	-1.0647	#N/A	#N/A	#N/A	#N/A
WNT10B	UP	#N/A	#N/A	#N/A	#N/A	#N/A	0.00174055	#N/A	#N/A	#N/A	#N/A	#N/A	2.29815	#N/A	#N/A	#N/A	#N/A	#N/A
ANOS1_1	UP	UP	#N/A	#N/A	#N/A	#N/A	0.00174194	0.00757148	#N/A	#N/A	#N/A	#N/A	1.06554	1.15234	#N/A	#N/A	#N/A	#N/A
EPM2AIP1	UP	#N/A	#N/A	#N/A	#N/A	#N/A	0.00174483	#N/A	#N/A	#N/A	#N/A	#N/A	1.12171	#N/A	#N/A	#N/A	#N/A	#N/A
GDF15	DOWN	DOWN	#N/A	#N/A	UP	UP	0.0017451	0.00299449	#N/A	#N/A	0.000705506	0.00818483	-2.08656	-1.87028	#N/A	#N/A	1.33747	1.09597
SLC35E3	UP	#N/A	#N/A	#N/A	#N/A	#N/A	0.00174581	#N/A	#N/A	#N/A	#N/A	#N/A	1.04495	#N/A	#N/A	#N/A	#N/A	#N/A
SCAPER	UP	#N/A	UP	#N/A	#N/A	#N/A	0.00175561	#N/A	0.00157642	#N/A	#N/A	#N/A	1.04898	#N/A	1.03177	#N/A	#N/A	#N/A
FAM83F	DOWN	DOWN	DOWN	#N/A	DOWN	#N/A	0.00175963	0.000100687	1.31054e-05	#N/A	0.00307556	#N/A	-1.29854	-2.02322	-2.51097	#N/A	-1.17811	#N/A
[truncated: 2,568 more rows]
