# Supplementary material for: Combined Transcriptomics and Metabolomics Identify Regulatory Mechanisms of Porcine Vertebral Chondrocyte Development In Vitro
Source: Int J Mol Sci. 2024 Jan 18;25(2):1189. doi: 10.3390/ijms25021189 (PMC10816887; doi:10.3390/ijms25021189)
Supplement: Supplementary file 1 [file ijms-25-01189-s001.zip › Table S3.xlsx]

## Sheet: sheet
Table S3: Summary of DEGs from the four clusters.
DEG name	Z-score in D0	Z-score in D4	Z-score in D8	Z-score in D12	Cluster	Membership
PIN1	0.647619	-1.40576	-0.019064	0.777209	1	0.933826
SHANK3	0.669172	-1.40619	-0.0208849	0.7579	1	0.9325
LRRC8A	0.644074	-1.42024	0.0227825	0.753379	1	0.931299
MAVS	0.663696	-1.39865	-0.0406868	0.775643	1	0.930712
TIMM13	0.650494	-1.42297	0.0301215	0.742358	1	0.928926
EHMT2	0.623735	-1.39838	-0.0342625	0.808904	1	0.927284
NPRL3	0.684897	-1.39546	-0.0516426	0.762202	1	0.925922
SLC26A11	0.686745	-1.3938	-0.0562022	0.763253	1	0.924563
MAML1	0.593822	-1.41397	0.0152598	0.804885	1	0.923521
ZNF76	0.594015	-1.40926	0.00213408	0.813106	1	0.9231
URM1	0.637553	-1.43002	0.053769	0.738699	1	0.922557
ABHD16A	0.606655	-1.39655	-0.0349692	0.824863	1	0.921369
CABIN1	0.657854	-1.38534	-0.0741236	0.801607	1	0.920285
RFNG	0.652001	-1.431	0.0550572	0.723944	1	0.919907
MTA1	0.584584	-1.41155	0.0110846	0.815882	1	0.919724
LTBR	0.601111	-1.39435	-0.0391807	0.832419	1	0.917857
DHCR7	0.641989	-1.38311	-0.0767721	0.817896	1	0.916747
BABAM1	0.70952	-1.41667	0.00746345	0.699689	1	0.914336
MIF4GD	0.605262	-1.43469	0.0746088	0.75482	1	0.914051
NAGA	0.572301	-1.42065	0.0405233	0.807826	1	0.913572
GPAA1	0.699453	-1.38176	-0.088235	0.770538	1	0.912224
VPS28	0.643259	-1.37845	-0.0883964	0.823584	1	0.911578
KLC2	0.650564	-1.37771	-0.0915597	0.81871	1	0.911443
HYI	0.588528	-1.43336	0.0743773	0.77045	1	0.911374
BAHD1	0.728323	-1.40141	-0.0370093	0.710094	1	0.910039
IPO9	0.60535	-1.38416	-0.0657828	0.84459	1	0.909755
TAPBPL	0.722119	-1.41294	-0.00353425	0.694356	1	0.909675
TUBGCP6	0.653348	-1.43799	0.0780881	0.706555	1	0.908622
PPP4C	0.617788	-1.44024	0.0904141	0.732036	1	0.907489
ZNF446	0.674781	-1.37411	-0.104184	0.803514	1	0.907465
CPSF1	0.729158	-1.38824	-0.0729105	0.73199	1	0.906425
EGFL8	0.62161	-1.37727	-0.0865064	0.842167	1	0.90637
ACO2	0.603574	-1.38058	-0.0740058	0.851011	1	0.905328
SEL1L3	0.613963	-1.37676	-0.0858604	0.848655	1	0.903889
HR	0.734026	-1.41027	-0.0109381	0.687184	1	0.903645
ZFPL1	0.65971	-1.4405	0.0863202	0.69447	1	0.90227
NOTCH3	0.572003	-1.43665	0.0895151	0.775134	1	0.902021
BCKDHA	0.74022	-1.3897	-0.0688826	0.718367	1	0.901411
ARHGDIA	0.546288	-1.42084	0.0497503	0.824804	1	0.900487
ACTR1B	0.744228	-1.39634	-0.0506085	0.702716	1	0.900486
ALAD	0.645234	-1.36902	-0.111141	0.834927	1	0.900022
TRAF7	0.638895	-1.36851	-0.111017	0.840634	1	0.898548
MIDN	0.735764	-1.41577	0.00605891	0.673949	1	0.898327
ARRB2	0.67764	-1.36585	-0.124109	0.812318	1	0.89696
SHANK1	0.707788	-1.4315	0.0552844	0.668426	1	0.896801
SIGMAR1	0.622729	-1.36844	-0.107527	0.853239	1	0.895584
MCAT	0.717387	-1.43094	0.0541311	0.659422	1	0.891472
MLXIP	0.725988	-1.36804	-0.123537	0.765594	1	0.890926
RELB	0.755559	-1.40684	-0.0192263	0.670503	1	0.890009
CCS	0.727643	-1.42791	0.0448137	0.655449	1	0.889161
RANGAP1	0.551635	-1.38527	-0.0464537	0.880092	1	0.889076
INO80E	0.545229	-1.38891	-0.035179	0.878865	1	0.88897
MCOLN1	0.53769	-1.43397	0.0925126	0.803772	1	0.888868
KLHL22	0.628486	-1.44967	0.122256	0.698932	1	0.888558
BAG6	0.756007	-1.37982	-0.0942741	0.718091	1	0.887867
KATNB1	0.528529	-1.42873	0.0798246	0.820376	1	0.887438
TGFB1I1	0.678392	-1.35859	-0.140879	0.821078	1	0.88727
PITPNM1	0.606301	-1.45045	0.128578	0.715576	1	0.887149
SLC6A8	0.596042	-1.44998	0.1289	0.725037	1	0.887112
PICK1	0.759899	-1.38252	-0.0870294	0.709654	1	0.887041
SLC35C2	0.72302	-1.43185	0.057911	0.650919	1	0.885889
FKBP8	0.761105	-1.40668	-0.0189622	0.664537	1	0.885749
RANGRF	0.708341	-1.35983	-0.141646	0.793133	1	0.885632
GNB2	0.519237	-1.41378	0.0401248	0.854413	1	0.8855
ZFP92	0.523355	-1.42676	0.0759554	0.827453	1	0.885441
DDA1	0.709542	-1.43706	0.0749876	0.652528	1	0.885272
HDAC6	0.52279	-1.40267	0.00858907	0.871288	1	0.885027
NQO2	0.526807	-1.43216	0.0910542	0.814303	1	0.884305
PARS2	0.742536	-1.36725	-0.125894	0.750609	1	0.884215
PNPLA6	0.521292	-1.40131	0.00563715	0.874384	1	0.883586
CLIP2	0.540408	-1.44185	0.11702	0.784426	1	0.882168
ARFGAP1	0.539931	-1.44173	0.116773	0.785023	1	0.882093
APBB3	0.518355	-1.42791	0.0814695	0.828089	1	0.881946
GTF3C2	0.754803	-1.37035	-0.118223	0.733774	1	0.881681
TRIM66	0.692605	-1.44353	0.097454	0.65347	1	0.881519
ARL6IP4	0.674585	-1.3528	-0.153272	0.831488	1	0.879393
RPS6KA4	0.739864	-1.36136	-0.139892	0.761392	1	0.879068
ST3GAL3	0.696099	-1.35328	-0.155206	0.812391	1	0.878819
EPN1	0.601534	-1.35955	-0.122226	0.880246	1	0.878789
CD320	0.727344	-1.35713	-0.149255	0.779037	1	0.878006
TADA3	0.567997	-1.4519	0.143001	0.740898	1	0.877187
MRPL11	0.514103	-1.39253	-0.0139595	0.892389	1	0.874747
MINK1	0.645754	-1.45432	0.138685	0.669877	1	0.873878
MAP2K3	0.54429	-1.4495	0.141958	0.76325	1	0.872985
DBNL	0.571932	-1.45524	0.154362	0.728941	1	0.871418
PLPP2	0.732706	-1.35271	-0.159625	0.779633	1	0.87119
FLII	0.495921	-1.42128	0.0715962	0.85376	1	0.87043
MOB2	0.766388	-1.36374	-0.134012	0.731367	1	0.870333
LGI4	0.733823	-1.35198	-0.161346	0.779503	1	0.869985
BSN	0.505323	-1.43662	0.114146	0.817152	1	0.868412
TSC2	0.729481	-1.43819	0.0820206	0.626689	1	0.868233
SYNPO	0.770889	-1.41711	0.0159135	0.630305	1	0.868027
CDC37	0.636882	-1.3461	-0.160609	0.869828	1	0.867487
NDUFA11	0.494634	-1.39947	0.012281	0.892558	1	0.866915
TRIM26	0.7909	-1.39049	-0.0616366	0.661226	1	0.866739
SPNS1	0.503229	-1.4374	0.11757	0.816597	1	0.866509
SLC12A4	0.551827	-1.45476	0.158609	0.744321	1	0.866416
FAM234B	0.520418	-1.37475	-0.0598119	0.914142	1	0.864093
PLEKHM2	0.570308	-1.45837	0.166935	0.721131	1	0.864043
XRRA1	0.48666	-1.42413	0.0843054	0.853169	1	0.863763
ARHGEF17	0.588647	-1.35027	-0.138906	0.900533	1	0.863016
TAZ	0.51693	-1.44764	0.145987	0.784727	1	0.862806
CDC42BPB	0.50789	-1.38068	-0.0405058	0.9133	1	0.862762
EVI5L	0.796452	-1.39265	-0.0543761	0.650571	1	0.861817
BAX	0.741985	-1.3471	-0.172669	0.777788	1	0.861714
TMEM9	0.629086	-1.34265	-0.166165	0.87973	1	0.861528
ADCK2	0.749085	-1.34717	-0.172747	0.770827	1	0.859643
PPP2R3B	0.558086	-1.35536	-0.117939	0.915216	1	0.859488
EML3	0.567299	-1.35269	-0.126916	0.912305	1	0.859456
TANGO2	0.773403	-1.42193	0.0329927	0.615532	1	0.859138
FAM3A	0.690771	-1.33825	-0.187288	0.834769	1	0.858495
LIG1	0.748694	-1.3461	-0.17513	0.772534	1	0.858484
SGF29	0.501344	-1.37828	-0.0434554	0.920389	1	0.857307
CACNB3	0.49334	-1.38396	-0.0262136	0.916833	1	0.857255
RPL8	0.492267	-1.38215	-0.0301322	0.920015	1	0.855352
WRAP73	0.78418	-1.41725	0.0198141	0.613253	1	0.855204
TEX264	0.798459	-1.40431	-0.018686	0.624532	1	0.854526
TMEM185A	0.78028	-1.42103	0.0318112	0.608943	1	0.853755
PLCG1	0.792137	-1.3568	-0.149059	0.713721	1	0.850873
TNIP1	0.478638	-1.43818	0.131786	0.827755	1	0.850702
TSKU	0.804062	-1.40217	-0.0238575	0.621964	1	0.850695
MEN1	0.480604	-1.38444	-0.0191792	0.923019	1	0.850355
MGRN1	0.466253	-1.40133	0.0306668	0.904407	1	0.849996
LOC100739163	0.511017	-1.36451	-0.0795937	0.933084	1	0.849671
DVL2	0.675594	-1.45852	0.157164	0.625765	1	0.849637
ZNF653	0.801426	-1.40779	-0.00666268	0.613026	1	0.848711
TCF25	0.511458	-1.45583	0.17804	0.766333	1	0.847193
SPTAN1	0.51955	-1.45799	0.182884	0.75556	1	0.847066
ZNF853	0.459507	-1.40305	0.0386717	0.904875	1	0.846204
CC2D1A	0.717582	-1.33122	-0.205349	0.818993	1	0.846128
NEU1	0.816208	-1.38	-0.0858447	0.649638	1	0.845835
ALDOA	0.46165	-1.42871	0.110649	0.856407	1	0.845677
TNK2	0.497379	-1.36725	-0.0675188	0.937386	1	0.845651
RALY	0.714143	-1.32956	-0.208477	0.823895	1	0.844329
ATP6AP1	0.455727	-1.42113	0.0911129	0.874294	1	0.844273
ECHDC3	0.567746	-1.3399	-0.154405	0.926555	1	0.843472
ACOT8	0.74596	-1.33325	-0.203119	0.790405	1	0.843241
SLC16A5	0.819893	-1.3792	-0.0872167	0.64652	1	0.842693
NDRG4	0.479718	-1.37446	-0.0427589	0.937499	1	0.842621
KIF7	0.685464	-1.32668	-0.210659	0.851873	1	0.842519
RUVBL2	0.818368	-1.37193	-0.107186	0.660749	1	0.842448
LOC100737977	0.810121	-1.35981	-0.139607	0.689296	1	0.842317
DGCR6L	0.533226	-1.34668	-0.127718	0.941173	1	0.839891
AKT2	0.447828	-1.40086	0.0389605	0.914071	1	0.83818
PRX	0.717074	-1.32482	-0.218603	0.826353	1	0.837517
GRINA	0.463572	-1.44261	0.154304	0.82473	1	0.837139
PRPF19	0.469862	-1.37344	-0.0404899	0.944065	1	0.836489
KMT2D	0.453815	-1.43578	0.137102	0.844863	1	0.836427
NKX3-2	0.729005	-1.32529	-0.218771	0.815052	1	0.836369
AGPAT2	0.696991	-1.32192	-0.222066	0.846999	1	0.835419
KMT2B	0.828064	-1.38624	-0.0650659	0.623238	1	0.835029
TMEM59L	0.463423	-1.37591	-0.0315014	0.943989	1	0.834772
CAMTA2	0.82723	-1.36824	-0.115019	0.656031	1	0.834373
ZBED6CL	0.82641	-1.39482	-0.0398265	0.608233	1	0.833365
EDF1	0.438778	-1.41975	0.0963788	0.884591	1	0.833235
ELOB	0.611715	-1.32351	-0.20124	0.913034	1	0.832305
KIF21B	0.83149	-1.38464	-0.0686906	0.621839	1	0.832185
POLR2F	0.760758	-1.32744	-0.21595	0.782633	1	0.831973
NSMCE1	0.755988	-1.32613	-0.218589	0.788727	1	0.831635
G6PD	0.701589	-1.31927	-0.228062	0.845744	1	0.831473
MOB3A	0.797157	-1.4243	0.0497157	0.577431	1	0.830728
GTF2F1	0.670473	-1.31806	-0.225516	0.873107	1	0.830585
TECPR2	0.433597	-1.40696	0.0631582	0.910204	1	0.830189
SNX33	0.496082	-1.4612	0.205914	0.759206	1	0.829575
EFEMP2	0.486815	-1.45865	0.200311	0.771518	1	0.829441
TMEM94	0.593304	-1.47155	0.219032	0.659213	1	0.829415
SKIV2L	0.435226	-1.42814	0.123598	0.869318	1	0.828244
NDUFA4L2	0.626164	-1.31835	-0.215294	0.90748	1	0.827535
UBE2O	0.677512	-1.46476	0.186771	0.600477	1	0.827276
ACPT	0.762318	-1.32379	-0.223661	0.785131	1	0.826998
USP5	0.82932	-1.35514	-0.147932	0.673752	1	0.826539
RCE1	0.689627	-1.31447	-0.235921	0.860766	1	0.825519
ERCC2	0.805604	-1.42247	0.0463904	0.570472	1	0.824601
MLST8	0.43532	-1.38579	0.00704321	0.943422	1	0.824492
ADAM15	0.425105	-1.4181	0.0994808	0.893517	1	0.824343
SARM1	0.780116	-1.32614	-0.218768	0.764793	1	0.824293
GPRC5B	0.522431	-1.33654	-0.144924	0.959028	1	0.824188
GTF3C5	0.615947	-1.31653	-0.21625	0.916835	1	0.823628
CAPG	0.451678	-1.44877	0.182359	0.814735	1	0.822892
RER1	0.640905	-1.31364	-0.228127	0.900861	1	0.822811
IFRD2	0.689881	-1.46393	0.185299	0.588753	1	0.822241
ATXN10	0.834952	-1.35406	-0.149485	0.668596	1	0.821987
SNX29	0.43014	-1.43566	0.150406	0.855118	1	0.820665
AGPAT3	0.732595	-1.45458	0.152563	0.569418	1	0.820224
MAPK8IP3	0.572061	-1.47437	0.236779	0.665526	1	0.819453
PAXIP1	0.846801	-1.37435	-0.0932643	0.620809	1	0.819059
ZDHHC7	0.802385	-1.3282	-0.213444	0.73926	1	0.81794
PTDSS2	0.446313	-1.45072	0.19254	0.811871	1	0.817077
FBXO18	0.540416	-1.32497	-0.175455	0.96001	1	0.816697
PSKH1	0.847947	-1.38465	-0.0630881	0.599791	1	0.816408
PQLC2	0.472292	-1.46156	0.219462	0.76981	1	0.816146
WDR6	0.412979	-1.41952	0.110929	0.895609	1	0.815911
GBA	0.411008	-1.41297	0.0931762	0.908789	1	0.815446
WDR24	0.551489	-1.47484	0.244416	0.678939	1	0.81515
MYO1C	0.708266	-1.46212	0.181441	0.572409	1	0.814928
CCDC127	0.660575	-1.30657	-0.246156	0.892148	1	0.814588
COQ8A	0.842945	-1.35099	-0.155367	0.663416	1	0.814559
TMEM102	0.558125	-1.31885	-0.193992	0.95472	1	0.814348
ABTB1	0.799255	-1.32368	-0.223358	0.747782	1	0.814322
LPCAT4	0.848044	-1.35751	-0.137825	0.647293	1	0.81409
USP11	0.697023	-1.4647	0.191312	0.576369	1	0.814037
BRF2	0.849448	-1.35931	-0.132851	0.642709	1	0.813713
ERBB2	0.844783	-1.39657	-0.0271586	0.57895	1	0.813173
NKIRAS2	0.852167	-1.36323	-0.121844	0.632906	1	0.812778
ATN1	0.831073	-1.33709	-0.190547	0.696563	1	0.812082
MAN2C1	0.853498	-1.36451	-0.118036	0.629053	1	0.811981
WBP1	0.4173	-1.43572	0.158516	0.859905	1	0.811914
SHF	0.632656	-1.30612	-0.240778	0.914238	1	0.811907
CTSZ	0.436499	-1.36443	-0.0446055	0.972532	1	0.811777
TBC1D25	0.800511	-1.43169	0.0808188	0.550364	1	0.811711
DCTN1	0.405478	-1.39936	0.0590486	0.934829	1	0.810738
TPI1	0.854443	-1.38369	-0.0634552	0.592704	1	0.810251
NRBP2	0.407171	-1.42591	0.13383	0.884913	1	0.810089
CDIPT	0.857701	-1.37366	-0.0915119	0.607474	1	0.809075
CHMP1A	0.653269	-1.47311	0.226729	0.593111	1	0.80804
CEP164	0.453661	-1.34875	-0.0883917	0.983484	1	0.807609
UNC5B	0.803156	-1.3188	-0.233481	0.749126	1	0.807371
THPO	0.687008	-1.30092	-0.26189	0.875805	1	0.807318
DGAT1	0.463466	-1.34347	-0.104544	0.984553	1	0.807285
RHBDF1	0.740344	-1.45613	0.163728	0.552058	1	0.80712
ILVBL	0.830695	-1.32927	-0.208265	0.706837	1	0.805345
DNTTIP1	0.639059	-1.30054	-0.252957	0.914441	1	0.805177
NELFB	0.812943	-1.31996	-0.230384	0.737399	1	0.804593
MCRS1	0.796647	-1.43677	0.100796	0.539329	1	0.803769
ALKBH6	0.411049	-1.37338	-0.00965232	0.971988	1	0.803619
ZMAT5	0.727471	-1.46059	0.181164	0.551951	1	0.803328
UBAC1	0.529995	-1.47711	0.262914	0.6842	1	0.802906
C12H17orf62	0.722052	-1.29925	-0.269971	0.847171	1	0.802863
ZSWIM8	0.851698	-1.39969	-0.013525	0.561516	1	0.802782
CBX2	0.850063	-1.33748	-0.186254	0.673676	1	0.800788
NDUFA10	0.418242	-1.36091	-0.0428127	0.985479	1	0.799566
ZNF70	0.446611	-1.34331	-0.0966446	0.993341	1	0.799483
SLC25A39	0.435341	-1.34949	-0.0774968	0.991643	1	0.799469
FITM2	0.406129	-1.3697	-0.0155699	0.979146	1	0.798696
XRCC1	0.773068	-1.3031	-0.265933	0.795968	1	0.798599
BANF1	0.569832	-1.30301	-0.228675	0.961854	1	0.797672
TRIM28	0.547026	-1.47988	0.272017	0.660841	1	0.797206
R3HDM4	0.860441	-1.34206	-0.173028	0.65465	1	0.796836
ATF6B	0.806824	-1.31043	-0.250692	0.754297	1	0.796645
KIF12	0.867917	-1.35229	-0.145585	0.629955	1	0.796291
SGSM3	0.483173	-1.47327	0.264972	0.725126	1	0.796078
GTF3C1	0.815341	-1.43094	0.0862897	0.529313	1	0.795287
LZTR1	0.858142	-1.33715	-0.185287	0.664296	1	0.795241
MLLT1	0.416595	-1.45312	0.220203	0.816327	1	0.794622
CIC	0.652035	-1.47653	0.246714	0.577784	1	0.793659
MLF2	0.842879	-1.32352	-0.219218	0.699857	1	0.793538
ZNF174	0.844494	-1.32416	-0.217548	0.697213	1	0.793229
RAB5C	0.377533	-1.41192	0.111633	0.922757	1	0.793203
NSD2	0.411375	-1.35603	-0.0500572	0.994711	1	0.792516
CDK16	0.440819	-1.46455	0.25037	0.773361	1	0.792155
BTBD2	0.384149	-1.38165	0.0265469	0.970957	1	0.791979
RCN3	0.41148	-1.45294	0.222979	0.818485	1	0.791444
PRDM15	0.78623	-1.29999	-0.272223	0.785982	1	0.791319
NCOR2	0.663871	-1.47561	0.244052	0.567692	1	0.790837
ARHGEF19	0.475514	-1.47409	0.273039	0.725535	1	0.790245
GUK1	0.585472	-1.29441	-0.249861	0.958799	1	0.790191
PEX16	0.821476	-1.30893	-0.252797	0.740251	1	0.789243
FAM53B	0.379067	-1.43052	0.167161	0.884293	1	0.788751
TMEM9B	0.423872	-1.34278	-0.0860226	1.00493	1	0.788452
CASTOR1	0.371925	-1.39375	0.0653404	0.956484	1	0.788268
SMIM12	0.876245	-1.3485	-0.152596	0.624856	1	0.788109
WDFY2	0.497909	-1.31019	-0.187831	1.00011	1	0.786434
ZNF74	0.384619	-1.44035	0.196076	0.859657	1	0.786083
BAMBI	0.366211	-1.409	0.110964	0.931825	1	0.785899
NEURL4	0.536999	-1.29903	-0.224703	0.986737	1	0.785242
NAA10	0.553161	-1.29561	-0.236972	0.979418	1	0.785123
SMPD1	0.753712	-1.45806	0.181973	0.522372	1	0.784903
IL17RA	0.699307	-1.4711	0.229391	0.542406	1	0.784633
RPLP1	0.363344	-1.40375	0.0981567	0.942249	1	0.784057
NBEAL2	0.848045	-1.31515	-0.23662	0.703721	1	0.783111
CHMP6	0.848867	-1.41703	0.0495214	0.518644	1	0.781864
TECR	0.362549	-1.41941	0.144135	0.912724	1	0.781804
CDIP1	0.3608	-1.41586	0.134725	0.920334	1	0.78145
PKN1	0.884649	-1.34874	-0.149133	0.613227	1	0.78129
RAD9A	0.882709	-1.34441	-0.160823	0.62252	1	0.781248
PEPD	0.597852	-1.28539	-0.270238	0.957772	1	0.781165
TRAP1	0.360513	-1.41698	0.138274	0.918193	1	0.781024
TRMT44	0.833643	-1.30566	-0.258413	0.730426	1	0.780648
PAGR1	0.87754	-1.39242	-0.0241175	0.538995	1	0.779653
TEF	0.821074	-1.43408	0.104814	0.508194	1	0.77963
ABCD1	0.856737	-1.31522	-0.235032	0.693514	1	0.77855
FADD	0.354779	-1.40297	0.101922	0.946268	1	0.778474
CHCHD5	0.884973	-1.38245	-0.0528629	0.550336	1	0.778469
SLC25A1	0.60466	-1.48405	0.289174	0.590218	1	0.777337
DTX3	0.83112	-1.30123	-0.267701	0.737814	1	0.77712
ST3GAL1	0.868253	-1.40463	0.013942	0.52244	1	0.777107
IDH2	0.882211	-1.38956	-0.0310244	0.538378	1	0.776632
PSMF1	0.885691	-1.33915	-0.172895	0.626358	1	0.776527
SEMA3F	0.683985	-1.47552	0.251315	0.540221	1	0.776209
U2AF2	0.3941	-1.45564	0.245862	0.815683	1	0.776175
ZNF358	0.88287	-1.38973	-0.0300497	0.536914	1	0.775717
EFS	0.351254	-1.41353	0.134694	0.927583	1	0.775481
SLC38A5	0.528611	-1.2914	-0.235837	0.998622	1	0.774484
GLUL	0.352966	-1.38387	0.0523541	0.978553	1	0.774038
MBD6	0.894911	-1.35293	-0.134176	0.5922	1	0.773421
SEC16A	0.366918	-1.44114	0.211916	0.862308	1	0.77317
ZNF423	0.838716	-1.42746	0.0874712	0.50127	1	0.77283
SORBS3	0.346667	-1.39492	0.0856161	0.962641	1	0.77259
TARBP2	0.647267	-1.27407	-0.30358	0.930387	1	0.772245
HIP1R	0.885648	-1.39006	-0.0272248	0.531633	1	0.772151
FADS3	0.885111	-1.33022	-0.194591	0.639703	1	0.772081
FAM234A	0.489839	-1.4824	0.309254	0.683307	1	0.771882
PDE4A	0.340639	-1.4114	0.136223	0.934537	1	0.768751
DRAP1	0.450845	-1.30713	-0.172493	1.02878	1	0.767292
NCLN	0.89987	-1.37361	-0.0723459	0.546083	1	0.76639
VPS51	0.389855	-1.46043	0.268727	0.801844	1	0.76628
KIAA2013	0.426255	-1.47272	0.297567	0.748899	1	0.766224
SLC4A2	0.410077	-1.46805	0.287089	0.770881	1	0.766139
LOC102162226	0.412162	-1.46871	0.28864	0.767912	1	0.766132
HYAL2	0.342722	-1.37666	0.0411333	0.992804	1	0.7656
HMOX2	0.900927	-1.3741	-0.0701958	0.543369	1	0.765019
COPS9	0.480095	-1.2938	-0.211426	1.02513	1	0.763669
PNKP	0.781421	-1.27538	-0.319046	0.81301	1	0.763526
PITPNM2	0.898432	-1.38232	-0.0452427	0.529127	1	0.763183
DHRS3	0.486778	-1.48456	0.323733	0.674045	1	0.76306
MBD3	0.893342	-1.38984	-0.0228758	0.519377	1	0.763049
BAP1	0.385551	-1.33239	-0.0868589	1.0337	1	0.762475
CRYL1	0.801444	-1.27864	-0.313183	0.790375	1	0.762323
RNF220	0.827934	-1.28583	-0.298459	0.756359	1	0.761962
LOC100624067	0.35283	-1.35439	-0.0186253	1.02019	1	0.760921
STRA6	0.907413	-1.36553	-0.0926564	0.550771	1	0.760919
ARID3B	0.908103	-1.36438	-0.0956912	0.551966	1	0.760455
KLHDC4	0.435634	-1.30511	-0.16896	1.03844	1	0.759921
TOM1	0.509058	-1.48742	0.331325	0.647039	1	0.759445
PREB	0.458842	-1.4821	0.325456	0.6978	1	0.758826
PPP2R1A	0.775557	-1.45755	0.19694	0.485052	1	0.758443
NOP14	0.904959	-1.33174	-0.184389	0.611167	1	0.757962
SIRPA	0.898475	-1.32187	-0.210074	0.633466	1	0.757453
MYL6	0.549798	-1.27051	-0.281443	1.00216	1	0.755888
PGD	0.877146	-1.30145	-0.260517	0.684819	1	0.755322
STK25	0.723119	-1.47183	0.250771	0.497936	1	0.755314
PIR	0.355779	-1.34159	-0.0491593	1.03497	1	0.754727
TUBGCP2	0.427103	-1.47758	0.32205	0.728432	1	0.754571
PGPEP1	0.899097	-1.31762	-0.219635	0.638163	1	0.754318
LOC100512560	0.403252	-1.31257	-0.137426	1.04674	1	0.754177
ALDH4A1	0.314582	-1.40002	0.123272	0.96217	1	0.752592
B4GALT2	0.917599	-1.34775	-0.137816	0.567968	1	0.751759
GRIPAP1	0.487398	-1.27979	-0.240447	1.03284	1	0.751471
MRPS11	0.695461	-1.25507	-0.346514	0.906124	1	0.749999
IKBKE	0.912858	-1.32704	-0.192837	0.607018	1	0.749549
LOC100517712	0.919221	-1.33963	-0.158601	0.579014	1	0.748828
SMOC2	0.308799	-1.39225	0.106196	0.977251	1	0.748607
RAC3	0.662068	-1.25365	-0.342585	0.934166	1	0.74859
GNB1	0.895368	-1.39974	0.0157103	0.488664	1	0.748561
PRMT1	0.770201	-1.25959	-0.347108	0.8365	1	0.747569
CCDC61	0.329005	-1.35283	-0.00650814	1.03033	1	0.74756
ASNA1	0.565213	-1.26011	-0.304931	0.999832	1	0.747147
SGTA	0.921043	-1.33744	-0.163447	0.579844	1	0.746651
CCDC124	0.899078	-1.3066	-0.24425	0.65177	1	0.746614
DGKZ	0.587753	-1.49048	0.338354	0.564377	1	0.746317
NADK	0.305021	-1.38733	0.0958687	0.986445	1	0.745706
PLEKHJ1	0.852871	-1.27925	-0.308944	0.735318	1	0.745686
TOP3A	0.343072	-1.33702	-0.0510637	1.04502	1	0.745656
LOC102159820	0.571243	-1.49128	0.3448	0.575232	1	0.74517
WRNIP1	0.304622	-1.38501	0.0900146	0.990376	1	0.7451
TRMT1	0.850375	-1.27697	-0.313589	0.740184	1	0.744374
GSK3A	0.919155	-1.32557	-0.193923	0.60034	1	0.743894
SLC25A11	0.926263	-1.35175	-0.12213	0.54762	1	0.743441
RTN2	0.758102	-1.46544	0.236166	0.47117	1	0.743424
CHMP2A	0.91982	-1.37512	-0.0545986	0.509898	1	0.742807
BNIP3	0.922164	-1.37189	-0.0635955	0.513318	1	0.742022
PPP2R2C	0.545935	-1.49222	0.355837	0.590444	1	0.741478
COX6A1	0.778105	-1.25544	-0.354835	0.832172	1	0.741464
ILK	0.297268	-1.39149	0.113093	0.981125	1	0.741402
PITRM1	0.830994	-1.26666	-0.334494	0.770157	1	0.740506
CPT2	0.928894	-1.36141	-0.0921056	0.524624	1	0.738973
SLC48A1	0.571393	-1.49228	0.354133	0.566751	1	0.738722
BORCS8	0.63142	-1.24593	-0.348541	0.963055	1	0.738666
CD151	0.379727	-1.47198	0.330991	0.761264	1	0.737765
AGO2	0.805377	-1.45204	0.193249	0.453419	1	0.737672
AP1G2	0.719945	-1.24502	-0.367445	0.892519	1	0.737199
MAP1LC3A	0.298757	-1.42322	0.206562	0.917896	1	0.737194
BBS1	0.856471	-1.27194	-0.322514	0.737981	1	0.736955
HPS6	0.907075	-1.39675	0.01416	0.475512	1	0.736888
RIC8A	0.780457	-1.25165	-0.361585	0.832778	1	0.736816
IL17RC	0.289724	-1.38686	0.106524	0.990616	1	0.736339
NAPG	0.740656	-1.24566	-0.368888	0.873891	1	0.73602
TLDC1	0.726476	-1.47414	0.274747	0.472919	1	0.735859
AGFG2	0.605058	-1.2452	-0.342688	0.982828	1	0.735853
TNS3	0.886354	-1.41402	0.0692539	0.458408	1	0.735208
IGFBP2	0.919657	-1.38526	-0.0190857	0.484688	1	0.73437
HS6ST1	0.339241	-1.4583	0.30252	0.816544	1	0.734248
FASTK	0.856493	-1.43173	0.127724	0.44751	1	0.733663
F8A1	0.625012	-1.48975	0.342564	0.522171	1	0.733048
MIIP	0.935363	-1.33242	-0.169525	0.566582	1	0.732646
PLXNA1	0.716282	-1.47671	0.287633	0.472794	1	0.73239
STUB1	0.347303	-1.3143	-0.101503	1.0685	1	0.732361
HMG20B	0.935561	-1.36218	-0.0851623	0.511786	1	0.731255
CCDC40	0.371781	-1.29946	-0.145618	1.0733	1	0.731212
MEIS3	0.356222	-1.4675	0.329715	0.781562	1	0.730713
YIPF2	0.279944	-1.40115	0.154488	0.966718	1	0.730462
C2H19orf70	0.710462	-1.23772	-0.378359	0.905616	1	0.729723
RNF40	0.935418	-1.3229	-0.193455	0.580941	1	0.729549
AAMP	0.295158	-1.35057	0.0120053	1.04341	1	0.728752
POLR2J	0.784517	-1.24489	-0.37347	0.833845	1	0.728681
GGA1	0.937611	-1.32506	-0.187084	0.574536	1	0.728489
ZER1	0.361351	-1.47057	0.340505	0.768711	1	0.728087
XYLT2	0.469673	-1.49136	0.381742	0.639944	1	0.727726
GALNT18	0.280438	-1.41601	0.199341	0.936232	1	0.727677
DOLPP1	0.829847	-1.25391	-0.357681	0.781745	1	0.727513
TBX4	0.941939	-1.34992	-0.117926	0.525903	1	0.727495
WIPI2	0.274567	-1.38739	0.12019	0.992632	1	0.727185
HOXA11	0.31823	-1.45297	0.299226	0.835511	1	0.726526
ARFRP1	0.876889	-1.2695	-0.324436	0.717052	1	0.726234
SLC35B2	0.938554	-1.32105	-0.196567	0.57906	1	0.726226
SYNGR2	0.81573	-1.45073	0.198434	0.436567	1	0.725822
NAPA	0.345438	-1.46631	0.334143	0.786732	1	0.725293
SMO	0.461282	-1.25981	-0.264541	1.06307	1	0.725211
CADM4	0.494853	-1.25143	-0.293596	1.05017	1	0.725059
BSG	0.833096	-1.44434	0.177097	0.434144	1	0.724948
USP19	0.278598	-1.42076	0.216425	0.925736	1	0.724625
WFDC3	0.893193	-1.41419	0.078061	0.442933	1	0.724084
TSR3	0.937754	-1.3134	-0.215322	0.590965	1	0.72354
SDK2	0.665385	-1.48623	0.334608	0.486236	1	0.723484
MAPK12	0.90397	-1.28091	-0.296845	0.673786	1	0.723357
CNP	0.302821	-1.44624	0.286251	0.857171	1	0.723291
SGSM2	0.944019	-1.3254	-0.183073	0.564459	1	0.723063
TMEM184B	0.340338	-1.46585	0.336844	0.788666	1	0.722492
RPS6KB2	0.2692	-1.40864	0.186241	0.953197	1	0.722349
TCIRG1	0.870548	-1.42798	0.124331	0.433097	1	0.722271
RAB11B	0.342029	-1.46665	0.339193	0.78543	1	0.722197
ENO1	0.930579	-1.38321	-0.0169156	0.469545	1	0.722118
GPX1	0.937696	-1.30964	-0.22416	0.596098	1	0.72171
HDAC7	0.582218	-1.49411	0.375638	0.53625	1	0.721681
C2H11orf68	0.622731	-1.49129	0.35991	0.508649	1	0.721453
WDR45	0.264883	-1.38531	0.122555	0.997869	1	0.721169
ARAP1	0.307962	-1.32382	-0.0562881	1.07214	1	0.721098
LOC100625088	0.556665	-1.49512	0.38434	0.55411	1	0.720854
TICAM1	0.85815	-1.43462	0.148091	0.428381	1	0.720285
SUMF2	0.646163	-1.22822	-0.38148	0.963542	1	0.720226
GRIK5	0.947054	-1.32351	-0.186312	0.562765	1	0.719841
RNF5	0.892018	-1.26896	-0.322896	0.69984	1	0.718958
WDTC1	0.933475	-1.38288	-0.015382	0.464788	1	0.718571
PIP5K1C	0.262102	-1.37573	0.0993342	1.0143	1	0.718324
ST6GALNAC4	0.837113	-1.44436	0.183824	0.42342	1	0.717233
NEIL2	0.331265	-1.30213	-0.115991	1.08686	1	0.717181
RIN3	0.25808	-1.39513	0.155875	0.981176	1	0.717133
CAPN1	0.285737	-1.44021	0.279106	0.875363	1	0.716992
CLN8	0.749366	-1.2289	-0.39792	0.877451	1	0.716839
SPATA20	0.35365	-1.28931	-0.15462	1.09028	1	0.716583
ZNF513	0.834669	-1.24438	-0.374336	0.784045	1	0.716356
LOC100156657	0.772936	-1.23098	-0.396414	0.854462	1	0.715846
KIFC3	0.882581	-1.42362	0.115613	0.425426	1	0.715432
CLN3	0.93954	-1.30063	-0.243985	0.605071	1	0.715386
PLXNA2	0.910713	-1.40581	0.0581483	0.436947	1	0.715346
SLC46A1	0.624081	-1.49177	0.367936	0.499757	1	0.715345
FES	0.952385	-1.32172	-0.188033	0.557369	1	0.714638
PYCR2	0.937211	-1.29489	-0.257578	0.615259	1	0.71353
PLXND1	0.276447	-1.43669	0.274814	0.885427	1	0.713422
TUBB4B	0.407207	-1.48688	0.397524	0.682153	1	0.712525
RANBP1	0.605297	-1.22265	-0.379858	0.997216	1	0.7123
CERK	0.249188	-1.38793	0.14322	0.995518	1	0.711806
TAF6	0.945631	-1.37377	-0.0378097	0.465949	1	0.711612
FLOT2	0.377871	-1.48152	0.388557	0.715087	1	0.71136
DHX16	0.950318	-1.30845	-0.22139	0.579521	1	0.711334
PLEKHA4	0.262663	-1.34673	0.0273902	1.05668	1	0.710279
FAU	0.254623	-1.3587	0.0623312	1.04174	1	0.710111
NUDC	0.959282	-1.32978	-0.163197	0.533694	1	0.710008
RITA1	0.787218	-1.22694	-0.403923	0.843649	1	0.709283
ARHGEF11	0.262155	-1.42967	0.263008	0.90451	1	0.708575
POLD4	0.783376	-1.22546	-0.406195	0.848279	1	0.708421
MRPL16	0.871858	-1.24829	-0.364399	0.740836	1	0.70814
FBXL6	0.496982	-1.23276	-0.32588	1.06166	1	0.70775
ARHGEF1	0.562399	-1.49651	0.404294	0.529818	1	0.706469
SH3GLB2	0.745993	-1.47334	0.299411	0.427933	1	0.706368
INTS5	0.954798	-1.36563	-0.0582476	0.469076	1	0.706361
SFMBT2	0.717211	-1.21602	-0.414854	0.913668	1	0.706319
TRMT2A	0.963469	-1.34107	-0.128977	0.506579	1	0.705874
TXNRD2	0.915873	-1.26618	-0.32315	0.673456	1	0.704877
NDN	0.414118	-1.25034	-0.258469	1.09469	1	0.704452
ZSWIM4	0.661673	-1.48844	0.36361	0.46316	1	0.704322
DNAJC4	0.898396	-1.25554	-0.347125	0.704272	1	0.70409
ECSIT	0.936699	-1.2803	-0.288852	0.632451	1	0.704016
PCK2	0.255774	-1.33888	0.0145806	1.06853	1	0.703632
ZBTB17	0.66563	-1.48802	0.363314	0.459073	1	0.702859
TENM4	0.289008	-1.45506	0.338649	0.827403	1	0.702431
CUEDC2	0.361353	-1.26671	-0.201168	1.10653	1	0.702021
ITPK1	0.863509	-1.23851	-0.382637	0.757643	1	0.701737
LOC100525140	0.967651	-1.33997	-0.129127	0.501449	1	0.701553
FAM160B2	0.448854	-1.4944	0.426079	0.619471	1	0.701173
BRMS1	0.855007	-1.23509	-0.389301	0.769386	1	0.701168
CCDC51	0.810431	-1.22239	-0.412125	0.824085	1	0.700186
DNASE1L1	0.290277	-1.30131	-0.0908117	1.10185	1	0.699824
VPS52	0.35405	-1.26622	-0.197876	1.11004	1	0.699266
PALM	0.933248	-1.39714	0.0456086	0.418285	1	0.697113
CRIP2	0.579917	-1.49649	0.412719	0.503857	1	0.697019
NUDT5	0.821383	-1.22054	-0.415222	0.814377	1	0.695957
C3H7orf43	0.958612	-1.28973	-0.260385	0.591498	1	0.695412
PRMT2	0.370194	-1.25407	-0.228757	1.11263	1	0.694987
SART1	0.544071	-1.49799	0.426899	0.527025	1	0.694895
MTHFR	0.225399	-1.40593	0.21898	0.961556	1	0.694691
DNASE1	0.490494	-1.21927	-0.34527	1.07405	1	0.694295
UCK1	0.473169	-1.49705	0.43845	0.585427	1	0.694227
45177	0.2204	-1.39273	0.183337	0.988994	1	0.694006
PCGF2	0.223572	-1.36188	0.0961748	1.04213	1	0.693926
GALT	0.247113	-1.43525	0.299837	0.888303	1	0.693918
LIMS2	0.486744	-1.4977	0.438484	0.572469	1	0.693731
SF3B2	0.97401	-1.31385	-0.195696	0.535538	1	0.693226
SREBF1	0.23166	-1.42087	0.26267	0.926538	1	0.692908
MUS81	0.970619	-1.35593	-0.0767017	0.462016	1	0.692758
NUBP1	0.969915	-1.35745	-0.0722324	0.459765	1	0.692742
TRPM4	0.976109	-1.32095	-0.176028	0.520872	1	0.692704
ANO8	0.368622	-1.25112	-0.233067	1.11557	1	0.692237
CCDC106	0.433249	-1.23022	-0.301976	1.09894	1	0.692211
AES	0.318267	-1.47288	0.400126	0.754482	1	0.690929
CCM2	0.968245	-1.29373	-0.24702	0.5725	1	0.690356
TMCO3	0.903679	-1.24246	-0.370175	0.708959	1	0.690284
ADCY3	0.962521	-1.37229	-0.0258011	0.435566	1	0.690207
VAC14	0.953625	-1.27522	-0.29347	0.615061	1	0.68985
RAB11FIP5	0.740207	-1.47592	0.328274	0.407435	1	0.689568
PACSIN3	0.260481	-1.30442	-0.0635767	1.10752	1	0.689044
YIF1B	0.479928	-1.21429	-0.348893	1.08325	1	0.688043
TRPA1	0.782018	-1.20449	-0.440074	0.862546	1	0.68775
HYAL3	0.968874	-1.2895	-0.256269	0.576892	1	0.687749
SERINC2	0.414084	-1.49316	0.447832	0.63124	1	0.686959
GRHPR	0.971684	-1.29171	-0.249938	0.569961	1	0.686727
FBXO44	0.381355	-1.23876	-0.261403	1.1188	1	0.686212
GHDC	0.691155	-1.48516	0.37056	0.423441	1	0.686178
KLC4	0.975356	-1.35747	-0.0667849	0.448894	1	0.685838
SH2B1	0.215101	-1.34497	0.0616963	1.06817	1	0.685143
GDF11	0.455132	-1.21598	-0.335391	1.09624	1	0.68485
SLA-8	0.982125	-1.30928	-0.202278	0.529433	1	0.684735
MAP3K10	0.289581	-1.27723	-0.137486	1.12513	1	0.684455
BOC	0.253744	-1.44936	0.352636	0.842981	1	0.683962
ZBTB7B	0.984673	-1.31311	-0.190901	0.51934	1	0.683272
PRPF40B	0.938088	-1.25311	-0.342526	0.657551	1	0.682847
MAX	0.234076	-1.31255	-0.0268283	1.1053	1	0.681598
LOC100522130	0.851022	-1.21306	-0.426722	0.788763	1	0.681466
CLPTM1L	0.287668	-1.46653	0.400122	0.778741	1	0.681444
KIAA1211	0.782349	-1.19756	-0.451021	0.866233	1	0.681068
DMAP1	0.928077	-1.24398	-0.362275	0.678182	1	0.680605
MMACHC	0.803383	-1.20015	-0.447959	0.844723	1	0.680029
FHOD1	0.215192	-1.42385	0.291343	0.917314	1	0.679982
AP3D1	0.972858	-1.27952	-0.276401	0.583068	1	0.67945
NYNRIN	0.32001	-1.47768	0.430614	0.72706	1	0.678966
HECTD3	0.991032	-1.31781	-0.174144	0.500918	1	0.677821
RTKN	0.991455	-1.32132	-0.164239	0.494108	1	0.677596
GFOD2	0.956279	-1.25821	-0.326986	0.628912	1	0.676512
WDR83	0.337466	-1.24167	-0.231851	1.13605	1	0.676004
CACTIN	0.206789	-1.32967	0.0328584	1.09002	1	0.675971
SIRT2	0.254052	-1.28535	-0.0973453	1.12865	1	0.675776
PYM1	0.885129	-1.21785	-0.415898	0.748616	1	0.6755
ENO3	0.959555	-1.25926	-0.32375	0.623458	1	0.675312
BAIAP2	0.662978	-1.48954	0.405425	0.421138	1	0.674618
RAB43	0.449121	-1.49775	0.47312	0.575505	1	0.674388
FMC1	0.96455	-1.38204	0.0183841	0.399102	1	0.67404
NFKBIA	0.702374	-1.18187	-0.465556	0.945049	1	0.674007
DOT1L	0.928193	-1.40995	0.109627	0.37213	1	0.67319
INTS1	0.571273	-1.498	0.452573	0.474154	1	0.672704
SLC8B1	0.973096	-1.37413	-0.00495171	0.405986	1	0.672546
LONP1	0.893405	-1.21747	-0.415491	0.73956	1	0.672327
REXO1	0.487974	-1.49947	0.474783	0.536711	1	0.671787
PPM1F	0.929442	-1.2338	-0.380523	0.684884	1	0.671687
NFIC	0.318116	-1.47944	0.447002	0.714321	1	0.671605
FAM131A	0.985556	-1.28235	-0.264038	0.560835	1	0.67155
MAPK7	0.997386	-1.31816	-0.168417	0.489192	1	0.671467
RFXANK	0.682018	-1.17747	-0.4684	0.963853	1	0.67073
BLOC1S1	0.216123	-1.30606	-0.0266611	1.1166	1	0.670615
ATP6V0B	0.726985	-1.17937	-0.47318	0.925567	1	0.670239
E2F4	0.937396	-1.23662	-0.373496	0.672722	1	0.670231
TMEM101	0.585138	-1.1781	-0.443084	1.03604	1	0.669152
SCYL1	0.205893	-1.43107	0.330526	0.89465	1	0.668242
AMBRA1	0.996358	-1.34254	-0.0960984	0.442284	1	0.667899
RPL18A	0.207933	-1.43329	0.337279	0.888079	1	0.667777
SH3GL1	0.34477	-1.48621	0.468603	0.67284	1	0.667479
TYSND1	0.995087	-1.28982	-0.241702	0.536431	1	0.667199
SETD3	0.956705	-1.244	-0.354308	0.6416	1	0.666005
LAMTOR1	0.328259	-1.48331	0.465844	0.689212	1	0.665637
TMEM42	0.716479	-1.17328	-0.480733	0.937534	1	0.665456
TMEM129	1.00016	-1.33746	-0.108821	0.446123	1	0.665411
PELI3	0.320047	-1.2331	-0.236369	1.14942	1	0.664885
DGCR2	0.971811	-1.25484	-0.328012	0.61104	1	0.664874
PCED1A	0.178204	-1.40617	0.269772	0.958198	1	0.664191
CLCN2	0.49636	-1.1828	-0.404782	1.09122	1	0.664066
MRPL28	0.961644	-1.24455	-0.351655	0.634563	1	0.663693
CDK10	0.231729	-1.27786	-0.0958784	1.14201	1	0.662911
LOC110257420	0.178882	-1.41042	0.283821	0.947716	1	0.662843
RPS10	0.297149	-1.23944	-0.211329	1.15362	1	0.662329
SLC27A1	0.949381	-1.39965	0.0867568	0.363509	1	0.662313
LOC100514530	0.506017	-1.17903	-0.414276	1.08729	1	0.662259
FTSJ1	0.999789	-1.28605	-0.247712	0.533975	1	0.661858
KCTD17	0.210286	-1.44102	0.3685	0.862235	1	0.66169
MPST	0.321566	-1.22726	-0.247263	1.15295	1	0.661294
MED22	0.715622	-1.16811	-0.48826	0.940748	1	0.660923
GIT1	0.214546	-1.44447	0.379247	0.850677	1	0.660759
YBEY	1.00817	-1.31483	-0.169016	0.475673	1	0.660332
PEX5	0.867196	-1.19431	-0.456159	0.783273	1	0.660212
GLI4	0.362835	-1.49057	0.490813	0.636919	1	0.659621
TMEM80	0.805184	-1.46143	0.311016	0.345226	1	0.659004
CLUH	0.312455	-1.48141	0.473625	0.695327	1	0.658985
COMP	0.951808	-1.39921	0.0891671	0.358232	1	0.658691
JPH2	0.571693	-1.49797	0.474159	0.452121	1	0.658652
ZNF282	0.158078	-1.37657	0.198331	1.02016	1	0.65799
IRF2BP1	0.87962	-1.43674	0.220017	0.337103	1	0.657922
SMPD4	0.995952	-1.26989	-0.286075	0.560014	1	0.657528
LOC110259264	0.228566	-1.4544	0.411515	0.814323	1	0.657181
LOC100739791	0.462286	-1.17957	-0.395561	1.11285	1	0.656525
MFSD7	0.181699	-1.42501	0.335795	0.907514	1	0.656028
RNASEK	1.00896	-1.29094	-0.230316	0.512294	1	0.655699
LPIN3	0.696407	-1.48453	0.411465	0.376662	1	0.655537
ZNF687	1.00933	-1.29133	-0.229107	0.511107	1	0.655485
AIFM2	0.990678	-1.25932	-0.310986	0.579625	1	0.65547
SF3B5	0.907166	-1.20291	-0.437929	0.733673	1	0.655061
LOC102159087	0.163074	-1.33057	0.07312	1.09437	1	0.654924
MFN2	0.99488	-1.26267	-0.302016	0.569802	1	0.654458
MED11	0.577523	-1.16118	-0.465739	1.04939	1	0.654367
CACNA1H	0.150817	-1.35949	0.157912	1.05076	1	0.653715
ANGEL1	0.286363	-1.23029	-0.220447	1.16438	1	0.653115
ATP5G1	0.506967	-1.16741	-0.432023	1.09247	1	0.653033
TAGLN2	0.158724	-1.40315	0.28187	0.962559	1	0.652806
ZNF511	1.01536	-1.30153	-0.199067	0.485237	1	0.652116
TMEM104	0.521988	-1.49975	0.500779	0.47698	1	0.651939
SLC25A29	0.260023	-1.2391	-0.187863	1.16694	1	0.650475
RBM10	0.955457	-1.39942	0.0991766	0.34479	1	0.650302
PEX6	0.245053	-1.24681	-0.163814	1.16558	1	0.650177
MRPL23	0.918764	-1.20198	-0.437617	0.720834	1	0.650095
C7H14orf93	0.543857	-1.1584	-0.458717	1.07326	1	0.649616
EMD	1.01788	-1.30122	-0.197879	0.481222	1	0.649614
CSK	0.983873	-1.37789	0.029993	0.364024	1	0.648915
ARFIP2	0.153051	-1.32606	0.071635	1.10137	1	0.648828
SPPL2B	0.14607	-1.39114	0.256277	0.988794	1	0.648638
POFUT2	0.185026	-1.28612	-0.0433528	1.14445	1	0.648385
GDPD5	0.152223	-1.40538	0.297525	0.955628	1	0.647686
USP22	0.203809	-1.44802	0.412762	0.831453	1	0.647599
GCN1	1.00952	-1.34764	-0.0628614	0.400982	1	0.647593
TMEM222	1.01942	-1.32259	-0.136163	0.439328	1	0.647216
PACS2	0.61354	-1.49443	0.473979	0.406915	1	0.646947
ADCY9	1.02074	-1.31639	-0.153425	0.449075	1	0.646801
HGS	0.945776	-1.21113	-0.416619	0.681976	1	0.646418
TMED1	0.191927	-1.27545	-0.0703533	1.15388	1	0.646195
PCNX3	0.546601	-1.49881	0.502948	0.449262	1	0.646112
PPARD	0.141726	-1.39278	0.266701	0.984352	1	0.645525
PRDM11	1.02043	-1.32466	-0.128694	0.432923	1	0.645509
PSMD4	0.965676	-1.22191	-0.392265	0.648494	1	0.645134
LOXL1	0.235658	-1.46396	0.460992	0.767312	1	0.643714
TALDO1	1.01085	-1.26392	-0.290998	0.544062	1	0.643457
LRP10	0.308148	-1.48371	0.508196	0.667368	1	0.643194
FLNA	0.416008	-1.49735	0.530391	0.550955	1	0.642748
GIGYF1	0.643112	-1.49107	0.466506	0.381448	1	0.641532
C2H19orf53	1.01963	-1.27582	-0.25909	0.515283	1	0.641525
SPHK2	0.138261	-1.32522	0.0834533	1.1035	1	0.641466
FPGS	0.138412	-1.32425	0.0810039	1.10483	1	0.641296
PCIF1	1.02437	-1.28895	-0.224264	0.48885	1	0.641261
RASA3	0.347512	-1.49054	0.5253	0.617727	1	0.64119
PRPF31	0.802819	-1.15596	-0.515119	0.868264	1	0.641008
CEP250	0.194437	-1.26232	-0.0979332	1.16582	1	0.640725
PHGDH	0.167466	-1.28352	-0.0343076	1.15037	1	0.640058
XAB2	1.01383	-1.26145	-0.294648	0.542268	1	0.640032
PGGHG	0.173125	-1.27711	-0.0520057	1.15599	1	0.639541
PRRT2	0.184361	-1.44298	0.415126	0.843495	1	0.639499
LZTS2	0.52737	-1.49912	0.520166	0.451589	1	0.639241
APBA3	1.02733	-1.29002	-0.21932	0.482011	1	0.638719
DHX30	1.01709	-1.26238	-0.290774	0.536072	1	0.637999
PAFAH1B3	0.479173	-1.49957	0.533584	0.486809	1	0.637991
ACY1	0.873033	-1.16867	-0.495729	0.79137	1	0.637068
FZR1	1.02853	-1.28519	-0.230464	0.48713	1	0.63656
TMEM259	1.03158	-1.31009	-0.161354	0.439868	1	0.635552
GNG7	0.122276	-1.33422	0.120953	1.09099	1	0.635522
PLA2G6	0.337456	-1.48965	0.535468	0.616723	1	0.635229
ATP6V0D1	0.197647	-1.24889	-0.125773	1.17702	1	0.63506
SALL2	0.156813	-1.28178	-0.0289852	1.15395	1	0.634977
RPS5	0.119361	-1.33966	0.13765	1.08265	1	0.634912
FKBP2	0.219447	-1.23378	-0.169294	1.18363	1	0.634334
ALDH3B1	1.03183	-1.32068	-0.128906	0.41775	1	0.633129
GDI1	1.03339	-1.31653	-0.140188	0.42332	1	0.632406
PML	0.275993	-1.47883	0.519293	0.683542	1	0.632261
MDC1	0.981074	-1.38734	0.0801142	0.326149	1	0.631984
NUMA1	0.325689	-1.48821	0.539918	0.622606	1	0.63172
SBF1	0.249336	-1.47235	0.506252	0.716757	1	0.631283
NMRAL1	0.438951	-1.4984	0.550949	0.5085	1	0.631139
CABLES2	1.03117	-1.32901	-0.102159	0.399994	1	0.630612
TPRA1	0.152198	-1.42983	0.397701	0.879926	1	0.63061
OGFR	0.194398	-1.24014	-0.139501	1.18524	1	0.62942
TMEM141	0.113215	-1.32336	0.103246	1.1069	1	0.628954
C3H7orf26	1.03834	-1.2993	-0.185447	0.446402	1	0.628759
SETD1A	0.35137	-1.49185	0.55325	0.587229	1	0.628168
GMEB2	0.50844	-1.13414	-0.480714	1.10641	1	0.627959
ATG9A	0.186038	-1.45108	0.459919	0.805125	1	0.627848
ATP5D	0.343722	-1.1694	-0.353153	1.17883	1	0.627592
SHPK	1.0246	-1.34688	-0.0440254	0.366299	1	0.626534
TMEM39B	0.577015	-1.12528	-0.516592	1.06486	1	0.626308
PIEZO1	0.381784	-1.49489	0.561534	0.55157	1	0.625849
CLCN7	1.04071	-1.29039	-0.207319	0.456997	1	0.625811
DENND3	0.845047	-1.44997	0.318603	0.286319	1	0.625017
LOC110260418	0.133786	-1.27933	-0.0142934	1.15984	1	0.624606
INTS11	0.880032	-1.15517	-0.515602	0.790742	1	0.6245
TAF6L	1.04244	-1.28915	-0.209034	0.455747	1	0.623954
COASY	1.0233	-1.35112	-0.0279332	0.355748	1	0.623843
CALCOCO1	0.118843	-1.40961	0.357447	0.933324	1	0.623354
SQSTM1	1.01973	-1.23727	-0.341581	0.559121	1	0.623321
CDK18	0.201293	-1.45953	0.491867	0.766369	1	0.623009
SLA-6	1.03872	-1.2674	-0.26554	0.494218	1	0.622442
BRF1	1.01758	-1.3591	-0.0010671	0.342594	1	0.622403
GAS8	0.427079	-1.49749	0.568529	0.501886	1	0.622099
UNC93B1	0.378488	-1.49453	0.571153	0.54489	1	0.620892
KDM6B	0.774217	-1.46778	0.400146	0.293417	1	0.620772
LAMTOR4	0.0916836	-1.33949	0.166266	1.08154	1	0.620724
TPCN2	0.116329	-1.28839	0.0204939	1.15157	1	0.620592
LRCH4	0.735182	-1.11988	-0.559768	0.944471	1	0.620065
LOC110259265	0.827242	-1.4548	0.347885	0.279669	1	0.619524
STK11	1.04446	-1.27275	-0.248594	0.476878	1	0.618955
PFKM	0.130971	-1.26564	-0.0398239	1.17449	1	0.618105
PDRG1	0.913385	-1.15853	-0.507311	0.752452	1	0.617713
SCN1B	0.0855276	-1.34115	0.177414	1.07821	1	0.617687
THAP3	1.04772	-1.30805	-0.15037	0.410698	1	0.617558
PROSER3	0.16938	-1.2333	-0.132982	1.19691	1	0.617532
PDK2	0.144377	-1.43638	0.444365	0.847642	1	0.616833
MYH14	0.322949	-1.48864	0.572213	0.593481	1	0.616591
B4GALT7	0.13363	-1.25916	-0.0549866	1.18052	1	0.616475
COMMD4	0.585943	-1.11124	-0.538551	1.06385	1	0.616435
CRTC1	1.03498	-1.24369	-0.320066	0.528774	1	0.615792
DPP9	1.03917	-1.33556	-0.0668661	0.363256	1	0.615424
PTX4	0.803831	-1.46048	0.379611	0.277039	1	0.615305
FLAD1	1.036	-1.34137	-0.0483261	0.353694	1	0.614827
ALOX12	0.978861	-1.3935	0.123557	0.291081	1	0.61482
TSC1	1.0496	-1.31196	-0.135928	0.398283	1	0.614322
TRAPPC9	0.0953389	-1.39899	0.348528	0.955124	1	0.613737
TUT1	1.01002	-1.37134	0.0502435	0.311074	1	0.612962
JUP	0.154727	-1.4444	0.474335	0.815338	1	0.612948
NDUFV1	0.921146	-1.42303	0.234876	0.267013	1	0.612469
NEIL1	0.824436	-1.45502	0.362303	0.268276	1	0.612381
MEPCE	1.04758	-1.32438	-0.096439	0.373239	1	0.611491
SPAG7	0.542102	-1.10689	-0.530449	1.09524	1	0.611256
CRTC2	1.00614	-1.37532	0.0662203	0.302967	1	0.610958
AHNAK2	0.975634	-1.39627	0.139261	0.281375	1	0.610671
PFKFB4	0.922394	-1.42259	0.237075	0.263118	1	0.61011
MRPL27	1.04359	-1.24484	-0.312315	0.513565	1	0.6098
MED9	1.05006	-1.25836	-0.278083	0.486389	1	0.609771
ING5	0.910664	-1.14659	-0.525538	0.761465	1	0.609594
C7H15orf39	0.955194	-1.16642	-0.488011	0.699232	1	0.609181
IDH3G	0.0990173	-1.41125	0.39382	0.918411	1	0.608616
USE1	0.863576	-1.12871	-0.554858	0.819991	1	0.608202
POP7	0.0706472	-1.31464	0.125526	1.11847	1	0.606946
THRA	0.0788092	-1.39078	0.340656	0.97132	1	0.606928
STIM1	0.0722544	-1.38059	0.312945	0.995394	1	0.60655
MED25	0.999857	-1.19	-0.436954	0.627099	1	0.605819
SHISA4	0.613967	-1.48968	0.539034	0.336675	1	0.605739
MRPL38	1.04362	-1.23497	-0.332927	0.524273	1	0.605306
USP20	0.0623998	-1.35785	0.251968	1.04348	1	0.605183
PLPP3	0.20424	-1.18784	-0.237436	1.22104	1	0.604846
CACNB1	1.04277	-1.23209	-0.339311	0.528632	1	0.604552
RAB40C	1.02911	-1.2134	-0.383039	0.567329	1	0.60382
ACADVL	0.109	-1.24897	-0.0538825	1.19385	1	0.603115
AGAP3	0.262468	-1.47965	0.58657	0.630614	1	0.602275
ACTN4	0.702135	-1.47824	0.489682	0.28642	1	0.60179
USP36	1.03367	-1.35419	0.00805321	0.31246	1	0.60166
IGF2	1.05226	-1.33072	-0.0646701	0.343135	1	0.600246
ZNF512B	0.0570943	-1.30882	0.125709	1.12602	1	0.599559
RAPGEF1	1.06624	-1.28987	-0.183456	0.407089	1	0.598988
BCKDK	1.06625	-1.26965	-0.237714	0.441116	1	0.597898
COPS3	1.06321	-1.31029	-0.123632	0.370714	1	0.597889
SAMD1	1.06621	-1.29889	-0.156617	0.389292	1	0.59774
ARHGEF10L	0.0665466	-1.28176	0.0534007	1.16181	1	0.597483
SFXN5	0.141017	-1.21011	-0.15258	1.22167	1	0.597259
ADPRHL2	1.05567	-1.23712	-0.320762	0.502214	1	0.597168
OSBPL5	0.13203	-1.21566	-0.135532	1.21916	1	0.59692
AGBL5	0.968178	-1.40221	0.183615	0.250421	1	0.596093
TP53	0.305769	-1.12814	-0.3937	1.21607	1	0.594724
RFX1	0.614707	-1.07854	-0.590074	1.0539	1	0.594474
PTCD1	1.05105	-1.22202	-0.354605	0.525576	1	0.593753
MOCS1	0.775765	-1.46376	0.441297	0.246696	1	0.593672
EHMT1	0.285118	-1.48335	0.614924	0.583308	1	0.593469
CBX6	0.0815442	-1.24813	-0.0311361	1.19772	1	0.592577
PUF60	1.06836	-1.30916	-0.12014	0.360935	1	0.591681
GTPBP1	1.05968	-1.3278	-0.0635279	0.331654	1	0.591628
KIF1A	0.1274	-1.20688	-0.147488	1.22697	1	0.591489
SLC9A3R2	0.0547852	-1.39162	0.379591	0.957241	1	0.591131
FAM189B	1.0474	-1.34557	-0.00571917	0.30389	1	0.590574
DPP7	0.0454558	-1.38063	0.351003	0.984171	1	0.590159
MPRIP	0.06365	-1.40424	0.419807	0.920778	1	0.589135
NUDCD3	0.876377	-1.43793	0.338424	0.223131	1	0.58911
CCDC71	1.07512	-1.26647	-0.237378	0.42873	1	0.588745
PARP4	0.0300235	-1.329	0.208347	1.09062	1	0.588728
RPL18_1	0.0404794	-1.29073	0.100342	1.14991	1	0.588468
CUL9	0.0324905	-1.35944	0.295719	1.03123	1	0.588252
MRPL49	1.03811	-1.19516	-0.412176	0.569224	1	0.587909
RTN4RL1	0.234928	-1.47505	0.612952	0.627167	1	0.587187
ZMIZ1	0.885271	-1.43491	0.330906	0.218728	1	0.586698
STARD3	1.07792	-1.28711	-0.177843	0.387033	1	0.586081
GDPGP1	0.969087	-1.13991	-0.52569	0.696512	1	0.585576
ZNF408	0.568556	-1.48889	0.595185	0.325145	1	0.585471
FMNL1	1.07831	-1.28889	-0.172041	0.382624	1	0.585376
WIZ	1.07899	-1.28841	-0.172643	0.38206	1	0.584658
NR1H2	0.987873	-1.39275	0.167903	0.236975	1	0.584542
INF2	0.0249869	-1.30576	0.153468	1.1273	1	0.584148
45178	0.373195	-1.49049	0.64524	0.472053	1	0.584084
TEAD3	0.359683	-1.48965	0.646042	0.483929	1	0.583733
NDUFAF3	1.07678	-1.30263	-0.130183	0.356034	1	0.583491
BCR	0.0324861	-1.28385	0.0929082	1.15846	1	0.583478
ACOX3	0.0241938	-1.36011	0.309381	1.02654	1	0.583418
MTFP1	0.434857	-1.07704	-0.528814	1.171	1	0.583182
PLOD3	0.0830198	-1.42457	0.492157	0.849398	1	0.582842
TCF7L1	0.0517145	-1.25223	0.00500761	1.1955	1	0.582641
TMEM98	0.0389169	-1.26664	0.0479701	1.17975	1	0.58186
RPS19	0.199751	-1.14584	-0.301432	1.24752	1	0.581839
MPP1	0.65457	-1.48	0.554993	0.270433	1	0.581615
CYTH2	0.020524	-1.36046	0.31571	1.02423	1	0.581251
RARG	0.228902	-1.47394	0.627228	0.617811	1	0.580629
L3MBTL2	1.0659	-1.21536	-0.358615	0.508078	1	0.579953
CASKIN2	1.0541	-1.34462	0.00620064	0.284318	1	0.579448
ACADS	1.08382	-1.26103	-0.242618	0.419831	1	0.579403
FBL	1.04526	-1.1868	-0.423662	0.565206	1	0.578931
IFFO1	0.0955007	-1.43367	0.527455	0.810715	1	0.578895
PHLDA3	0.0335111	-1.26278	0.0451122	1.18416	1	0.578615
CDR2L	0.0664418	-1.41814	0.487556	0.864145	1	0.577676
DNAJA3	1.04968	-1.18886	-0.417795	0.556984	1	0.577404
TMEM161A	1.07144	-1.32512	-0.051896	0.305575	1	0.575672
MAPK8IP1	0.0123735	-1.3655	0.345077	1.00805	1	0.575253
LOC595122	1.07506	-1.21996	-0.343146	0.488053	1	0.575076
PLAUR	1.08658	-1.29133	-0.153402	0.358147	1	0.574889
LOC110256626	1.05305	-1.18703	-0.419353	0.55333	1	0.574338
LOC110261280	0.550374	-1.04837	-0.609489	1.10749	1	0.574057
LOC110260348	0.138809	-1.16036	-0.235058	1.2566	1	0.573528
TUBB6	0.995297	-1.38962	0.179711	0.214608	1	0.571455
COMT	-0.00604031	-1.31933	0.226199	1.09917	1	0.570445
STK35	1.08092	-1.31622	-0.0714196	0.306722	1	0.569177
PPFIA3	-0.00885026	-1.30551	0.192522	1.12183	1	0.568294
ZSWIM7	0.103921	-1.1693	-0.193399	1.25878	1	0.567913
HCN2	-0.0115184	-1.32962	0.262744	1.0784	1	0.567617
HDGFL2	0.0191998	-1.24228	0.0163979	1.20669	1	0.567184
SLC35A4	0.623369	-1.47873	0.599341	0.256024	1	0.56659
INPP5K	-0.0126824	-1.34179	0.301629	1.05284	1	0.565978
PPP6R2	0.0510464	-1.20415	-0.087755	1.24086	1	0.565705
45174	-0.00652673	-1.27835	0.122675	1.1622	1	0.565572
AGPAT1	1.00472	-1.3848	0.172462	0.207619	1	0.565561
RPS16	0.164154	-1.12963	-0.301767	1.26725	1	0.565515
AACS	1.09776	-1.26596	-0.214326	0.382532	1	0.565262
PSMG3	1.02408	-1.14416	-0.503415	0.623496	1	0.56522
CTDP1	1.05137	-1.35359	0.0595864	0.24263	1	0.564351
DCHS1	0.510329	-1.48531	0.657966	0.317015	1	0.563422
ALDH3A2	-0.0193236	-1.29402	0.175687	1.13766	1	0.562282
GAMT	-0.0145617	-1.27903	0.133389	1.1602	1	0.562229
LMNB2	1.02347	-1.13781	-0.513516	0.62786	1	0.561712
LRRC14	1.09472	-1.22526	-0.316707	0.447242	1	0.561027
EML2	1.07998	-1.1949	-0.389334	0.50425	1	0.560545
NDUFA2	0.161443	-1.11922	-0.315666	1.27344	1	0.560012
DHX37	1.10276	-1.2682	-0.201789	0.367231	1	0.55962
PARP3	-0.00550419	-1.24897	0.0557544	1.19872	1	0.559496
FEZ1	-0.0264653	-1.33434	0.297699	1.06311	1	0.559488
ANKRD37	0.902031	-1.42535	0.355973	0.167346	1	0.559086
POLR2A	0.903788	-1.42482	0.353597	0.167432	1	0.55908
ITM2C	-0.0240551	-1.3478	0.338183	1.03367	1	0.558724
ESRRA	1.06474	-1.17106	-0.441458	0.547775	1	0.558723
VPS9D1	-0.0297968	-1.32633	0.277806	1.07832	1	0.5584
SERHL2	0.000864213	-1.2356	0.0211337	1.21361	1	0.558354
POLR2E	-0.000317581	-1.23629	0.0237431	1.21286	1	0.558103
HS1BP3	1.01338	-1.38035	0.170307	0.196664	1	0.5579
P3H4	-0.013271	-1.37139	0.409086	0.975579	1	0.557499
NINJ1	0.0671077	-1.42999	0.576828	0.786057	1	0.557357
IPO13	1.10369	-1.27782	-0.171659	0.34579	1	0.557164
ARSA	0.0861473	-1.43794	0.60089	0.750899	1	0.556728
LRRC59	0.0723982	-1.43249	0.585727	0.774368	1	0.556717
FAM50A	1.09682	-1.21657	-0.33369	0.45344	1	0.556434
PLEKHG2	1.10398	-1.28042	-0.162967	0.339412	1	0.556182
CYP2A19	0.809644	-1.03469	-0.6776	0.902641	1	0.554663
TAP2	-0.0395832	-1.3091	0.241208	1.10748	1	0.553826
AKT1	-0.021403	-1.3687	0.412182	0.977916	1	0.553626
ZSWIM3	0.975088	-1.39857	0.253723	0.169762	1	0.553441
GSTK1	1.00596	-1.11143	-0.558496	0.663966	1	0.553431
TMEM176B	0.0174402	-1.20032	-0.0640487	1.24693	1	0.553205
MTSS1	-0.00918416	-1.23034	0.020609	1.21892	1	0.553136
CCDC8	-0.0414241	-1.31303	0.25476	1.0997	1	0.55296
TBC1D22A	0.0219732	-1.19349	-0.0809001	1.25242	1	0.552365
LOC100738955	0.151182	-1.45732	0.666497	0.639642	1	0.552358
WDR81	0.0160568	-1.40675	0.531368	0.859326	1	0.550319
ZC3H7B	-0.0374302	-1.26621	0.129523	1.17411	1	0.550269
STRN4	1.0776	-1.33461	0.0177053	0.239308	1	0.549477
SZT2	-0.0361264	-1.35668	0.389679	1.00313	1	0.549378
EEFSEC	1.11029	-1.23375	-0.28286	0.406325	1	0.549162
TBKBP1	1.07713	-1.33541	0.0216073	0.236674	1	0.548774
MAP1S	1.11301	-1.25531	-0.224877	0.367179	1	0.54866
S100A14	0.124456	-1.1119	-0.30022	1.28766	1	0.548218
LRSAM1	1.10068	-1.2022	-0.360372	0.4619	1	0.548184
CCNL2	1.06439	-1.15066	-0.476165	0.562434	1	0.548147
FRMD8	0.932463	-1.41347	0.332491	0.148519	1	0.54805
COL5A1	0.116488	-1.44875	0.659266	0.672995	1	0.547358
NARFL	1.07496	-1.16004	-0.455027	0.540108	1	0.546865
ABCD4	-0.02811	-1.23122	0.0421539	1.21718	1	0.546314
RNF215	1.08263	-1.33103	0.0114269	0.236971	1	0.545762
PSMD3	1.11479	-1.26838	-0.184589	0.338184	1	0.545529
GRK2	1.10247	-1.30465	-0.0750037	0.277176	1	0.545214
DIP2C	-0.0374575	-1.24077	0.0724756	1.20575	1	0.545066
SCARA3	0.107939	-1.44649	0.660476	0.678076	1	0.545032
WFS1	0.285454	-1.47498	0.727945	0.461578	1	0.544861
TOP3B	1.05569	-1.35489	0.0994667	0.199739	1	0.544449
SLC9A1	-0.0439137	-1.36185	0.424193	0.981574	1	0.542645
ITPA	1.11416	-1.28153	-0.142509	0.309876	1	0.542581
NTN1	-0.0195767	-1.38813	0.501526	0.906185	1	0.542318
ENTPD6	1.10538	-1.30431	-0.0695333	0.268472	1	0.540739
SNTA1	-0.0646653	-1.32731	0.331801	1.06018	1	0.54017
MBOAT7	1.08051	-1.33547	0.0365558	0.218403	1	0.540129
BSDC1	1.10982	-1.19759	-0.362445	0.450216	1	0.539244
GAS7	1.09785	-1.31681	-0.0261204	0.245074	1	0.539121
HOXD11	0.73106	-0.992786	-0.719336	0.981062	1	0.538829
PNKD	-0.0255478	-1.20014	-0.0227049	1.2484	1	0.538629
HIGD2A	0.171005	-1.06734	-0.397355	1.29369	1	0.538467
ULK1	-0.0224048	-1.39025	0.52072	0.891936	1	0.538099
PEX14	1.11537	-1.20479	-0.34287	0.432294	1	0.5371
SYNGR1	1.12063	-1.22211	-0.299619	0.401096	1	0.537028
PAOX	1.11253	-1.19734	-0.360747	0.44556	1	0.536982
LGMN	-0.0501139	-1.22303	0.0486882	1.22446	1	0.536065
ABCF3	1.11375	-1.19481	-0.364876	0.445933	1	0.535111
RPS21	0.0289977	-1.13871	-0.182292	1.292	1	0.534749
HDAC5	-0.00252354	-1.40572	0.576924	0.831322	1	0.534699
HES6	1.06912	-1.1299	-0.507416	0.568199	1	0.534618
BGN	-0.0605228	-1.3576	0.437269	0.98085	1	0.534218
NOP16	1.06972	-1.1297	-0.507449	0.567423	1	0.534188
KIF1C	1.12448	-1.26722	-0.173092	0.315835	1	0.533789
TBC1D9B	1.11809	-1.20106	-0.348303	0.431275	1	0.533633
PMVK	-0.0156304	-1.17091	-0.0867218	1.27326	1	0.532805
OGDH	1.08904	-1.32987	0.0297992	0.211033	1	0.532767
EIF6	1.10828	-1.17694	-0.403944	0.472599	1	0.532488
UROD	1.11596	-1.19209	-0.368531	0.444659	1	0.532383
AKR7A2	-0.0449512	-1.3779	0.502736	0.920119	1	0.532308
ZNF133	-0.0497229	-1.20737	0.0163166	1.24077	1	0.532229
LOC110255560	0.121829	-1.07517	-0.352412	1.30575	1	0.531988
NDST1	0.129966	-1.45076	0.71593	0.604862	1	0.531834
EPHB4	1.03781	-1.36696	0.174341	0.154815	1	0.531441
GTF2IRD1	1.09673	-1.15625	-0.449047	0.508563	1	0.531394
LGALS1	-0.0839016	-1.27182	0.200134	1.15559	1	0.531147
FBXO31	-0.0621633	-1.21611	0.0474268	1.23084	1	0.529952
PSEN2	1.12956	-1.2325	-0.264555	0.367495	1	0.529907
PRRC2A	1.13059	-1.25449	-0.202955	0.326853	1	0.528677
LOC106507043	-0.0773662	-1.23473	0.104383	1.20771	1	0.52828
PHLDB1	0.0549282	-1.43155	0.681019	0.695602	1	0.52637
FAM118A	1.1055	-1.15721	-0.441797	0.493511	1	0.526039
ELL	1.09415	-1.32743	0.0342639	0.199018	1	0.525592
EHD2	1.13257	-1.26258	-0.174511	0.304516	1	0.524664
VPS16	1.13171	-1.26658	-0.162675	0.297546	1	0.524598
MFGE8	-0.0827533	-1.34879	0.442608	0.98894	1	0.524327
DTD1	1.0907	-1.13299	-0.491599	0.533886	1	0.524076
MINDY4	0.99602	-1.05031	-0.644913	0.699202	1	0.52228
C2CD2L	0.931325	-1.40644	0.381921	0.0931973	1	0.521885
PTPRU	-0.0550236	-1.38106	0.547042	0.88904	1	0.521668
ZNF777	1.13797	-1.23489	-0.247668	0.344592	1	0.521164
TAB1	1.13788	-1.2318	-0.255933	0.349859	1	0.521133
SGSH	-0.078056	-1.36177	0.493064	0.946766	1	0.520619
CSNK1G2	-0.0288235	-1.39868	0.604291	0.823216	1	0.520409
INPPL1	-0.0944818	-1.22508	0.103172	1.21639	1	0.519811
EXOC3	1.1222	-1.17087	-0.404936	0.453608	1	0.51976
WNT5B	1.1341	-1.20041	-0.33469	0.400999	1	0.519571
RPL13A	-0.0833074	-1.20162	0.0409475	1.24398	1	0.518869
MAEA	1.07617	-1.34349	0.109605	0.15771	1	0.518476
LIMK1	-0.0648776	-1.3766	0.544934	0.896548	1	0.518378
KIAA0141	1.12642	-1.29109	-0.0768701	0.241541	1	0.517865
LOC100513601	-0.108047	-1.32395	0.391826	1.04017	1	0.517502
PLEKHG3	1.13901	-1.25917	-0.174344	0.294504	1	0.517259
EIF3F	-0.0962995	-1.34723	0.463085	0.980439	1	0.516658
ZNF341	1.14069	-1.25401	-0.188168	0.301489	1	0.516394
LOC102157424	0.198203	-1.00413	-0.499162	1.30509	1	0.51602
LSM10	1.13526	-1.1901	-0.355559	0.410391	1	0.51573
GNPTG	-0.118109	-1.26276	0.222408	1.15846	1	0.515471
ALG3	1.14311	-1.22469	-0.267508	0.349091	1	0.515115
ZDHHC8	-0.120546	-1.29308	0.310435	1.10319	1	0.514992
POMGNT2	1.12984	-1.2882	-0.0812356	0.239601	1	0.514756
LGI3	1.13235	-1.28431	-0.0925153	0.244482	1	0.513974
CAPN5	0.0040313	-1.09849	-0.225546	1.32001	1	0.513704
ABHD4	-0.0652856	-1.15905	-0.0597097	1.28405	1	0.51363
SLC6A6	0.5621	-1.45724	0.730289	0.164851	1	0.512937
TSPAN9	-0.0822931	-1.1756	-0.0113812	1.26928	1	0.512701
SNX8	1.12537	-1.29739	-0.0472651	0.219292	1	0.512628
DHRS1	1.14544	-1.21798	-0.281431	0.353964	1	0.512051
PORCN	-0.123989	-1.30787	0.363089	1.06877	1	0.511941
TNS2	-0.113005	-1.21075	0.0939286	1.22983	1	0.510054
EMC10	-0.12921	-1.25015	0.205358	1.174	1	0.509622
PDLIM4	0.958265	-1.39404	0.365233	0.0705456	1	0.509418
PIGS	-0.111949	-1.34283	0.476308	0.978471	1	0.508925
PIGT	-0.123593	-1.32525	0.42536	1.02348	1	0.508545
PCSK7	-0.133883	-1.2975	0.345455	1.08593	1	0.508152
NMNAT3	0.808473	-1.42595	0.556127	0.0613485	1	0.507235
EHD1	0.951309	-1.39508	0.380484	0.0632839	1	0.506956
HAP1	0.34138	-1.45858	0.815427	0.301777	1	0.506264
GRAMD4	0.0222279	-1.06438	-0.292425	1.33458	1	0.50605
CAMKK1	1.13133	-1.29364	-0.0481091	0.210424	1	0.50589
ADAMTS10	-0.139338	-1.30037	0.364029	1.07568	1	0.505097
ORAI1	1.12803	-1.29897	-0.0276768	0.198613	1	0.50474
TIAF1	-0.0767558	-1.13769	-0.0864322	1.30088	1	0.50397
HHIPL1	-0.0829307	-1.37611	0.597167	0.861876	1	0.503472
CHERP	1.13514	-1.29002	-0.0554049	0.210289	1	0.503109
ADIPOR1	1.15101	-1.25541	-0.16421	0.268615	1	0.502427
CASTOR2	-0.0994763	-1.36534	0.569453	0.895363	1	0.502004
ST5	-0.151126	-1.29251	0.358134	1.0855	1	0.500087
TTC9	-0.153054	-1.25786	0.258791	1.15212	1	0.499969
ADAMTS7	-0.153572	-1.27642	0.312041	1.11795	1	0.49993
LINGO1	1.1038	-1.32486	0.0794743	0.141586	1	0.499526
PNPLA7	-0.0744659	-1.12012	-0.119037	1.31363	1	0.499521
LENG1	1.06719	-1.05746	-0.614304	0.60458	1	0.498882
PLXNB2	-0.139226	-1.32729	0.465319	1.0012	1	0.498844
SCRN2	1.08874	-1.33571	0.126423	0.120553	1	0.498489
GLMP	-0.147375	-1.31411	0.427904	1.03358	1	0.498299
COX5B	1.06955	-1.058	-0.612663	0.601111	1	0.498102
TRIM3	1.08202	-1.33993	0.145469	0.112439	1	0.498076
ZFAND3	1.14933	-1.17047	-0.382383	0.403526	1	0.498
ACCSL	0.0326943	-1.03411	-0.344319	1.34573	1	0.497645
PYGB	1.12714	-1.3037	0.00360348	0.172959	1	0.497364
ZNF395	0.877436	-1.40762	0.497662	0.0325164	1	0.497338
RETREG2	1.15393	-1.25803	-0.148426	0.25252	1	0.497233
RBCK1	-0.134202	-1.18441	0.0635659	1.25504	1	0.497077
EBF4	1.00533	-1.0068	-0.697718	0.699188	1	0.497046
ARHGAP1	-0.159382	-1.28211	0.338763	1.10273	1	0.496928
ARL9	1.08294	-1.06836	-0.592846	0.578259	1	0.496912
NECTIN1	-0.13029	-1.17663	0.0433242	1.2636	1	0.496771
CYB5R1	1.15234	-1.2646	-0.126366	0.23863	1	0.496139
MON1A	1.12054	-1.31121	0.036474	0.154192	1	0.495091
RELA	1.14662	-1.27858	-0.0785606	0.210528	1	0.494567
TCEAL1	-0.13179	-1.1684	0.0287104	1.27148	1	0.494428
ABCC10	1.1324	-1.29901	-0.00719491	0.173807	1	0.494298
PKD1	-0.156533	-1.31164	0.436331	1.03185	1	0.493889
STARD9	-0.100481	-1.1259	-0.0833147	1.3097	1	0.493596
PDE4C	1.13228	-1.29953	-0.00352319	0.17077	1	0.493427
LOC100622386	-0.167278	-1.27984	0.344786	1.10233	1	0.493295
GLIS2	-0.0751503	-1.38561	0.669121	0.791644	1	0.492864
TMCO6	1.15906	-1.25218	-0.158717	0.251841	1	0.492423
CORO1B	-0.00172082	-1.41242	0.757855	0.656289	1	0.492318
RHOJ	1.15596	-1.17012	-0.376642	0.390793	1	0.492238
ERGIC1	-0.17091	-1.26903	0.317698	1.12224	1	0.492082
EPOP	-0.163025	-1.21601	0.168051	1.21099	1	0.491935
S100A16	1.16358	-1.20291	-0.295217	0.334548	1	0.491707
NAXD	-0.156219	-1.31958	0.468331	1.00746	1	0.491648
SLC10A3	0.612398	-1.43752	0.742781	0.082342	1	0.491636
MYH9	-0.0824596	-1.38248	0.665699	0.799242	1	0.49128
BYSL	1.15702	-1.16964	-0.37655	0.389168	1	0.491192
CLSTN1	-0.16073	-1.31529	0.459753	1.01627	1	0.490476
FAM198A	-0.160394	-1.1974	0.12271	1.23509	1	0.490106
GPRC5C	-0.0253238	-1.40516	0.744769	0.685714	1	0.489983
EGR1	0.991135	-0.982724	-0.729419	0.721008	1	0.489762
WBP2	1.15785	-1.26187	-0.123602	0.227621	1	0.489228
CLASRP	1.15852	-1.26143	-0.123675	0.226583	1	0.488444
TBL3	0.847235	-1.40729	0.549179	0.0108806	1	0.488404
OVCA2	1.149	-1.14007	-0.440354	0.431423	1	0.488251
ALDH16A1	-0.154353	-1.33156	0.520307	0.965608	1	0.487566
STAT5A	1.16261	-1.25232	-0.150105	0.239809	1	0.487234
PMM1	-0.148443	-1.15925	0.0297113	1.27798	1	0.48683
RILPL1	1.15115	-1.13696	-0.444178	0.429979	1	0.485529
PLXDC1	-0.186332	-1.25678	0.306515	1.13659	1	0.485235
IDUA	-0.137352	-1.35156	0.592811	0.896101	1	0.485041
ACOT11	-0.172757	-1.31243	0.473512	1.01167	1	0.484511
DDX49	1.17161	-1.20332	-0.283185	0.314895	1	0.483267
GPATCH3	1.12749	-1.30743	0.0499645	0.129976	1	0.482965
HDHD3	-0.0791644	-1.06704	-0.20094	1.34714	1	0.482521
MISP3	1.13192	-1.30348	0.0358728	0.135694	1	0.482356
UBOX5	1.14616	-1.28805	-0.0217217	0.163617	1	0.482135
NOL12	1.12274	-1.31161	0.0689655	0.119898	1	0.482089
DTX2	1.13884	-1.29658	0.0100872	0.147654	1	0.482041
MGLL	1.17289	-1.21486	-0.25064	0.292607	1	0.482023
ORAI2	-0.156773	-1.14889	0.0191607	1.28651	1	0.481814
ZBTB47	-0.18854	-1.2133	0.196063	1.20578	1	0.481642
SLC37A1	1.12786	-1.08635	-0.543684	0.502174	1	0.481127
CTDSP1	-0.187418	-1.29509	0.434077	1.04843	1	0.481118
C3H16orf58	1.17161	-1.23575	-0.189488	0.253628	1	0.480648
FBXO6	1.17353	-1.22925	-0.206912	0.262634	1	0.47966
FKBP10	-0.198912	-1.25332	0.316762	1.13547	1	0.479624
SYNGAP1	1.15967	-1.13763	-0.435712	0.413664	1	0.479229
MVP	1.12232	-1.31223	0.0802688	0.109643	1	0.478746
CCDC22	1.06429	-1.34545	0.234176	0.0469797	1	0.478487
LOC102167397	-0.178629	-1.16808	0.0830693	1.26364	1	0.478382
DDAH2	-0.147651	-1.34967	0.615222	0.882098	1	0.478245
PALD1	1.08874	-1.33356	0.178445	0.0663736	1	0.477701
PEF1	1.1706	-1.24925	-0.142287	0.22094	1	0.476775
ABCA2	-0.164419	-1.33764	0.584326	0.917736	1	0.476433
LOC102167315	1.12749	-1.30829	0.0704926	0.110309	1	0.476271
HDLBP	-0.208027	-1.26448	0.366322	1.10618	1	0.475008
ACAD9	1.17807	-1.18677	-0.314778	0.323479	1	0.474894
FBF1	-0.0564997	-1.0235	-0.286455	1.36645	1	0.474837
ZNF784	1.06823	-1.00524	-0.682037	0.619046	1	0.47425
CYP27A1	-0.209092	-1.22191	0.246824	1.18418	1	0.474213
ATG2A	-0.150521	-1.35082	0.637499	0.863843	1	0.474
KDM4B	-0.203741	-1.2904	0.44947	1.04467	1	0.473476
CYP4F55	-0.163767	-1.12168	-0.0239141	1.30936	1	0.473448
LOC100524254	-0.213399	-1.23403	0.285477	1.16195	1	0.473055
AAR2	1.1809	-1.19057	-0.30173	0.311403	1	0.472356
ZFYVE19	1.1032	-1.0333	-0.631942	0.562035	1	0.471415
LOC110260197	-0.215452	-1.26735	0.38924	1.09357	1	0.471222
LOC110259234	-0.131652	-1.07437	-0.139	1.34502	1	0.470871
AKR1A1	-0.218441	-1.23156	0.286644	1.16335	1	0.470833
ACBD4	1.18207	-1.179	-0.327617	0.324546	1	0.469782
AP4M1	-0.157513	-1.09329	-0.0808803	1.33168	1	0.46852
ZNF646	0.88954	-1.38518	0.536924	-0.0412816	1	0.468475
ICAM1	0.987287	-1.36519	0.401223	-0.0233212	1	0.467596
DUSP7	0.390945	-1.42476	0.892972	0.140838	1	0.467552
NAA38	1.15742	-1.28107	-0.0142953	0.137954	1	0.467061
TBC1D16	-0.227755	-1.21755	0.263728	1.18158	1	0.466309
TRMU	1.1805	-1.15226	-0.387162	0.358919	1	0.466017
ABHD17A	1.14982	-1.28983	0.0228161	0.117199	1	0.465731
PTPA	1.18575	-1.22036	-0.210857	0.245473	1	0.465571
SUSD4	-0.223865	-1.19114	0.192739	1.22226	1	0.465505
SSR4	-0.214021	-1.16415	0.119323	1.25885	1	0.46535
PLCD1	-0.231978	-1.24245	0.340001	1.13442	1	0.465037
GPKOW	1.18671	-1.17236	-0.336719	0.322372	1	0.464147
LENG8	1.179	-1.24801	-0.123706	0.192714	1	0.464077
PRPF6	1.08036	-1.33365	0.231794	0.0214995	1	0.463777
ARHGEF37	1.17887	-1.13722	-0.418394	0.376748	1	0.46352
MVB12B	1.08808	-1.33016	0.214474	0.0276082	1	0.46345
RGL2	1.17691	-1.25345	-0.104581	0.181121	1	0.463448
NUMBL	1.16464	-1.27404	-0.0302691	0.139675	1	0.462565
PGS1	1.16298	-1.27643	-0.0199835	0.13344	1	0.461982
PFKP	1.14207	-1.29741	0.0645417	0.0907907	1	0.461825
KCTD5	1.19043	-1.18356	-0.305123	0.29825	1	0.461593
LRP5	0.00767674	-1.40113	0.87828	0.515172	1	0.461528
SBNO2	0.990965	-1.35986	0.408868	-0.039974	1	0.460851
TMEM250	1.1793	-1.25176	-0.104681	0.177141	1	0.460597
RSC1A1	0.913019	-1.37457	0.522694	-0.0611403	1	0.46039
CAMK2A	1.10464	-1.32124	0.181238	0.0353646	1	0.460169
SNRPC	1.1809	-1.13129	-0.427568	0.377962	1	0.460152
PLEC	0.908275	-1.37503	0.529516	-0.0627592	1	0.460037
RBFOX3	-0.245896	-1.22834	0.322358	1.15187	1	0.459058
MED16	1.19204	-1.21526	-0.214133	0.237351	1	0.458344
NR1D1	1.13422	-1.30331	0.102202	0.0668896	1	0.45802
USP35	-0.0530744	-1.38774	0.849582	0.591237	1	0.457938
PELP1	1.1675	-1.27261	-0.0245645	0.129677	1	0.457795
AMPD2	-0.216274	-1.31336	0.593917	0.935719	1	0.456496
PC	-0.209977	-1.32002	0.618344	0.911652	1	0.455988
IL25	0.934302	-0.871955	-0.857258	0.794911	1	0.455753
DOK1	1.18836	-1.13876	-0.405464	0.355864	1	0.455719
DLG4	-0.133229	-1.01682	-0.227168	1.37722	1	0.455165
AARSD1	1.17614	-1.10227	-0.483561	0.409692	1	0.454982
FBRS	1.1881	-1.13487	-0.413305	0.360075	1	0.454966
HEXIM1	-0.24931	-1.17386	0.188519	1.23465	1	0.453982
ARAF	1.05783	-1.33744	0.302843	-0.0232361	1	0.453848
TMEM63B	1.19844	-1.18882	-0.279029	0.269415	1	0.4529
KCNAB2	1.18811	-1.24217	-0.121179	0.175241	1	0.452724
LOC100628140	-0.257901	-1.19103	0.242155	1.20677	1	0.452433
BCL2L1	1.19882	-1.19298	-0.267128	0.261288	1	0.452382
SEMA3B	-0.232661	-1.12247	0.0579869	1.29714	1	0.451881
QSOX1	-0.262132	-1.23828	0.381198	1.11921	1	0.451645
CBX8	0.0473624	-1.3977	0.93253	0.417811	1	0.4512
PSMB10	1.17501	-1.08778	-0.508517	0.421288	1	0.450977
ZDHHC18	1.19048	-1.12481	-0.429954	0.364277	1	0.450282
MOSPD3	1.12977	-1.30509	0.137643	0.0376838	1	0.45027
FAM20C	-0.162546	-1.3517	0.759882	0.754365	1	0.450067
GRK4	-0.267975	-1.22511	0.351169	1.14192	1	0.449525
LOC100156879	1.19923	-1.21367	-0.203439	0.217877	1	0.449022
SNN	-0.203678	-1.06084	-0.0866416	1.35116	1	0.447853
UPF1	1.18882	-1.24743	-0.0909123	0.149515	1	0.446662
NTMT1	1.2033	-1.16619	-0.327903	0.290787	1	0.446285
LOC110255237	-0.229249	-1.0775	-0.0295016	1.33625	1	0.44415
ACAP3	-0.253603	-1.11616	0.0717988	1.29797	1	0.443981
SDF4	-0.281609	-1.21402	0.342589	1.15304	1	0.443763
DNPEP	1.20074	-1.13399	-0.400841	0.334086	1	0.443432
ELMSAN1	1.19214	-1.24443	-0.0939317	0.14622	1	0.443213
JMJD8	-0.261855	-1.12775	0.105679	1.28392	1	0.443164
RARA	1.086	-1.32221	0.267205	-0.0309915	1	0.44311
SHMT2	-0.219044	-1.058	-0.0746503	1.3517	1	0.442939
TMEM150A	1.20624	-1.1985	-0.236824	0.229085	1	0.442735
VAMP5	1.20224	-1.22043	-0.171188	0.189379	1	0.442344
TSEN54	1.1885	-1.25195	-0.0633311	0.126788	1	0.441597
GALNT16	1.20461	-1.14278	-0.37809	0.316264	1	0.441554
VEGFB	-0.279258	-1.2571	0.48401	1.05235	1	0.441082
LOC100526209	1.1734	-1.05437	-0.561695	0.442665	1	0.440559
SYT12	-0.0826045	-0.920424	-0.404842	1.40787	1	0.439958
OSBPL7	1.05525	-1.32941	0.338985	-0.0648305	1	0.439768
B4GALT3	-0.134938	-1.3582	0.852322	0.640813	1	0.439259
RHOC	1.20754	-1.20716	-0.205886	0.205509	1	0.43923
MYOCD	-0.237521	-1.31298	0.681352	0.869151	1	0.438822
LOC100525869	1.20909	-1.20615	-0.205535	0.202597	1	0.437325
ZNF362	-0.298891	-1.19671	0.32345	1.17215	1	0.43637
PHACTR1	1.19081	-1.25166	-0.0516495	0.112501	1	0.436311
MSRB1	-0.259843	-1.08277	0.0160316	1.32658	1	0.436042
DAB2IP	1.21092	-1.20262	-0.213147	0.204846	1	0.435701
PSMB3	1.20705	-1.12313	-0.414851	0.330933	1	0.435268
DGKD	1.17502	-1.27047	0.0292385	0.066205	1	0.434688
KCTD15	1.21521	-1.17709	-0.280791	0.242667	1	0.433371
LFNG	-0.303552	-1.23141	0.440803	1.09416	1	0.43308
MDP1	1.20066	-1.09288	-0.477102	0.369318	1	0.433055
FARSA	1.21296	-1.14012	-0.372729	0.299885	1	0.432895
TNRC18	-0.302337	-1.23861	0.464542	1.0764	1	0.432746
FUK	1.21475	-1.19341	-0.234204	0.21286	1	0.432421
C2H19orf25	-0.30898	-1.18483	0.308173	1.18564	1	0.431934
SLC25A28	1.21158	-1.21264	-0.174936	0.175998	1	0.431398
TIMM44	1.20359	-1.09459	-0.471223	0.362223	1	0.431145
PLEKHM1	1.21284	-1.12855	-0.396993	0.312706	1	0.430981
MED15	1.21212	-1.21249	-0.173929	0.174295	1	0.430623
PLAT	1.21303	-1.1267	-0.400488	0.314159	1	0.43044
DOK4	1.20964	-1.22142	-0.14384	0.155624	1	0.429911
PHKG1	-0.242941	-1.02755	-0.0989338	1.36943	1	0.429868
TFPT	1.20957	-1.10887	-0.439121	0.338424	1	0.429719
TBC1D17	1.08256	-1.31487	0.306142	-0.0738278	1	0.429546
DHODH	1.17547	-1.0262	-0.600961	0.451687	1	0.429492
CD82	-0.301426	-1.12461	0.152843	1.2732	1	0.429311
JDP2	-0.277286	-1.06926	0.0125118	1.33403	1	0.428298
TIMM50	1.21091	-1.10611	-0.442733	0.337927	1	0.427871
LOC100514038	-0.282128	-1.28572	0.64565	0.922201	1	0.427663
USB1	1.21464	-1.11917	-0.413489	0.318018	1	0.427417
CSNK1D	1.22032	-1.16047	-0.314818	0.254967	1	0.427259
CCDC159	1.21708	-1.2023	-0.198524	0.183746	1	0.427027
ZFP64	1.21388	-1.21425	-0.1612	0.161563	1	0.426976
OBSCN	-0.32148	-1.18593	0.332935	1.17447	1	0.426925
VARS	1.21827	-1.19724	-0.213249	0.192216	1	0.426791
ZBTB48	1.21856	-1.13537	-0.375208	0.29202	1	0.42655
GAA	-0.323861	-1.19649	0.367885	1.15247	1	0.425988
ST6GALNAC2	-0.325467	-1.20307	0.391103	1.13743	1	0.425155
PLTP	-0.328165	-1.1834	0.337765	1.1738	1	0.424161
LIN37	1.2235	-1.16862	-0.288078	0.233195	1	0.423651
RECQL5	1.22286	-1.18673	-0.236732	0.200601	1	0.422765
FURIN	1.18808	-1.2591	0.0180919	0.0529303	1	0.422475
VASH1	-0.316859	-1.1089	0.141246	1.28452	1	0.422013
FLNC	1.14696	-1.28698	0.165884	-0.0258634	1	0.42158
ORMDL3	-0.334189	-1.15878	0.282223	1.21074	1	0.420811
EPHB3	-0.179399	-1.33512	0.895808	0.61871	1	0.420063
LTBP4	-0.321325	-1.25259	0.575832	0.998087	1	0.419395
CTSB	-0.341346	-1.20174	0.418883	1.1242	1	0.418286
SPRY2	0.557321	-0.662785	-1.00664	1.11211	1	0.418165
EEF2	-0.343993	-1.17339	0.338213	1.17917	1	0.417579
PYCR1	-0.341476	-1.21414	0.462156	1.09346	1	0.417215
RPL10	-0.310196	-1.05624	0.0295437	1.33689	1	0.41615
ABCA3	-0.348664	-1.18672	0.38596	1.14942	1	0.415687
SNRPD2	-0.330708	-1.07605	0.0937597	1.313	1	0.412911
RPS9	-0.303626	-1.02001	-0.0422343	1.36587	1	0.411739
FOXP4	1.02567	-1.309	0.453408	-0.170081	1	0.41172
GCHFR	-0.360788	-1.14692	0.296785	1.21092	1	0.410017
DHDH	-0.35132	-1.10073	0.17342	1.27863	1	0.409376
PMP22	-0.364053	-1.1954	0.446146	1.1133	1	0.408639
G6PC3	-0.364583	-1.1473	0.30435	1.20754	1	0.408592
LOC100623720	-0.313447	-1.27727	0.744659	0.846058	1	0.40649
PSAP	-0.368927	-1.13605	0.283005	1.22197	1	0.406326
TLN1	-0.332207	-1.26404	0.703696	0.892553	1	0.404756
SLC9A3R1	-0.374491	-1.14319	0.31096	1.20672	1	0.404618
GMDS	-0.366725	-1.10515	0.20633	1.26554	1	0.404567
HSD3B7	0.054627	-1.3303	1.09262	0.183057	1	0.402705
CDK2AP2	-0.36373	-1.07526	0.138045	1.30095	1	0.402179
C2H11orf84	-0.168324	-1.31804	0.997927	0.488439	1	0.401229
CTSD	-0.386211	-1.16487	0.394089	1.15699	1	0.400399
LOC100515290	-0.385077	-1.12801	0.290399	1.22269	1	0.399835
GAL3ST4	-0.389046	-1.13372	0.311998	1.21077	1	0.398654
CISD3	-0.385636	-1.19734	0.504471	1.0785	1	0.398552
CD81	-0.398837	-1.15157	0.379632	1.17077	1	0.395324
ADCY6	-0.393064	-1.09515	0.225093	1.26312	1	0.394469
LOC100525590	-0.323542	-0.94848	-0.134276	1.4063	1	0.39347
GAS6	-0.403829	-1.16419	0.42888	1.13914	1	0.393087
DNM1	-0.380486	-1.22892	0.646769	0.962639	1	0.392968
FOLR2	-0.377005	-1.03155	0.0711335	1.33742	1	0.392172
RARRES2	-0.407716	-1.1657	0.442399	1.13102	1	0.39138
CACNA1C	-0.39297	-1.21727	0.621531	0.988705	1	0.390187
ITPKB	-0.410027	-1.18954	0.537534	1.06204	1	0.388038
PPP1R37	1.02117	-1.27384	0.515328	-0.262654	1	0.386167
SLC2A11	-0.423306	-1.15585	0.444656	1.1345	1	0.385204
LAMB2	-0.353358	-1.2555	0.852524	0.756339	1	0.381493
BCL9L	-0.39449	-1.23118	0.752925	0.872743	1	0.379575
LOC102158401	-0.431899	-1.07151	0.234389	1.26902	1	0.37899
GPC1	-0.346547	-1.25584	0.898576	0.703807	1	0.37746
TNFAIP3	0.58086	-1.24754	0.998175	-0.331494	1	0.376345
PPFIBP2	-0.451467	-1.14174	0.462334	1.13087	1	0.373967
NAGK	-0.410192	-0.96859	0.00271317	1.37607	1	0.373551
SUFU	-0.443611	-1.0383	0.180989	1.30092	1	0.371987
FGFR1	-0.460578	-1.0861	0.319383	1.22729	1	0.369854
PDLIM2	-0.374308	-1.24041	0.901262	0.713452	1	0.36955
BANP	-0.32335	-0.812402	-0.323887	1.45964	1	0.369147
FEN1	-0.468701	-1.0682	0.289782	1.24712	1	0.365939
KLF9	-0.466223	-1.02276	0.184104	1.30488	1	0.363106
GALNS	-0.433721	-1.20918	0.811169	0.831731	1	0.361821
ELN	-0.473025	-1.16651	0.630757	1.00878	1	0.360875
P3H3	-0.4914	-1.11639	0.472445	1.13534	1	0.358403
HOXC6	-0.492387	-1.13925	0.5623	1.06934	1	0.356305
LMF1	-0.455884	-1.19505	0.800666	0.850268	1	0.355775
CTSF	-0.494882	-1.13676	0.559183	1.07246	1	0.355462
RALGDS	-0.413164	-1.21468	0.934134	0.693713	1	0.354981
PCYOX1L	-0.479632	-1.17589	0.735961	0.919562	1	0.352776
TRAF1	-0.471794	-0.904455	-0.023331	1.39958	1	0.347876
CRABP1	-0.404401	-0.726001	-0.348713	1.47912	1	0.33891
ABCG1	0.333379	-1.04573	1.23412	-0.521768	1	0.32523
FAM43A	-0.311894	-0.513149	-0.659638	1.48468	1	0.323752
PFKFB3	0.200792	-0.96651	1.31355	-0.547834	1	0.310253
LOC106510599	0.0282863	-0.0589574	-1.20844	1.23911	1	0.294695
CASC1	-1.36027	-0.0899492	0.51298	0.937241	2	0.878056
SMARCA2	-1.36285	-0.101526	0.558812	0.905567	2	0.876518
ERG	-1.37504	-0.066725	0.539964	0.901803	2	0.876316
LUM	-1.37363	-0.0592146	0.512562	0.920281	2	0.876252
FBXL7	-1.36909	-0.087975	0.560691	0.896372	2	0.875669
DIXDC1	-1.37939	-0.0549726	0.536117	0.898244	2	0.874696
SEC16B	-1.34195	-0.147103	0.558946	0.930109	2	0.871776
RBL2	-1.34825	-0.0987229	0.472864	0.974106	2	0.869608
C1H14orf37	-1.33443	-0.140093	0.500014	0.974507	2	0.868762
RPS6KA6	-1.39045	-0.020686	0.517745	0.893394	2	0.8671
LOC100525572	-1.37056	-0.0979611	0.604501	0.864024	2	0.864089
CMPK2	-1.39087	-0.0104988	0.49641	0.904958	2	0.863981
LOC733579	-1.39261	-0.0367205	0.577224	0.85211	2	0.860301
ADAMTS12	-1.38455	-0.0631169	0.599036	0.848636	2	0.860038
SH3BGR	-1.37633	-0.0221463	0.446885	0.95159	2	0.858805
LOC110261417	-1.3504	-0.0736888	0.431883	0.992205	2	0.856818
DLG2	-1.34041	-0.0973273	0.435793	1.00195	2	0.856084
WDR62	-1.36443	-0.0415918	0.430842	0.97518	2	0.855992
ICK	-1.34146	-0.0936496	0.433	1.00211	2	0.855382
LOC100524475	-1.35881	-0.131516	0.631535	0.858786	2	0.854667
LOC110255360	-1.40016	0.0132924	0.496347	0.890518	2	0.854633
TTC28	-1.38558	-0.0642942	0.613172	0.836699	2	0.854218
KAT2B	-1.32119	-0.200084	0.591377	0.929895	2	0.853776
NDNF	-1.37036	-0.0227446	0.421591	0.971517	2	0.850182
ATP6V1G2	-1.31892	-0.145511	0.44325	1.02118	2	0.848125
ZNF432	-1.32167	-0.205817	0.615043	0.912444	2	0.847665
LRRC34	-1.40898	0.0156536	0.548561	0.844762	2	0.846174
COL3A1	-1.3011	-0.220629	0.536563	0.985168	2	0.84525
LOC100520216	-1.37923	0.000435114	0.418115	0.96068	2	0.844309
VCAN	-1.39185	0.022221	0.435477	0.934147	2	0.843119
RANBP3L	-1.32148	-0.129055	0.421124	1.02941	2	0.842614
PTPRK	-1.41192	0.0225724	0.551814	0.837536	2	0.841569
ENPP6	-1.30057	-0.195141	0.472312	1.0234	2	0.840967
CADM1	-1.35187	-0.0507463	0.396164	1.00645	2	0.840735
C1QTNF6	-1.37283	-0.10425	0.656082	0.820995	2	0.840529
RUBCNL	-1.29685	-0.234247	0.552032	0.979065	2	0.84051
LOC100513671	-1.41317	0.0263761	0.550829	0.835966	2	0.839744
LOC106504267	-1.39306	-0.0500675	0.633397	0.809736	2	0.839733
LEPR	-1.39711	-0.0378709	0.625133	0.809849	2	0.83971
HS3ST3B1	-1.30042	-0.238719	0.58595	0.953192	2	0.838967
MITF	-1.30097	-0.241245	0.597823	0.944394	2	0.836993
ADAMTSL1	-1.37784	-0.0931355	0.661393	0.809587	2	0.835608
ALPL	-1.29514	-0.25099	0.593702	0.952432	2	0.832962
NFIA	-1.3051	-0.160233	0.418463	1.04687	2	0.831649
STAT1	-1.41671	0.0571027	0.498968	0.86064	2	0.831527
BCKDHB	-1.28563	-0.236566	0.50354	1.01865	2	0.830973
APOD	-1.35561	-0.0309753	0.377008	1.00957	2	0.830311
ASPH	-1.41936	0.0564642	0.517931	0.844968	2	0.82946
LOC106506279	-1.28956	-0.259743	0.588349	0.960949	2	0.829101
PLAC8	-1.29478	-0.258014	0.616131	0.936667	2	0.827496
MX1	-1.41357	0.0108581	0.606805	0.795912	2	0.826385
MGP	-1.41795	0.0273462	0.590944	0.799659	2	0.824466
ISM1	-1.31866	-0.109053	0.37469	1.05302	2	0.822485
POU3F3	-1.38905	-0.0668965	0.672444	0.783504	2	0.822325
LOC110260368	-1.28987	-0.189732	0.419169	1.06044	2	0.82069
PANK1	-1.30986	-0.241445	0.669083	0.882218	2	0.820654
BST2	-1.35803	-0.0133995	0.357715	1.01371	2	0.818662
ZNF608	-1.271	-0.273058	0.529206	1.01486	2	0.817456
LRRN3	-1.35701	-0.0131318	0.353613	1.01652	2	0.816403
EXD1	-1.27833	-0.222111	0.441295	1.05915	2	0.816388
KCTD12	-1.26943	-0.263446	0.497858	1.03502	2	0.815384
TCF4	-1.42135	0.0857293	0.467198	0.868419	2	0.815045
SSH2	-1.42625	0.0591271	0.565663	0.80146	2	0.814815
LACTB2	-1.33362	-0.061676	0.348188	1.0471	2	0.813697
SLC1A3	-1.27354	-0.293317	0.603773	0.963081	2	0.811735
DUSP8	-1.42237	0.0359766	0.608018	0.778379	2	0.811301
ZNF704	-1.37279	0.0248026	0.35283	0.995159	2	0.809898
DPP4	-1.26304	-0.274637	0.497657	1.04002	2	0.809235
GAS1	-1.2835	-0.189454	0.395919	1.07703	2	0.80904
ADAM33	-1.2685	-0.24302	0.447961	1.06356	2	0.808906
ABI3BP	-1.27527	-0.298758	0.635952	0.938078	2	0.805834
WWTR1	-1.42927	0.102354	0.48131	0.845606	2	0.803556
RECK	-1.35844	-0.146114	0.725277	0.779275	2	0.803362
OXCT1	-1.28595	-0.171296	0.371403	1.08584	2	0.802592
ACSS3	-1.26456	-0.24013	0.42741	1.07728	2	0.801571
KIAA1671	-1.27762	-0.299617	0.65806	0.919174	2	0.801395
FLRT2	-1.26618	-0.232247	0.417405	1.08103	2	0.800814
OLFML2B	-1.3809	-0.0915184	0.716937	0.755479	2	0.8
FAM210B	-1.31497	-0.238972	0.720558	0.833387	2	0.799443
SPON1	-1.35695	-0.150001	0.734067	0.77288	2	0.797995
FAM49A	-1.2491	-0.313059	0.534553	1.02761	2	0.795991
IL1RL1	-1.43571	0.0895203	0.562205	0.783989	2	0.794994
FAAH2	-1.33673	-0.195381	0.740584	0.791527	2	0.794329
LURAP1L	-1.31845	-0.0733959	0.316642	1.0752	2	0.793297
AP1S3	-1.2808	-0.170923	0.353996	1.09773	2	0.792772
MAP1LC3B	-1.43733	0.0985529	0.550642	0.788136	2	0.792351
SRPX	-1.29217	-0.136452	0.332728	1.09589	2	0.790815
ZFHX3	-1.34065	-0.187158	0.747772	0.780039	2	0.790271
ALDH2	-1.28975	-0.286697	0.711602	0.864849	2	0.790241
SLC35G1	-1.25169	-0.257161	0.416165	1.09268	2	0.78802
MANBA	-1.32757	-0.215304	0.749156	0.793713	2	0.787738
STOX2	-1.40342	-0.0312477	0.705306	0.729364	2	0.787564
PDZD2	-1.23917	-0.331055	0.538091	1.03214	2	0.786192
SPARC	-1.24816	-0.341421	0.618528	0.971055	2	0.785568
PCDHB6	-1.39225	-0.0622405	0.726278	0.728211	2	0.784909
LOC100514339	-1.42597	0.0384123	0.658533	0.729023	2	0.781806
MAL	-1.36979	0.0509141	0.304916	1.01396	2	0.778937
LOC110259923	-1.42852	0.0465734	0.657363	0.724586	2	0.777491
PDGFRL	-1.23078	-0.351878	0.557896	1.02476	2	0.776987
NCEH1	-1.44353	0.131652	0.51741	0.794467	2	0.776365
SORBS2	-1.44213	0.104614	0.582674	0.754847	2	0.77584
SIX2	-1.24786	-0.240858	0.37242	1.1163	2	0.774484
GLI3	-1.30164	-0.268431	0.76133	0.808739	2	0.772706
FBLN5	-1.26081	-0.338197	0.705772	0.893235	2	0.772402
MAB21L1	-1.22524	-0.357694	0.54856	1.03437	2	0.772251
KBTBD11	-1.22926	-0.301397	0.428707	1.10195	2	0.770283
CD302	-1.34242	0.00712181	0.27629	1.05901	2	0.769642
C1H14orf39	-1.32266	-0.034917	0.273908	1.08367	2	0.769301
SLC2A12	-1.42645	0.0383235	0.681373	0.706754	2	0.767672
CITED2	-1.41812	0.138007	0.365719	0.914399	2	0.767461
COL5A3	-1.34462	-0.178088	0.783054	0.739659	2	0.767438
RERG	-1.27183	-0.156061	0.302437	1.12545	2	0.766741
ERAP2	-1.41871	0.139834	0.365616	0.913258	2	0.766354
LOC110259515	-1.3248	-0.221497	0.78621	0.760084	2	0.765036
PLSCR4	-1.31492	-0.0464882	0.267116	1.09429	2	0.764511
BCL11A	-1.28383	-0.121069	0.283982	1.12092	2	0.764406
CSF1	-1.43089	0.0530704	0.672734	0.705091	2	0.764061
FAM217B	-1.2155	-0.361046	0.5149	1.06164	2	0.763809
ITGA10	-1.39807	-0.0455212	0.747883	0.695705	2	0.763536
COL24A1	-1.24333	-0.365993	0.692399	0.916927	2	0.763126
PRICKLE1	-1.3821	-0.0873871	0.77001	0.699472	2	0.761642
AFF3	-1.33871	0.0104458	0.26066	1.06761	2	0.759939
NALCN	-1.36407	-0.131851	0.787036	0.708881	2	0.759612
DMP1	-1.44935	0.155768	0.508159	0.785425	2	0.759257
SLC5A3	-1.26379	-0.337998	0.747391	0.854399	2	0.758644
ETV7	-1.43536	0.165141	0.405162	0.865055	2	0.757148
KLHDC9	-1.28128	-0.307858	0.773835	0.815304	2	0.757
LOC102168027	-1.44979	0.160511	0.501109	0.788176	2	0.756839
ADAMTS2	-1.24399	-0.368547	0.715375	0.897162	2	0.756449
ADH4_1	-1.44112	0.169999	0.427733	0.843391	2	0.755178
CAPN6	-1.44948	0.128589	0.589357	0.731532	2	0.754613
MEST	-1.38234	-0.08575	0.77946	0.688634	2	0.754374
FRZB	-1.3726	0.0824022	0.273018	1.01718	2	0.753723
ISG12(A)	-1.23325	-0.384626	0.703075	0.914797	2	0.751913
SELENOP	-1.24301	-0.210682	0.306161	1.14753	2	0.75054
PCDH11X	-1.29319	-0.0788322	0.249987	1.12203	2	0.750491
SLC9A9	-1.45282	0.14563	0.570785	0.736409	2	0.748663
TMEM30B	-1.43923	0.0814644	0.668805	0.688964	2	0.74788
SAMD12	-1.20554	-0.335153	0.418567	1.12212	2	0.747773
MOXD1	-1.43773	0.0760308	0.676912	0.684789	2	0.74664
PLXDC2	-1.39873	-0.040791	0.773501	0.666021	2	0.743298
LOC102162931	-1.35989	-0.138948	0.813202	0.685635	2	0.742348
NCALD	-1.24167	-0.376781	0.751818	0.866635	2	0.742141
COL11A1	-1.45478	0.178268	0.502072	0.774441	2	0.742089
NTRK3	-1.36482	0.081525	0.249746	1.03355	2	0.741604
ITGA11	-1.31303	-0.24419	0.822466	0.734757	2	0.741181
CYBRD1	-1.44289	0.0945034	0.668229	0.680156	2	0.739259
TPRG1	-1.333	0.0238092	0.227064	1.08212	2	0.738544
SH3BP5	-1.45464	0.187622	0.481564	0.78545	2	0.737936
ANK3	-1.42944	0.0491067	0.718821	0.66151	2	0.736858
TMEM117	-1.30883	-0.252336	0.828972	0.732191	2	0.736581
MX2	-1.21152	-0.281402	0.334974	1.15794	2	0.736513
ANTXR1	-1.19366	-0.431055	0.625926	0.99879	2	0.735017
FOXP2	-1.20108	-0.314128	0.363383	1.15182	2	0.734707
BTC	-1.40865	0.160994	0.298673	0.948985	2	0.73313
ISG15	-1.18309	-0.391242	0.464688	1.10964	2	0.732359
NOV	-1.27758	-0.314645	0.820393	0.771837	2	0.7322
LOC100516665	-1.32011	-0.227217	0.839154	0.708171	2	0.731374
CRISPLD1	-1.38713	0.130967	0.260835	0.995328	2	0.731101
SH3D19	-1.19264	-0.335312	0.378063	1.14989	2	0.730579
LOC102168016	-1.22645	-0.402846	0.75884	0.870457	2	0.729116
PIK3R1	-1.29753	-0.274387	0.83916	0.732759	2	0.728338
RYR2	-1.4592	0.194961	0.502547	0.761692	2	0.727995
NCAM1	-1.45314	0.134592	0.637151	0.681399	2	0.727106
A2M	-1.31335	-0.00171605	0.204541	1.11053	2	0.726327
LOC102165705	-1.4546	0.208211	0.444277	0.802116	2	0.724769
PLCB4	-1.4087	0.17078	0.287169	0.950752	2	0.72377
CYP39A1	-1.35562	0.0869164	0.216062	1.05264	2	0.721986
LOC106509585	-1.38717	-0.0656899	0.815969	0.636893	2	0.721659
ZEB1	-1.39518	0.154101	0.260279	0.980803	2	0.721133
KCNA1	-1.18215	-0.455173	0.652924	0.984396	2	0.720856
SLC7A8	-1.17058	-0.451293	0.575516	1.04636	2	0.720173
TCTA	-1.45924	0.211853	0.469211	0.77818	2	0.719373
KCTD16	-1.24008	-0.163745	0.227562	1.17626	2	0.719044
LOC100623441	-1.16771	-0.415175	0.466405	1.11648	2	0.718971
FMO5	-1.17493	-0.372533	0.397277	1.15019	2	0.718878
LOC106504810	-1.18561	-0.325778	0.339729	1.17166	2	0.717802
GRIA4	-1.32942	0.0422397	0.195023	1.09216	2	0.717676
OAS1	-1.17225	-0.379112	0.402343	1.14901	2	0.717298
CPA1	-1.16833	-0.464079	0.607336	1.02507	2	0.715317
LAMP2	-1.42047	0.0268148	0.768912	0.624747	2	0.715277
RIN2	-1.16479	-0.406498	0.436691	1.1346	2	0.714534
ANGPT2	-1.43951	0.215295	0.355095	0.86912	2	0.714229
ANGPTL1	-1.45545	0.22497	0.422841	0.807634	2	0.711819
ZNF615	-1.27849	-0.0571768	0.182964	1.1527	2	0.711079
FBLN1	-1.25359	-0.115758	0.196024	1.17332	2	0.710884
SCUBE1	-1.29958	-0.0101879	0.178838	1.13093	2	0.71079
LAPTM4B	-1.21533	-0.423259	0.79338	0.845208	2	0.709723
ITGBL1	-1.16296	-0.475461	0.620128	1.01829	2	0.709288
ADAMTS17	-1.17742	-0.331525	0.327096	1.18185	2	0.709033
RASGRF2	-1.41763	0.198184	0.287608	0.93184	2	0.708723
TBX5	-1.33639	-0.1835	0.872506	0.647388	2	0.707099
GCDH	-1.15266	-0.45495	0.510402	1.09721	2	0.707003
RRBP1	-1.20011	-0.44641	0.773641	0.872883	2	0.706021
LOC100738479	-1.20479	-0.235659	0.242983	1.19746	2	0.705457
CNPY2	-1.43571	0.22228	0.330016	0.883413	2	0.704628
SVIL	-1.18505	-0.292029	0.28056	1.19652	2	0.703729
CFH	-1.15127	-0.421352	0.425421	1.1472	2	0.702331
ARNT2	-1.14648	-0.467038	0.51889	1.09463	2	0.701682
ZNF829	-1.34038	0.0834897	0.17761	1.07928	2	0.701545
SETBP1	-1.39588	0.176338	0.237762	0.98178	2	0.701515
TNFRSF19	-1.15307	-0.402434	0.391302	1.1642	2	0.700368
SERPINF1	-1.15646	-0.492159	0.649081	0.999537	2	0.700112
ASPN	-1.4594	0.239257	0.424977	0.795169	2	0.699938
GHR	-1.41799	0.207972	0.277908	0.932108	2	0.699891
LMCD1	-1.20597	-0.218199	0.220198	1.20397	2	0.69856
LOC110259223	-1.45777	0.241977	0.41134	0.804455	2	0.697962
MYO6	-1.45269	0.241961	0.383745	0.82698	2	0.6972
LOC102159510	-1.14598	-0.494708	0.601198	1.03949	2	0.697035
PSD3	-1.46247	0.173115	0.643343	0.64601	2	0.69394
PDGFD	-1.15045	-0.389307	0.357882	1.18187	2	0.693921
MAN1C1	-1.13897	-0.442786	0.433299	1.14845	2	0.692893
ZSWIM1	-1.2301	-0.397577	0.85928	0.768394	2	0.692485
SPSB4	-1.14812	-0.506085	0.657531	0.996672	2	0.692157
CPE	-1.15627	-0.359884	0.319795	1.19635	2	0.691997
SMOC1	-1.1352	-0.451603	0.440968	1.14583	2	0.690333
ECM2	-1.35195	0.1187	0.170706	1.06254	2	0.690028
ADHFE1	-1.13291	-0.493332	0.538518	1.08772	2	0.689924
GULP1	-1.37477	0.157173	0.194042	1.02355	2	0.689815
KIAA1217	-1.33528	-0.178582	0.897045	0.616812	2	0.689769
ESRRG	-1.16012	-0.339234	0.29416	1.2052	2	0.6897
PBX1	-1.47056	0.23587	0.518376	0.716314	2	0.688941
KCNS1	-1.16634	-0.495811	0.752237	0.909918	2	0.6879
COL25A1	-1.47047	0.242487	0.502321	0.725663	2	0.686979
DAB1	-1.23964	-0.108721	0.153404	1.19496	2	0.686603
THBS4	-1.13102	-0.453766	0.432449	1.15234	2	0.686442
METTL7A	-1.16838	-0.494368	0.767712	0.89504	2	0.685508
OAS2	-1.41645	0.0277863	0.814171	0.574488	2	0.683506
GLB1L	-1.43789	0.089808	0.762807	0.585271	2	0.683324
TET1	-1.4641	0.260028	0.423261	0.780807	2	0.682485
IFI6	-1.30326	-0.246706	0.915406	0.634564	2	0.68234
RGN	-1.15521	-0.511191	0.744504	0.921895	2	0.681629
USP18	-1.45347	0.260266	0.364395	0.828804	2	0.68129
DZANK1	-1.46829	0.200394	0.624015	0.643879	2	0.681143
CAVIN2	-1.46925	0.25877	0.460841	0.749641	2	0.680092
SFXN3	-1.12014	-0.498132	0.502733	1.11554	2	0.679997
LOC110259516	-1.3808	-0.062786	0.875884	0.567699	2	0.677854
LRP6	-1.36445	0.155888	0.166285	1.04227	2	0.67701
LOC106508844	-1.27868	-0.00170852	0.118046	1.16234	2	0.674972
CTDSPL	-1.11783	-0.460952	0.407483	1.1713	2	0.674292
ANKRD35	-1.11301	-0.49227	0.463228	1.14206	2	0.673649
CA8	-1.17665	-0.247436	0.192307	1.23178	2	0.67357
LIN7A	-1.24205	-0.0800945	0.124021	1.19813	2	0.673521
TIMP2	-1.14737	-0.523851	0.756182	0.915043	2	0.67342
MYLK	-1.22298	-0.405643	0.89666	0.731964	2	0.673115
TMEM225B_1	-1.11126	-0.520103	0.52938	1.10198	2	0.672629
P4HTM	-1.11562	-0.463492	0.406309	1.17281	2	0.672507
CCDC141	-1.46809	0.199519	0.645943	0.622627	2	0.671596
TGFBR3	-1.16353	-0.504253	0.809671	0.858112	2	0.671004
TCFL5	-1.38907	-0.0377721	0.873265	0.553582	2	0.67088
CDH11	-1.46151	0.172907	0.688232	0.600367	2	0.670722
B2M_1	-1.47494	0.257449	0.51617	0.701318	2	0.670471
PAMR1	-1.12827	-0.543243	0.703637	0.967877	2	0.669675
PLXNA4	-1.13625	-0.537351	0.73746	0.936137	2	0.669387
FMO4	-1.38713	0.20044	0.186178	1.00051	2	0.669061
PARP12	-1.12305	-0.546688	0.683381	0.986353	2	0.668924
SESN3	-1.47562	0.249183	0.548418	0.678015	2	0.668639
LGALS3BP	-1.13689	-0.537451	0.745155	0.929183	2	0.668307
CRELD1	-1.4758	0.250271	0.547819	0.677705	2	0.66787
LOC102158149	-1.29453	0.041775	0.107857	1.1449	2	0.667792
LYST	-1.47579	0.246423	0.561588	0.667781	2	0.666776
PRSS35	-1.38191	-0.0532514	0.887378	0.547779	2	0.666587
SLC40A1	-1.46634	0.19293	0.667053	0.606356	2	0.666414
HTRA4	-1.30872	-0.22556	0.93942	0.594861	2	0.666013
DCLK1	-1.46542	0.280818	0.402534	0.782072	2	0.665511
MAF	-1.35777	-0.111677	0.914077	0.555375	2	0.665344
PLCXD3	-1.26126	-0.0161515	0.094159	1.18325	2	0.661184
PRKCSH	-1.14826	-0.526732	0.812505	0.862488	2	0.660406
LRIG1	-1.10018	-0.481941	0.400043	1.18208	2	0.660374
THBS2	-1.29337	-0.255073	0.952095	0.596352	2	0.659222
MAMDC2	-1.43394	0.271866	0.269045	0.893033	2	0.657006
SCPEP1	-1.47422	0.230339	0.622961	0.620919	2	0.656829
C13H3orf58	-1.33517	0.136508	0.109295	1.08937	2	0.654342
LGI2	-1.37776	-0.0540616	0.907997	0.523826	2	0.652625
CCDC50	-1.45733	0.295915	0.341753	0.819658	2	0.650977
C1S	-1.09291	-0.580256	0.650673	1.02249	2	0.65055
HECW2	-1.47427	0.29572	0.439954	0.738595	2	0.650096
MYOM1	-1.46592	0.197134	0.694847	0.573939	2	0.648904
ATP8A1	-1.30754	0.0964653	0.0822369	1.12884	2	0.648134
BMPER	-1.44922	0.294407	0.306953	0.84786	2	0.648106
NFIB	-1.41127	0.257247	0.205365	0.948661	2	0.647893
ATRNL1	-1.37316	0.207495	0.140125	1.02554	2	0.646592
GALNT10	-1.2656	-0.306046	0.972326	0.599318	2	0.646438
TF	-1.20685	-0.111016	0.0832658	1.2346	2	0.646358
GUCY1A3	-1.48044	0.282861	0.52394	0.673636	2	0.645841
RAB30	-1.40072	0.24775	0.181562	0.971409	2	0.644803
P3H1	-1.12112	-0.564806	0.804905	0.881025	2	0.644794
LOC110255218	-1.43844	0.289939	0.268246	0.880259	2	0.644394
GRID1	-1.21657	-0.404472	0.956239	0.664803	2	0.64418
CFI	-1.47771	0.299126	0.462036	0.716543	2	0.644176
RTP4	-1.3944	0.240273	0.169688	0.98444	2	0.644165
GPSM2	-1.48022	0.291749	0.500447	0.688026	2	0.643587
LOC110255294	-1.36025	-0.0884521	0.939431	0.509273	2	0.641849
LOC100516485	-1.20507	-0.425258	0.952967	0.677361	2	0.64169
CLDN6	-1.33915	-0.138289	0.957983	0.519453	2	0.641581
ENTPD1	-1.48153	0.279211	0.554655	0.647664	2	0.640217
EDNRA	-1.4776	0.305509	0.450993	0.721095	2	0.640049
PLCE1	-1.4721	0.224518	0.670119	0.57746	2	0.640028
SH3PXD2B	-1.13871	-0.54042	0.867442	0.811686	2	0.639729
ZNF618	-1.066	-0.570471	0.502652	1.13382	2	0.638522
LOC106509588	-1.39553	0.00180547	0.898446	0.495275	2	0.638065
ZNF428	-1.06559	-0.553758	0.458451	1.1609	2	0.637787
ZNF185	-1.47515	0.312311	0.422843	0.739996	2	0.63706
GLIPR1	-1.08381	-0.447215	0.289412	1.24161	2	0.63705
C3H2orf40	-1.06275	-0.570506	0.491563	1.14169	2	0.636165
FANK1	-1.1352	-0.273293	0.136495	1.272	2	0.636081
SAL1	-1.09035	-0.417725	0.254288	1.25379	2	0.636043
FNDC1	-1.47139	0.223378	0.680284	0.567731	2	0.636019
CDKN2B	-1.45266	0.310043	0.305895	0.836716	2	0.635989
RCAN2	-1.09107	-0.601063	0.754906	0.93723	2	0.634828
COL14A1	-1.06502	-0.524643	0.3905	1.19916	2	0.634363
RNF139	-1.42076	0.2837	0.211804	0.925255	2	0.634353
SH3GL2	-1.48256	0.298703	0.514384	0.669475	2	0.634083
ANGPT4	-1.06462	-0.61184	0.629704	1.04676	2	0.632039
GPNMB	-1.15904	-0.197004	0.0870961	1.26895	2	0.631678
FBXO32	-1.32478	-0.162943	0.98022	0.507507	2	0.631602
TMEM59	-1.48253	0.306691	0.496462	0.679381	2	0.63102
CARF	-1.43282	0.300827	0.237486	0.894504	2	0.630053
SYT11	-1.0783	-0.6151	0.734662	0.958741	2	0.629471
FGF14	-1.09182	-0.388464	0.210332	1.26995	2	0.629319
COL1A2	-1.08162	-0.612979	0.751083	0.943518	2	0.629157
SRGAP3	-1.05366	-0.566695	0.452478	1.16787	2	0.629123
CABLES1	-1.28906	-0.240988	0.999239	0.530812	2	0.628911
CCDC80	-1.42106	0.0761862	0.860105	0.484769	2	0.628383
TRANK1	-1.09862	-0.596035	0.816833	0.877819	2	0.627986
LSM6	-1.43234	0.30296	0.233883	0.895497	2	0.627776
EXTL2	-1.48343	0.286869	0.573163	0.623399	2	0.627481
HDAC9	-1.44492	0.314421	0.269993	0.860502	2	0.627196
CLU	-1.06799	-0.622803	0.700266	0.990526	2	0.627149
DOCK11	-1.44812	0.317094	0.280198	0.850824	2	0.626922
GP9	-1.0649	-0.62417	0.686533	1.00254	2	0.626661
IL17RD	-1.38017	0.243285	0.127024	1.00986	2	0.626443
ANKH	-1.05685	-0.519443	0.357519	1.21878	2	0.626361
GLG1	-1.34165	-0.118357	0.975121	0.484884	2	0.62577
KBTBD7	-1.42847	0.0984173	0.845659	0.484397	2	0.625608
PARP14	-1.41558	0.288376	0.191004	0.936204	2	0.62549
RGS22	-1.4429	0.315205	0.261492	0.866203	2	0.625087
TAC1	-1.41113	0.283978	0.180922	0.946227	2	0.624978
C1QTNF3	-1.4706	0.328912	0.374061	0.767623	2	0.624717
COLEC12	-1.48456	0.29792	0.55278	0.633856	2	0.624237
CCPG1	-1.40521	0.278941	0.167311	0.958954	2	0.623449
ITIH5	-1.0441	-0.580898	0.457448	1.16755	2	0.622535
C5H12orf75	-1.47217	0.233138	0.692855	0.546178	2	0.622343
ZFPM2	-1.48309	0.282609	0.598767	0.601712	2	0.622186
HERC6	-1.47538	0.245755	0.673466	0.556157	2	0.62163
PTN	-1.43106	0.309276	0.223817	0.897962	2	0.621181
LOC102167305	-1.48524	0.313225	0.518338	0.653673	2	0.620059
OPHN1	-1.47915	0.262624	0.648018	0.568512	2	0.619346
LRIG3	-1.44638	0.324526	0.266478	0.855373	2	0.619156
LOC100520091	-1.40688	0.0479079	0.897426	0.461544	2	0.618467
AOAH	-1.13323	-0.542607	0.930489	0.745352	2	0.618369
MXD1	-1.38224	-0.0134811	0.937886	0.457831	2	0.61809
LOC100739498	-1.38711	-0.00136745	0.930887	0.457587	2	0.617986
DNAJC12	-1.25554	0.0510872	0.01246	1.19199	2	0.616765
ABLIM1	-1.32787	-0.140823	0.997412	0.471278	2	0.616188
TLR6	-1.20264	-0.0533672	0.0107466	1.24526	2	0.61436
RHPN2	-1.04322	-0.513263	0.31083	1.24565	2	0.613263
DHX58	-1.06502	-0.424142	0.207451	1.28171	2	0.613211
CP	-1.35595	0.228031	0.0775047	1.05042	2	0.612624
PTGFR	-1.47853	0.341713	0.408681	0.728132	2	0.612094
SYNM	-1.47288	0.242349	0.701266	0.529264	2	0.611228
SUN2	-1.02952	-0.579635	0.411239	1.19791	2	0.61118
NUDT6	-1.32565	0.185131	0.042073	1.09845	2	0.610617
LOC100626247	-1.08958	-0.608388	0.872579	0.825394	2	0.610451
TTR	-1.15664	-0.150464	0.026936	1.28017	2	0.610296
AMOT	-1.46375	0.212793	0.747383	0.50357	2	0.609967
LOC106510528	-1.19457	-0.059134	0.000907594	1.2528	2	0.608909
MEOX2	-1.18236	-0.0861974	0.00580036	1.26276	2	0.608783
MYO10	-1.02362	-0.612912	0.473731	1.1628	2	0.608735
SERPINH1	-1.02946	-0.65391	0.622868	1.0605	2	0.608261
OGN	-1.39392	0.284784	0.129837	0.979299	2	0.607953
OAF	-1.19667	-0.415732	1.02442	0.587978	2	0.607573
RHOBTB1	-1.46368	0.215626	0.751126	0.496932	2	0.606018
LOC106509590	-1.34063	-0.0996038	0.999088	0.441146	2	0.605548
PIK3IP1	-1.04949	-0.656345	0.772732	0.933099	2	0.605139
FRAS1	-1.44812	0.1705	0.808679	0.468943	2	0.604992
SUSD2	-1.2564	-0.286757	1.04413	0.499025	2	0.60377
PLEKHA7	-1.06858	-0.376263	0.142432	1.30241	2	0.603581
CDH12	-1.46249	0.351815	0.309807	0.800863	2	0.603134
ZSCAN30	-1.29122	0.142243	0.00333132	1.14565	2	0.602258
AVIL	-1.35483	-0.0623784	0.988165	0.429043	2	0.60214
ACSL3	-1.44801	0.345392	0.254606	0.848017	2	0.601724
RTL5	-1.01352	-0.654421	0.556922	1.11102	2	0.600888
PP2D1	-1.43875	0.339754	0.22496	0.87404	2	0.600583
LOC100737582	-1.48857	0.325546	0.550902	0.61212	2	0.600281
RGS3	-1.47068	0.242496	0.723837	0.504345	2	0.600253
TSPAN7	-1.0171	-0.565447	0.347687	1.23486	2	0.599652
SULF2	-1.02095	-0.674223	0.665535	1.02964	2	0.599369
MXRA7	-1.38789	0.0202483	0.94661	0.421035	2	0.599302
LOC110261318	-1.1317	-0.182961	0.0163951	1.29827	2	0.599009
KLHDC3	-1.01466	-0.669945	0.61569	1.06891	2	0.598892
PI3	-1.09887	-0.590006	0.939934	0.748939	2	0.59872
HOXB3	-1.16711	-0.465768	1.02593	0.606946	2	0.598673
MCCC1	-1.40795	0.313936	0.146568	0.947443	2	0.597605
APP	-1.45933	0.210195	0.776254	0.472878	2	0.596677
LPAR1	-1.4544	0.355267	0.271646	0.827483	2	0.596571
SCIN	-1.15304	-0.12322	-0.0102804	1.28655	2	0.596113
KALRN	-1.33762	-0.0950791	1.01251	0.420182	2	0.595819
ERO1B	-1.45335	0.193746	0.798538	0.461064	2	0.595726
NPAS3	-1.08007	-0.618419	0.914706	0.783784	2	0.59552
IFI44	-1.48672	0.354663	0.45858	0.673479	2	0.594603
ETV1	-1.4554	0.359854	0.271921	0.823629	2	0.593026
MYH10	-1.38349	0.0175259	0.959323	0.406638	2	0.592447
KRT80	-1.00744	-0.68721	0.651271	1.04338	2	0.5918
CPXM1	-0.999865	-0.612674	0.403306	1.20923	2	0.591553
CDH13	-1.03309	-0.678759	0.797591	0.914256	2	0.591438
IL33	-1.10218	-0.234191	0.0211027	1.31526	2	0.590153
RSAD2	-1.35058	0.253814	0.0433783	1.05339	2	0.589793
EFHD1	-1.33298	-0.0975069	1.02389	0.406595	2	0.589279
E2F1	-1.12635	-0.167872	-0.0107905	1.30501	2	0.588705
ZNF331	-1.15086	-0.10875	-0.029886	1.2895	2	0.588548
SERPING1	-1.03567	-0.67737	0.83106	0.881982	2	0.587692
EFNA5	-1.4361	0.155285	0.856342	0.424475	2	0.587244
FAM110A	-1.48746	0.317133	0.617124	0.553207	2	0.586092
F13A1	-1.01532	-0.48951	0.205959	1.29888	2	0.584827
CDC25B	-1.4498	0.366433	0.244218	0.839148	2	0.584354
RUNX1T1	-1.39916	0.321993	0.115201	0.961971	2	0.583907
TRIM25	-0.997557	-0.703511	0.672859	1.02821	2	0.58387
CPSF4L	-1.39754	0.0639886	0.943912	0.38964	2	0.582365
IFI44L	-1.46492	0.376636	0.29924	0.789048	2	0.582009
ATP8B2	-1.24624	-0.280587	1.08167	0.445154	2	0.581423
SLIT3	-1.05408	-0.652009	0.917937	0.788155	2	0.581343
DPYSL2	-1.1403	-0.497992	1.05337	0.58492	2	0.579739
KCNA4	-0.994965	-0.543126	0.253198	1.28489	2	0.578539
CGNL1	-0.976978	-0.683827	0.515159	1.14565	2	0.578233
KIAA1210	-1.47151	0.263839	0.737672	0.469995	2	0.578016
TK1	-0.97862	-0.706587	0.594534	1.09067	2	0.576938
INSIG1	-1.14914	-0.47606	1.0697	0.555495	2	0.576053
SPTLC3	-1.4733	0.385568	0.332759	0.754975	2	0.575761
GALNT5	-1.46611	0.385109	0.297668	0.783332	2	0.574897
SNRNP25	-1.48869	0.329439	0.620549	0.5387	2	0.574519
PKIA	-1.43619	0.368657	0.193439	0.874092	2	0.574271
ELOVL6	-1.49171	0.373832	0.487489	0.630393	2	0.572089
SLAIN1	-0.993255	-0.513223	0.198572	1.30791	2	0.57184
KCNA6	-1.09357	-0.577435	1.02854	0.642464	2	0.571375
LOC110257935	-1.11829	-0.527689	1.06417	0.581811	2	0.56886
AHR	-1.26546	0.161883	-0.0660615	1.16964	2	0.568541
IZUMO4	-0.971177	-0.592155	0.289647	1.27368	2	0.56793
45172	-0.959388	-0.649602	0.378369	1.23062	2	0.565791
RFESD	-1.38553	0.331814	0.0713233	0.982398	2	0.565727
ADAM22	-1.07055	-0.238154	-0.031533	1.34023	2	0.565062
TMEM45A	-1.48424	0.318626	0.672773	0.492839	2	0.564027
BCL2L11	-1.23923	-0.269399	1.11052	0.398107	2	0.563981
SFRP2	-1.42647	0.158591	0.894965	0.372915	2	0.56395
LOC100519082	-0.984295	-0.736279	0.793699	0.926875	2	0.563691
ARHGAP24	-1.2154	0.0858692	-0.0976235	1.22715	2	0.563441
FREM2	-1.48063	0.306778	0.697998	0.47585	2	0.563211
LOC110255653	-1.42478	0.37397	0.152544	0.898265	2	0.562457
FAM13C	-1.33577	0.277764	-0.0089925	1.067	2	0.561922
IGIP	-1.09574	-0.1619	-0.0720074	1.32965	2	0.561411
SLC25A25	-1.26044	0.169517	-0.0820412	1.17296	2	0.560702
KIAA0825	-1.46106	0.400469	0.263357	0.797232	2	0.559856
PIK3AP1	-1.05045	-0.274169	-0.0247425	1.34936	2	0.559744
IL17B	-1.05644	-0.63204	1.01594	0.672544	2	0.559648
B4GALT6	-1.49423	0.380531	0.522833	0.590864	2	0.558501
NRG4	-1.12704	-0.0791292	-0.102639	1.30881	2	0.558201
CORO2B	-0.949329	-0.636437	0.325767	1.26	2	0.557625
PDE1A	-1.06975	-0.214192	-0.0599845	1.34393	2	0.55743
PDCD4	-1.4799	0.310128	0.70642	0.46335	2	0.557215
SLC22A17	-0.943396	-0.734843	0.554718	1.12352	2	0.556901
GDF6	-0.950747	-0.617455	0.291557	1.27665	2	0.556473
SCUBE2	-0.950901	-0.615282	0.287738	1.27845	2	0.556317
SETX	-1.49187	0.397808	0.453283	0.640781	2	0.556174
CILP2	-0.949207	-0.757283	0.666867	1.03962	2	0.555168
DDX60	-1.4754	0.409401	0.323943	0.742055	2	0.555084
GPC6	-1.48848	0.342654	0.645617	0.500205	2	0.554777
PRIMA1	-0.936321	-0.725198	0.501314	1.1602	2	0.553667
TMEM229B	-0.939008	-0.745976	0.575848	1.10914	2	0.553665
TNFRSF11B	-1.33809	0.294509	-0.0159036	1.05949	2	0.553581
SAP30L	-1.48624	0.335865	0.666296	0.484079	2	0.552789
SPARCL1	-1.10336	-0.116282	-0.106174	1.32582	2	0.552685
LOC100737316	-1.08765	-0.565224	1.0829	0.569978	2	0.552625
C1R	-0.934694	-0.700093	0.430126	1.20466	2	0.552536
TSPAN11	-0.935062	-0.680332	0.384578	1.23082	2	0.55178
LOC110259513	-1.43834	0.204188	0.869963	0.364194	2	0.551731
LOC100737660	-1.24521	-0.235139	1.12647	0.353882	2	0.551699
RNASE4	-0.962445	-0.761054	0.793661	0.929838	2	0.551551
DEPTOR	-0.994349	-0.410453	0.0481598	1.35664	2	0.551428
ANGPTL7	-1.02703	-0.672911	1.00407	0.695877	2	0.5498
FBXL17	-1.49099	0.358462	0.626068	0.506457	2	0.548439
HLF	-1.32011	0.280986	-0.0454354	1.08456	2	0.548017
DCN	-1.42663	0.183405	0.902935	0.34029	2	0.546341
SCN3B	-1.35462	0.0176788	1.03656	0.300385	2	0.546188
LDLRAD4	-1.14859	-0.431248	1.14122	0.438611	2	0.54604
MAFB	-1.3945	0.110384	0.972735	0.311385	2	0.54502
ZBED3	-0.991398	-0.389401	0.0150498	1.36575	2	0.544674
MELTF	-0.920604	-0.704083	0.401884	1.2228	2	0.543946
LOC110261263	-1.12287	-0.479889	1.13638	0.466376	2	0.543481
MMP14	-0.926226	-0.779204	0.651838	1.05359	2	0.542872
TENM3	-1.45614	0.261059	0.818212	0.37687	2	0.542404
LOC100519997	-1.13949	-0.442616	1.14751	0.43459	2	0.541916
STXBP4	-1.16806	0.0512878	-0.152048	1.26882	2	0.541865
CDC20	-1.38288	0.364524	0.0421357	0.976217	2	0.540953
MARCKS	-1.49191	0.418685	0.429419	0.64381	2	0.540417
LOC110259338	-1.26587	0.220028	-0.110439	1.15628	2	0.540377
GRIP1	-1.49498	0.386047	0.578333	0.5306	2	0.539523
NBL1	-0.925948	-0.790175	0.70689	1.00923	2	0.539228
COL1A1	-0.922426	-0.78905	0.679732	1.03174	2	0.53909
WSCD2	-1.44792	0.247132	0.846889	0.353895	2	0.537649
SP140	-1.49078	0.367471	0.637882	0.485429	2	0.537185
LZTFL1	-1.3543	0.341614	-0.0115321	1.02422	2	0.53644
UNC5C	-1.42268	0.189435	0.916334	0.316909	2	0.536253
DHX40	-1.48842	0.42941	0.389076	0.669939	2	0.534762
DMPK	-0.901072	-0.732854	0.419383	1.21454	2	0.53328
ZNF37A	-1.41187	0.401624	0.0958499	0.914399	2	0.532959
MAP2K6	-0.953026	-0.461862	0.0450734	1.36981	2	0.532863
ARHGAP28	-1.48944	0.366992	0.653211	0.469242	2	0.532537
LDB2	-0.897447	-0.754314	0.464326	1.18743	2	0.53156
CPEB3	-1.48502	0.435146	0.360275	0.689604	2	0.531471
NEDD9	-1.0028	-0.692943	1.0434	0.652334	2	0.531082
ISLR	-0.896503	-0.718282	0.373465	1.24132	2	0.529905
MXRA8	-0.923486	-0.804324	0.802379	0.925431	2	0.529858
KIF22	-1.03634	-0.197267	-0.133587	1.3672	2	0.529258
LOC110255581	-1.46428	0.299354	0.791916	0.37301	2	0.52912
GSN	-0.895083	-0.791757	0.570261	1.11658	2	0.528767
ZNF471	-1.32219	-0.019856	1.08988	0.252163	2	0.528082
PDGFRA	-1.20999	-0.263023	1.17346	0.29955	2	0.527729
NEURL1B	-1.49715	0.411989	0.544974	0.540189	2	0.525478
NAP1L5	-1.35367	0.358973	-0.0241834	1.01888	2	0.52535
MAGT1	-1.47982	0.443788	0.322408	0.713619	2	0.525012
ZBTB16	-1.05309	-0.583421	1.14347	0.493041	2	0.52331
LOC102158857	-0.883241	-0.798047	0.549404	1.13188	2	0.522779
TLR1	-1.01298	-0.231648	-0.13454	1.37917	2	0.522728
MMP2	-0.880801	-0.770891	0.461241	1.19045	2	0.522405
IL34	-0.889062	-0.670007	0.257371	1.3017	2	0.521472
TFDP2	-0.969924	-0.347875	-0.072514	1.39031	2	0.521352
LOC100624174	-1.25835	-0.142834	1.15583	0.245353	2	0.52091
ARMC10	-1.49005	0.44537	0.388696	0.655983	2	0.520317
MYH11	-1.01008	-0.661489	1.10513	0.566442	2	0.51984
PTPRS	-0.877019	-0.799455	0.532928	1.14355	2	0.519721
PRKRA	-1.42467	0.428713	0.116818	0.879136	2	0.519486
DST	-1.41061	0.191778	0.948998	0.269831	2	0.518745
BMF	-1.09592	-0.485423	1.18627	0.395073	2	0.518735
ZNF404	-1.49109	0.446501	0.396393	0.648196	2	0.518618
AQP1	-0.882082	-0.678642	0.259093	1.30163	2	0.517996
PAX9	-0.877567	-0.703215	0.297476	1.28331	2	0.517392
C4H8orf37	-1.35041	0.368857	-0.0377224	1.01927	2	0.517357
C6	-1.03751	-0.146123	-0.183345	1.36697	2	0.516885
TTYH3	-0.892518	-0.834255	0.772401	0.954373	2	0.516525
COL16A1	-0.874678	-0.824061	0.611669	1.08707	2	0.516333
PTGFRN	-0.872579	-0.818403	0.581756	1.10923	2	0.516187
DDOST	-0.870884	-0.816708	0.56942	1.11817	2	0.515618
LBP	-1.06235	-0.545773	1.17857	0.429547	2	0.514582
RASL12	-1.17029	-0.317034	1.20401	0.283321	2	0.514496
RGMA	-0.871032	-0.829609	0.619059	1.08158	2	0.51412
CNPY3	-0.899669	-0.554113	0.0839236	1.36986	2	0.513662
SESN1	-1.49798	0.426421	0.542438	0.529124	2	0.513451
CEMIP	-1.11013	-0.442537	1.20435	0.348315	2	0.513313
HOXB6	-0.926938	-0.440953	-0.0269631	1.39485	2	0.512322
DUSP10	-1.48463	0.377756	0.695873	0.411005	2	0.509999
LOC102166259	-0.858446	-0.766699	0.391447	1.2337	2	0.509951
MFAP2	-0.858419	-0.761682	0.379589	1.24051	2	0.509749
LOC110256863	-1.00255	-0.200148	-0.183385	1.38608	2	0.50896
IRF9	-0.855452	-0.777761	0.410653	1.22256	2	0.508622
ENOSF1	-0.92872	-0.413	-0.0594842	1.4012	2	0.508462
MN1	-0.890441	-0.841227	0.858232	0.873436	2	0.507938
CHST12	-0.853985	-0.811168	0.496161	1.16899	2	0.507899
SOX5	-1.47194	0.463281	0.269738	0.738921	2	0.507853
CTNNAL1	-1.27874	0.308633	-0.147017	1.11712	2	0.506648
KIF9	-1.04877	-0.553563	1.19481	0.40753	2	0.506065
HAPLN4	-1.29314	-0.0319838	1.13626	0.188867	2	0.505893
RFTN2	-1.45298	0.461841	0.19194	0.799197	2	0.504845
ZFP14	-1.38344	0.422109	0.00851474	0.952813	2	0.502696
TP53INP1	-1.46897	0.349272	0.7758	0.343899	2	0.502137
RLF	-1.49025	0.467754	0.374076	0.648416	2	0.501147
COL4A5	-1.42147	0.249023	0.925407	0.24704	2	0.500506
MRVI1	-1.47945	0.376956	0.726457	0.376034	2	0.500352
MTUS1	-1.4245	0.454165	0.101905	0.868425	2	0.499998
ATP8B1	-1.48975	0.470311	0.368621	0.65082	2	0.499219
LOC100519264	-1.39887	0.439359	0.0382718	0.921235	2	0.498844
IL11RA	-0.837024	-0.775504	0.360247	1.25228	2	0.498432
NFIX	-0.875946	-0.855807	0.886265	0.845487	2	0.498395
LPL	-1.49896	0.45362	0.500332	0.545004	2	0.497914
GOLIM4	-1.48355	0.474553	0.324432	0.684563	2	0.497652
YPEL3	-0.863813	-0.867726	0.836064	0.895475	2	0.497262
LOC100625134	-1.46791	0.354502	0.780001	0.333408	2	0.497108
ZNF652	-1.37205	0.154197	1.02851	0.189345	2	0.497003
DTX4	-1.22031	-0.159282	1.20643	0.173165	2	0.495769
GXYLT2	-1.49802	0.441318	0.566241	0.49046	2	0.495319
LTBP2	-1.25128	-0.0911594	1.18352	0.158922	2	0.49485
CCDC117	-1.43923	0.468462	0.140429	0.830334	2	0.494791
ATP8B4	-0.874531	-0.519423	-0.00795029	1.4019	2	0.493802
DOCK8	-1.41952	0.258252	0.929909	0.231362	2	0.493699
NANOS1	-1.4966	0.436121	0.592255	0.46822	2	0.493616
CREB5	-1.47376	0.37347	0.754142	0.346148	2	0.493403
RMDN2	-1.38224	0.43625	-0.00220747	0.948201	2	0.492852
IL6R	-0.859292	-0.872732	0.866497	0.865528	2	0.492561
SLC43A2	-0.855377	-0.87654	0.854962	0.876955	2	0.491743
IRAK2	-0.824503	-0.777837	0.336725	1.26561	2	0.491711
NAALADL2	-1.48489	0.481699	0.328594	0.6746	2	0.491107
SULT1A3	-0.821677	-0.78963	0.356667	1.25464	2	0.490686
LOC110257546	-1.25902	-0.0629974	1.1792	0.14282	2	0.490653
GAS2	-1.38306	0.4403	-0.00237396	0.945133	2	0.490611
RAB6B	-1.37421	0.434847	-0.0208671	0.960225	2	0.489871
THRB	-1.49904	0.454253	0.541643	0.503144	2	0.489511
TRIM63	-0.851234	-0.586262	0.0484867	1.38901	2	0.489434
SLC51B	-1.23949	-0.10001	1.19726	0.142243	2	0.489332
ZNF292	-1.4992	0.4667	0.488446	0.544058	2	0.488324
ALS2CL	-0.840617	-0.623192	0.0862936	1.37752	2	0.487785
LOC100625049	-1.49049	0.423437	0.655661	0.411393	2	0.487388
HNMT	-1.38435	0.448931	-0.00373614	0.939157	2	0.485597
C3	-1.38299	0.202755	1.00829	0.171943	2	0.485467
LOC106510388	-1.35774	0.429341	-0.0560086	0.98441	2	0.485359
EPHB2	-0.813736	-0.759372	0.274766	1.29834	2	0.484885
GNPTAB	-1.46848	0.375448	0.775916	0.317115	2	0.48466
LOC110257516	-1.05633	-0.47634	1.25762	0.275056	2	0.484654
DHCR24	-0.81075	-0.769413	0.288968	1.2912	2	0.48386
HEG1	-1.0369	-0.514693	1.25339	0.298204	2	0.483573
OCLN	-0.852508	-0.528435	-0.0308063	1.41175	2	0.482849
GRN	-0.80782	-0.890374	0.611685	1.08651	2	0.48213
TSPAN18	-0.803196	-0.878459	0.549962	1.13169	2	0.481282
CADPS2	-1.49741	0.483262	0.436424	0.577722	2	0.480865
FAM214A	-1.46145	0.493071	0.208376	0.760007	2	0.480769
UBE2L6	-0.79904	-0.832322	0.404521	1.22684	2	0.480074
AEBP1	-0.814772	-0.908943	0.75147	0.972246	2	0.479782
COL5A2	-1.38012	0.210592	1.01315	0.156369	2	0.479778
ST6GAL1	-1.39455	0.239387	0.984233	0.170928	2	0.479411
TRPS1	-1.4995	0.468673	0.53201	0.498815	2	0.47897
LOC100624032	-0.855592	-0.866112	0.994417	0.727288	2	0.478251
APLF	-1.43976	0.491855	0.130495	0.817406	2	0.476476
CAPS2	-1.29029	0.386333	-0.17146	1.07541	2	0.476129
RORA	-1.48413	0.498987	0.314909	0.670232	2	0.476123
S1PR1	-0.818145	-0.628332	0.0562708	1.39021	2	0.476123
UBN2	-1.49976	0.475276	0.516487	0.508	2	0.476056
RNPEP	-0.810291	-0.916328	0.782185	0.944434	2	0.475999
TMCC3	-0.898048	-0.321808	-0.210415	1.43027	2	0.475958
CHPF	-0.886999	-0.803937	1.10747	0.583468	2	0.475465
HMGCS1	-1.475	0.404071	0.744835	0.32609	2	0.475458
KIAA0754	-1.35044	0.16453	1.06521	0.120706	2	0.475292
LOC110260336	-1.12022	-0.30602	1.27631	0.149933	2	0.475071
KLHL15	-1.49262	0.496303	0.376812	0.619504	2	0.475006
NEMP2	-1.49138	0.442687	0.646653	0.402046	2	0.474911
IFIH1	-1.42695	0.489115	0.0915471	0.846287	2	0.474558
LOC100512052	-1.42	0.486505	0.0722725	0.861219	2	0.474129
MSRA	-0.795656	-0.737864	0.198145	1.33538	2	0.473811
PCNX4	-1.46926	0.502732	0.236839	0.729688	2	0.473525
LOC102160564	-1.47622	0.503404	0.269419	0.703398	2	0.47313
PXDN	-1.40367	0.271242	0.963038	0.16939	2	0.473128
HRK	-0.833846	-0.518591	-0.0725208	1.42496	2	0.4718
ABCD2	-1.41606	0.488223	0.0602126	0.867627	2	0.471503
PAG1	-1.47072	0.505451	0.24218	0.723088	2	0.471275
MATN4	-0.795832	-0.696985	0.127291	1.36553	2	0.470762
LOC100523190	-1.34383	0.16426	1.07529	0.104278	2	0.470719
ALG14	-1.49983	0.486507	0.492684	0.520643	2	0.470151
TNRC6C	-0.79863	-0.672835	0.0927405	1.37872	2	0.470147
GPX3	-0.779287	-0.826499	0.344451	1.26133	2	0.469976
SGCG	-0.787385	-0.742993	0.192057	1.33832	2	0.469845
LDLR	-0.803213	-0.926406	0.844414	0.885204	2	0.468995
SGK1	-0.787544	-0.718692	0.149428	1.35681	2	0.468178
PDGFRB	-0.77486	-0.910817	0.569662	1.11602	2	0.467199
EIF2AK3	-1.41053	0.299257	0.945119	0.166151	2	0.466461
RAB31	-1.43398	0.342171	0.885469	0.206337	2	0.46631
TM7SF2	-0.769722	-0.859689	0.401805	1.22761	2	0.465961
SPOCK1	-0.799751	-0.929844	0.869188	0.860408	2	0.465834
ZMAT3	-1.45653	0.511081	0.180851	0.764598	2	0.464849
LOC102164547	-1.49738	0.502901	0.424994	0.569488	2	0.464454
GNAQ	-1.49498	0.506273	0.394479	0.594229	2	0.464449
LOC100624495	-1.36636	0.47068	-0.0573395	0.953017	2	0.464408
CNTN3	-1.49768	0.503786	0.42898	0.564914	2	0.463216
MXD4	-0.769655	-0.934762	0.650549	1.05387	2	0.462773
CREBRF	-1.44832	0.511911	0.150485	0.785922	2	0.462623
DECR1	-1.44622	0.5114	0.143394	0.791426	2	0.462589
LOC106510666	-0.784309	-0.670023	0.0644482	1.38988	2	0.462577
RNF24	-1.44015	0.361316	0.866138	0.212691	2	0.462431
CACNA1G	-0.763645	-0.833647	0.326307	1.27098	2	0.462403
LOC102159768	-1.48516	0.446152	0.686069	0.352937	2	0.462326
HVCN1	-1.32728	0.158416	1.09927	0.0696006	2	0.461911
MPC1	-0.781178	-0.67292	0.0638221	1.39028	2	0.461253
LOC100737912	-1.4929	0.51196	0.372084	0.608855	2	0.46115
GHSR	-1.44775	0.513835	0.147649	0.786261	2	0.460952
FAM78B	-1.39568	0.286455	0.975811	0.133418	2	0.460665
EMILIN1	-0.758472	-0.869498	0.399526	1.22844	2	0.460658
HERC5	-1.49939	0.490126	0.538641	0.470619	2	0.459488
KBTBD3	-1.3206	0.447116	-0.144044	1.01753	2	0.459418
AK1	-0.755243	-0.86647	0.384323	1.23739	2	0.459077
RASEF	-1.19492	0.326666	-0.303614	1.17187	2	0.458374
AKNAD1	-1.47493	0.52042	0.255676	0.698836	2	0.458341
BMP4	-0.795017	-0.5678	-0.065892	1.42871	2	0.458094
NUDT13	-1.47152	0.521119	0.239173	0.711231	2	0.457771
ADAMTS16	-0.76978	-0.953801	0.783259	0.940323	2	0.457698
SLC16A2	-1.26617	0.0570456	1.18014	0.0289807	2	0.457407
TCTN1	-1.49815	0.48779	0.565103	0.44526	2	0.456713
ZDHHC20	-1.49809	0.511255	0.432468	0.554366	2	0.456113
MED29	-0.796897	-0.923905	0.984446	0.736356	2	0.455816
LIX1L	-1.47585	0.438191	0.732696	0.304966	2	0.455733
LSS	-0.749339	-0.833659	0.29624	1.28676	2	0.455388
CPXM2	-0.753132	-0.771546	0.181311	1.34337	2	0.454348
LOC102165730	-1.03074	0.100567	-0.399454	1.32963	2	0.453931
LOC110259517	-1.07271	-0.324866	1.31812	0.0794529	2	0.4539
R3HCC1	-0.776717	-0.604416	-0.0434742	1.42461	2	0.452931
PLXNA3	-0.745221	-0.955458	0.643471	1.05721	2	0.451762
MEGF10	-1.49994	0.508714	0.488018	0.503211	2	0.451413
MMP17	-0.739388	-0.931109	0.526166	1.14433	2	0.45127
REEP3	-1.48857	0.526556	0.332432	0.629586	2	0.450484
LOC110255664	-0.938068	-0.605235	1.30214	0.241166	2	0.45009
IFIT1	-1.42461	0.523076	0.0696536	0.83188	2	0.448517
ZNF782	-1.36797	0.502966	-0.0682882	0.933289	2	0.445575
AHRR	-0.728855	-0.832365	0.252768	1.30845	2	0.445495
EYA4	-1.39438	0.516365	-0.0102342	0.888245	2	0.445131
LSMEM1	-1.45312	0.534592	0.158601	0.759929	2	0.44496
CEP162	-1.49492	0.530284	0.385488	0.579147	2	0.443464
NUPR1	-0.728307	-0.777793	0.148717	1.35738	2	0.442753
RUNX1	-1.4095	0.354532	0.93439	0.120575	2	0.442736
USP37	-1.49502	0.499973	0.59727	0.397773	2	0.441044
LOC110255692	-1.39804	0.524172	-0.00402606	0.877897	2	0.44094
FBLN7	-0.724143	-0.774155	0.135205	1.36309	2	0.440608
CCDC170	-0.723049	-0.774986	0.134793	1.36324	2	0.440141
LRBA	-1.49502	0.50209	0.59612	0.396811	2	0.439594
AMPD3	-0.815195	-0.83583	1.19558	0.455443	2	0.439213
GULO	-1.25244	0.10163	1.19139	-0.040585	2	0.438423
JUND	-1.28806	0.165469	1.14586	-0.0232663	2	0.438401
PENK	-0.72382	-0.734341	0.0681305	1.39003	2	0.438193
BCL2A1	-0.844698	-0.761566	1.25945	0.346809	2	0.437685
KLHL24	-1.486	0.542456	0.309867	0.633673	2	0.437236
IGFBP7	-1.442	0.418989	0.844536	0.178472	2	0.43667
LYRM7	-1.3442	0.507351	-0.122676	0.959521	2	0.435744
LOC102161477	-0.892392	-0.640262	1.32274	0.209915	2	0.435534
NRCAM	-1.49853	0.519536	0.540838	0.438158	2	0.434612
FZD2	-0.702483	-0.846994	0.232208	1.31727	2	0.433727
MLLT3	-1.18026	0.384013	-0.357685	1.15394	2	0.43352
LOC100517161	-1.39013	0.533497	-0.0277598	0.884392	2	0.432767
CPT1B	-0.747219	-0.956697	1.04526	0.658656	2	0.432399
LOC102166678	-1.45667	0.550678	0.16623	0.739758	2	0.432017
CPZ	-0.712522	-0.71212	0.0157603	1.40888	2	0.431727
CPD	-1.47636	0.48212	0.713512	0.280732	2	0.430815
FRMD4B	-0.788062	-0.344537	-0.333385	1.46598	2	0.430355
CUL7	-0.694096	-0.984984	0.5765	1.10258	2	0.430343
LOC100736974	-0.691904	-0.905774	0.338103	1.25958	2	0.430335
PCGF5	-1.33858	0.514384	-0.137439	0.961631	2	0.430294
ADGRA2	-0.69512	-0.993201	0.614871	1.07345	2	0.430193
QPCTL	-0.693997	-0.994404	0.615971	1.07243	2	0.429689
SVEP1	-1.43939	0.431577	0.845997	0.161816	2	0.429255
FAM46C	-1.45599	0.455448	0.793635	0.206905	2	0.4291
GATM	-0.759946	-0.434197	-0.274986	1.46913	2	0.42885
TRPM7	-1.41467	0.549776	0.0309352	0.833961	2	0.426983
[truncated: 2,446 more rows]
