# Supplementary material for: Combined Transcriptomics and Metabolomics Identify Regulatory Mechanisms of Porcine Vertebral Chondrocyte Development In Vitro
Source: Int J Mol Sci. 2024 Jan 18;25(2):1189. doi: 10.3390/ijms25021189 (PMC10816887; doi:10.3390/ijms25021189)
Supplement: Supplementary file 1 [file ijms-25-01189-s001.zip › Table S4.xlsx]

## Sheet: Sheet1
Table S4: Molecular functions of DEGs in transcriptional reprogramming during PVC development.
Ontology	Type	GO id	Description	Gene Ratio	Backgroud Ratio	P value	Q value	Gene id
BP	State1_regulator	GO:0045892	negative regulation of DNA-templated transcription	30/95	291/7101	2.37458e-19	1.15754e-16	NR4A2/E2F7/ID2/IRF1/ID3/ARID4A/ZBTB1/ZHX1/ZNF12/BCLAF1/ZBTB33/EGR1/DDIT3/SMAD7/ZNF366/TBX20/ZNF639/NFIB/ZNF24/FOXM1/ID1/TBX3/GATA6/ZNF404/NFATC4/STAT6/YBX3/GATA3/ZNF174/RARA
BP	State1_regulator	GO:1903507	negative regulation of nucleic acid-templated transcription	30/95	292/7101	2.62213e-19	1.15754e-16	NR4A2/E2F7/ID2/IRF1/ID3/ARID4A/ZBTB1/ZHX1/ZNF12/BCLAF1/ZBTB33/EGR1/DDIT3/SMAD7/ZNF366/TBX20/ZNF639/NFIB/ZNF24/FOXM1/ID1/TBX3/GATA6/ZNF404/NFATC4/STAT6/YBX3/GATA3/ZNF174/RARA
BP	State1_regulator	GO:1902679	negative regulation of RNA biosynthetic process	30/95	294/7101	3.1936e-19	1.15754e-16	NR4A2/E2F7/ID2/IRF1/ID3/ARID4A/ZBTB1/ZHX1/ZNF12/BCLAF1/ZBTB33/EGR1/DDIT3/SMAD7/ZNF366/TBX20/ZNF639/NFIB/ZNF24/FOXM1/ID1/TBX3/GATA6/ZNF404/NFATC4/STAT6/YBX3/GATA3/ZNF174/RARA
BP	State1_regulator	GO:0051253	negative regulation of RNA metabolic process	31/95	325/7101	5.1702e-19	1.40548e-16	NR4A2/E2F7/ID2/IRF1/ID3/ARID4A/ZBTB1/ZHX1/ZNF12/BCLAF1/ZBTB33/EGR1/DDIT3/CSDE1/SMAD7/ZNF366/TBX20/ZNF639/NFIB/ZNF24/FOXM1/ID1/TBX3/GATA6/ZNF404/NFATC4/STAT6/YBX3/GATA3/ZNF174/RARA
BP	State1_regulator	GO:0031327	negative regulation of cellular biosynthetic process	32/95	383/7101	6.52801e-18	1.41967e-15	NR4A2/SNAI2/E2F7/ID2/IRF1/ID3/ARID4A/ZBTB1/ZHX1/ZNF12/BCLAF1/ZBTB33/EGR1/DDIT3/CSDE1/SMAD7/ZNF366/TBX20/ZNF639/NFIB/ZNF24/FOXM1/ID1/TBX3/GATA6/ZNF404/NFATC4/STAT6/YBX3/GATA3/ZNF174/RARA
BP	State1_regulator	GO:0010558	negative regulation of macromolecule biosynthetic process	31/95	361/7101	1.12289e-17	1.64414e-15	NR4A2/E2F7/ID2/IRF1/ID3/ARID4A/ZBTB1/ZHX1/ZNF12/BCLAF1/ZBTB33/EGR1/DDIT3/CSDE1/SMAD7/ZNF366/TBX20/ZNF639/NFIB/ZNF24/FOXM1/ID1/TBX3/GATA6/ZNF404/NFATC4/STAT6/YBX3/GATA3/ZNF174/RARA
BP	State1_regulator	GO:0045934	negative regulation of nucleobase-containing compound metabolic process	31/95	361/7101	1.12289e-17	1.64414e-15	NR4A2/E2F7/ID2/IRF1/ID3/ARID4A/ZBTB1/ZHX1/ZNF12/BCLAF1/ZBTB33/EGR1/DDIT3/CSDE1/SMAD7/ZNF366/TBX20/ZNF639/NFIB/ZNF24/FOXM1/ID1/TBX3/GATA6/ZNF404/NFATC4/STAT6/YBX3/GATA3/ZNF174/RARA
BP	State1_regulator	GO:0009890	negative regulation of biosynthetic process	32/95	391/7101	1.20963e-17	1.64414e-15	NR4A2/SNAI2/E2F7/ID2/IRF1/ID3/ARID4A/ZBTB1/ZHX1/ZNF12/BCLAF1/ZBTB33/EGR1/DDIT3/CSDE1/SMAD7/ZNF366/TBX20/ZNF639/NFIB/ZNF24/FOXM1/ID1/TBX3/GATA6/ZNF404/NFATC4/STAT6/YBX3/GATA3/ZNF174/RARA
BP	State1_regulator	GO:0000122	negative regulation of transcription by RNA polymerase II	19/95	195/7101	6.53801e-12	7.89914e-10	NR4A2/ID2/ID3/ZBTB1/ZHX1/EGR1/DDIT3/SMAD7/ZNF366/TBX20/FOXM1/ID1/TBX3/GATA6/ZNF404/STAT6/YBX3/ZNF174/RARA
BP	State1_regulator	GO:0030855	epithelial cell differentiation	18/95	181/7101	1.78262e-11	1.93836e-09	STAT1/E2F8/E2F7/ID2/ARID4A/NFIB/SIX2/PRDM1/TBX3/GATA6/MAFF/STAT5A/GATA3/SALL1/ETV4/NKX3-2/E2F4/RARA
BP	State1_regulator	GO:0045893	positive regulation of DNA-templated transcription	25/95	398/7101	3.62394e-11	3.2838e-09	STAT1/TET2/E2F8/E2F7/ID2/IRF1/ARID4A/MEOX2/BCLAF1/EGR1/DDIT3/ZNF148/FOSL1/PAXBP1/TBX20/FOXM1/TBX3/GATA6/NFATC4/STAT5A/GATA3/TBX4/SALL1/THAP3/RARA
BP	State1_regulator	GO:1903508	positive regulation of nucleic acid-templated transcription	25/95	398/7101	3.62394e-11	3.2838e-09	STAT1/TET2/E2F8/E2F7/ID2/IRF1/ARID4A/MEOX2/BCLAF1/EGR1/DDIT3/ZNF148/FOSL1/PAXBP1/TBX20/FOXM1/TBX3/GATA6/NFATC4/STAT5A/GATA3/TBX4/SALL1/THAP3/RARA
BP	State1_regulator	GO:1902680	positive regulation of RNA biosynthetic process	25/95	401/7101	4.26809e-11	3.56999e-09	STAT1/TET2/E2F8/E2F7/ID2/IRF1/ARID4A/MEOX2/BCLAF1/EGR1/DDIT3/ZNF148/FOSL1/PAXBP1/TBX20/FOXM1/TBX3/GATA6/NFATC4/STAT5A/GATA3/TBX4/SALL1/THAP3/RARA
BP	State1_regulator	GO:0060429	epithelium development	22/95	307/7101	5.4083e-11	4.20059e-09	STAT1/E2F8/E2F7/ID2/ARID4A/SMAD7/TBX20/NFIB/SIX2/PRDM1/TBX3/GATA6/MAFF/NFATC4/STAT5A/STAT6/GATA3/SALL1/ETV4/NKX3-2/E2F4/RARA
BP	State1_regulator	GO:0051254	positive regulation of RNA metabolic process	26/95	443/7101	6.14703e-11	4.45605e-09	STAT1/TET2/E2F8/E2F7/ID2/IRF1/ARID4A/MEOX2/BCLAF1/EGR1/DDIT3/CSDE1/ZNF148/FOSL1/PAXBP1/TBX20/FOXM1/TBX3/GATA6/NFATC4/STAT5A/GATA3/TBX4/SALL1/THAP3/RARA
BP	State1_regulator	GO:0009888	tissue development	27/95	496/7101	1.34862e-10	9.16532e-09	RUNX1/STAT1/E2F8/SNAI2/E2F7/ID2/ARID4A/EGR1/SMAD7/TBX20/NFIB/SIX2/PRDM1/TBX3/GATA6/MAFF/NFATC4/STAT5A/STAT6/YBX3/GATA3/SALL1/AKNA/ETV4/NKX3-2/E2F4/RARA
BP	State1_regulator	GO:0010557	positive regulation of macromolecule biosynthetic process	26/95	463/7101	1.64123e-10	1.04977e-08	STAT1/TET2/E2F8/E2F7/ID2/IRF1/ARID4A/MEOX2/BCLAF1/EGR1/DDIT3/CSDE1/ZNF148/FOSL1/PAXBP1/TBX20/FOXM1/TBX3/GATA6/NFATC4/STAT5A/GATA3/TBX4/SALL1/THAP3/RARA
BP	State1_regulator	GO:0031328	positive regulation of cellular biosynthetic process	26/95	494/7101	6.79904e-10	4.10726e-08	STAT1/TET2/E2F8/E2F7/ID2/IRF1/ARID4A/MEOX2/BCLAF1/EGR1/DDIT3/CSDE1/ZNF148/FOSL1/PAXBP1/TBX20/FOXM1/TBX3/GATA6/NFATC4/STAT5A/GATA3/TBX4/SALL1/THAP3/RARA
BP	State1_regulator	GO:0045595	regulation of cell differentiation	21/95	401/7101	4.62646e-08	2.64772e-06	RUNX1/STAT1/BHLHE40/SNAI2/ID2/IRF1/NFATC2/ZBTB1/DDIT3/SMAD7/TBX20/SIX2/PRDM1/TBX3/MAFF/NFATC4/STAT5A/GATA3/ETV4/NKX3-2/RARA
BP	State1_regulator	GO:0045944	positive regulation of transcription by RNA polymerase II	17/95	280/7101	1.32398e-07	7.19825e-06	TET2/E2F8/E2F7/IRF1/ARID4A/MEOX2/DDIT3/ZNF148/PAXBP1/FOXM1/GATA6/NFATC4/STAT5A/GATA3/SALL1/THAP3/RARA
BP	State1_regulator	GO:2000026	regulation of multicellular organismal development	19/95	370/7101	3.08449e-07	1.59713e-05	RUNX1/STAT1/BHLHE40/SNAI2/IRF1/ZBTB1/SMAD7/TBX20/SIX2/PRDM1/TBX3/GATA6/MAFF/NFATC4/STAT5A/GATA3/ETV4/NKX3-2/RARA
BP	State1_regulator	GO:0042127	regulation of cell population proliferation	21/95	466/7101	5.91209e-07	2.9221e-05	STAT1/SNAI2/E2F7/ID2/IRF1/NR4A3/NFATC2/SMAD7/PAXBP1/TBX20/NFIB/SIX2/FOXM1/PRDM1/TBX3/GATA6/STAT5A/STAT6/GATA3/E2F4/RARA
BP	State1_regulator	GO:0051093	negative regulation of developmental process	15/95	247/7101	7.91952e-07	3.7441e-05	STAT1/SNAI2/IRF1/NFATC2/DDIT3/SMAD7/NFIB/SIX2/TBX3/NFATC4/STAT5A/YBX3/GATA3/NKX3-2/RARA
BP	State1_regulator	GO:0045596	negative regulation of cell differentiation	13/95	187/7101	1.01817e-06	4.61302e-05	STAT1/SNAI2/IRF1/NFATC2/DDIT3/SMAD7/SIX2/TBX3/NFATC4/STAT5A/GATA3/NKX3-2/RARA
BP	State1_regulator	GO:0035295	tube development	16/95	293/7101	1.3533e-06	5.88613e-05	STAT1/E2F8/E2F7/ID2/SMAD7/TBX20/NFIB/SIX2/PRDM1/TBX3/GATA6/NFATC4/GATA3/SALL1/NKX3-2/RARA
BP	State1_regulator	GO:0043009	chordate embryonic development	13/95	195/7101	1.63728e-06	6.84741e-05	E2F8/E2F7/FOSL1/SIX2/PRDM1/TBX3/GATA6/MAFF/YBX3/GATA3/ZFP14/NKX3-2/RARA
BP	State1_regulator	GO:0009792	embryo development ending in birth or egg hatching	13/95	198/7101	1.94457e-06	7.83133e-05	E2F8/E2F7/FOSL1/SIX2/PRDM1/TBX3/GATA6/MAFF/YBX3/GATA3/ZFP14/NKX3-2/RARA
BP	State1_regulator	GO:0030856	regulation of epithelial cell differentiation	7/95	46/7101	2.14655e-06	7.97487e-05	STAT1/SIX2/TBX3/MAFF/STAT5A/GATA3/ETV4
BP	State1_regulator	GO:0045619	regulation of lymphocyte differentiation	7/95	46/7101	2.14655e-06	7.97487e-05	IRF1/ZBTB1/SMAD7/PRDM1/STAT5A/GATA3/RARA
BP	State1_regulator	GO:0009790	embryo development	16/95	304/7101	2.20023e-06	7.97487e-05	E2F8/E2F7/ID2/FOSL1/TBX20/SIX2/PRDM1/TBX3/GATA6/MAFF/YBX3/GATA3/ZFP14/SALL1/NKX3-2/RARA
BP	State1_regulator	GO:0061614	miRNA transcription	5/95	18/7101	2.87829e-06	9.78051e-05	EGR1/FOSL1/NFIB/NFATC4/RARA
BP	State1_regulator	GO:1902893	regulation of miRNA transcription	5/95	18/7101	2.87829e-06	9.78051e-05	EGR1/FOSL1/NFIB/NFATC4/RARA
BP	State1_regulator	GO:0035239	tube morphogenesis	14/95	243/7101	3.58161e-06	0.000116446	STAT1/E2F8/E2F7/ID2/SMAD7/TBX20/NFIB/SIX2/PRDM1/TBX3/GATA6/NFATC4/GATA3/RARA
BP	State1_regulator	GO:0048732	gland development	10/95	119/7101	3.64104e-06	0.000116446	E2F8/E2F7/ID2/ZBTB1/NFIB/TBX3/GATA6/STAT5A/STAT6/SALL1
BP	State1_regulator	GO:0072359	circulatory system development	15/95	284/7101	4.55417e-06	0.000141487	STAT1/E2F8/E2F7/NFATC2/DDIT3/FOSL1/SMAD7/TBX20/PRDM1/TBX3/GATA6/NFATC4/GATA3/SALL1/RARA
BP	State1_regulator	GO:0045580	regulation of T cell differentiation	6/95	34/7101	4.86223e-06	0.000146862	IRF1/ZBTB1/SMAD7/PRDM1/GATA3/RARA
BP	State1_regulator	GO:2000628	regulation of miRNA metabolic process	5/95	20/7101	5.0991e-06	0.000149854	EGR1/FOSL1/NFIB/NFATC4/RARA
BP	State1_regulator	GO:0033002	muscle cell proliferation	7/95	53/7101	5.72815e-06	0.000163911	STAT1/ID2/NR4A3/DDIT3/PAXBP1/TBX20/GATA6
BP	State1_regulator	GO:0045165	cell fate commitment	9/95	99/7101	6.01623e-06	0.000167532	ID2/TBX20/SIX2/PRDM1/TBX3/GATA6/STAT6/GATA3/RARA
BP	State1_regulator	GO:1902105	regulation of leukocyte differentiation	8/95	75/7101	6.16283e-06	0.000167532	RUNX1/IRF1/ZBTB1/SMAD7/PRDM1/STAT5A/GATA3/RARA
BP	State1_regulator	GO:0009887	animal organ morphogenesis	15/95	293/7101	6.67138e-06	0.000173099	ID2/SMAD7/TBX20/NFIB/SIX2/PRDM1/CSRNP1/TBX3/GATA6/STAT6/GATA3/SALL1/NKX3-2/E2F4/RARA
BP	State1_regulator	GO:0061061	muscle structure development	12/95	188/7101	6.68601e-06	0.000173099	NFATC2/ETV1/EGR1/DDIT3/SMAD7/TBX20/TBX3/GATA6/MAFF/NFATC4/YBX3/RARA
BP	State1_regulator	GO:0010586	miRNA metabolic process	5/95	22/7101	8.4794e-06	0.000214424	EGR1/FOSL1/NFIB/NFATC4/RARA
BP	State1_regulator	GO:0030217	T cell differentiation	8/95	79/7101	9.12172e-06	0.000223692	IRF1/ZBTB1/EGR1/SMAD7/PRDM1/STAT6/GATA3/RARA
BP	State1_regulator	GO:0048568	embryonic organ development	10/95	132/7101	9.25736e-06	0.000223692	E2F8/E2F7/ID2/TBX20/SIX2/PRDM1/TBX3/SALL1/NKX3-2/RARA
BP	State1_regulator	GO:0002062	chondrocyte differentiation	6/95	38/7101	9.55969e-06	0.000225976	RUNX1/SNAI2/SMAD7/NFIB/SIX2/NKX3-2
BP	State1_regulator	GO:1903706	regulation of hemopoiesis	9/95	105/7101	9.77827e-06	0.000226225	RUNX1/STAT1/IRF1/ZBTB1/SMAD7/PRDM1/STAT5A/GATA3/RARA
BP	State1_regulator	GO:0048565	digestive tract development	6/95	39/7101	1.11768e-05	0.000252227	ID2/SIX2/PRDM1/GATA6/SALL1/NKX3-2
BP	State1_regulator	GO:0001944	vasculature development	12/95	198/7101	1.13661e-05	0.000252227	STAT1/E2F8/E2F7/NFATC2/DDIT3/FOSL1/SMAD7/TBX20/PRDM1/TBX3/GATA6/NFATC4
BP	State1_regulator	GO:0003279	cardiac septum development	6/95	40/7101	1.30083e-05	0.000277349	SMAD7/TBX20/PRDM1/TBX3/GATA6/GATA3
BP	State1_regulator	GO:0055123	digestive system development	6/95	40/7101	1.30083e-05	0.000277349	ID2/SIX2/PRDM1/GATA6/SALL1/NKX3-2
BP	State1_regulator	GO:0007548	sex differentiation	8/95	87/7101	1.87181e-05	0.000391414	ARID4A/TBX3/GATA6/STAT5A/YBX3/GATA3/SALL1/RARA
BP	State1_regulator	GO:0030097	hemopoiesis	14/95	282/7101	1.98308e-05	0.000402814	RUNX1/STAT1/TET2/IRF1/ARID4A/ZBTB1/EGR1/SMAD7/PRDM1/STAT5A/STAT6/GATA3/ZNF784/RARA
BP	State1_regulator	GO:0072073	kidney epithelium development	6/95	43/7101	2.00042e-05	0.000402814	STAT1/SMAD7/SIX2/GATA3/SALL1/RARA
BP	State1_regulator	GO:0001701	in utero embryonic development	9/95	118/7101	2.52236e-05	0.00049868	E2F8/E2F7/FOSL1/PRDM1/TBX3/GATA6/MAFF/YBX3/ZFP14
BP	State1_regulator	GO:0035850	epithelial cell differentiation involved in kidney development	4/95	14/7101	2.716e-05	0.000527374	STAT1/SIX2/GATA3/SALL1
BP	State1_regulator	GO:0061035	regulation of cartilage development	5/95	28/7101	2.96982e-05	0.000566542	SNAI2/SMAD7/SIX2/NKX3-2/RARA
BP	State1_regulator	GO:0051216	cartilage development	7/95	68/7101	3.06018e-05	0.000573714	RUNX1/SNAI2/SMAD7/NFIB/SIX2/NKX3-2/RARA
BP	State1_regulator	GO:0048608	reproductive structure development	8/95	95/7101	3.56737e-05	0.000657465	ARID4A/TBX3/GATA6/STAT5A/YBX3/GATA3/SALL1/RARA
BP	State1_regulator	GO:0032330	regulation of chondrocyte differentiation	4/95	15/7101	3.66577e-05	0.000664341	SNAI2/SMAD7/SIX2/NKX3-2
BP	State1_regulator	GO:0001568	blood vessel development	11/95	188/7101	3.75786e-05	0.000669866	STAT1/E2F8/E2F7/DDIT3/FOSL1/SMAD7/TBX20/PRDM1/TBX3/GATA6/NFATC4
BP	State1_regulator	GO:0061458	reproductive system development	8/95	96/7101	3.84934e-05	0.000674629	ARID4A/TBX3/GATA6/STAT5A/YBX3/GATA3/SALL1/RARA
BP	State1_regulator	GO:0001817	regulation of cytokine production	12/95	224/7101	3.90867e-05	0.000674629	RUNX1/STAT1/SNAI2/IRF1/EGR1/DDIT3/SMAD7/GATA6/NFATC4/STAT5A/GATA3/RARA
BP	State1_regulator	GO:0001819	positive regulation of cytokine production	10/95	157/7101	4.21755e-05	0.000716568	RUNX1/STAT1/IRF1/EGR1/DDIT3/GATA6/NFATC4/STAT5A/GATA3/RARA
BP	State1_regulator	GO:0048762	mesenchymal cell differentiation	7/95	73/7101	4.87117e-05	0.000814886	STAT1/SNAI2/SMAD7/TBX20/SIX2/TBX3/AKNA
BP	State1_regulator	GO:0001816	cytokine production	12/95	230/7101	5.0653e-05	0.000834523	RUNX1/STAT1/SNAI2/IRF1/EGR1/DDIT3/SMAD7/GATA6/NFATC4/STAT5A/GATA3/RARA
BP	State1_regulator	GO:0008406	gonad development	7/95	75/7101	5.80635e-05	0.000928477	ARID4A/GATA6/STAT5A/YBX3/GATA3/SALL1/RARA
BP	State1_regulator	GO:0045137	development of primary sexual characteristics	7/95	75/7101	5.80635e-05	0.000928477	ARID4A/GATA6/STAT5A/YBX3/GATA3/SALL1/RARA
BP	State1_regulator	GO:0061005	cell differentiation involved in kidney development	4/95	17/7101	6.26162e-05	0.000986767	STAT1/SIX2/GATA3/SALL1
BP	State1_regulator	GO:0010628	positive regulation of gene expression	15/95	356/7101	6.65054e-05	0.00103308	RUNX1/STAT1/ID2/IRF1/NFATC2/EGR1/DDIT3/CSDE1/PRDM1/GATA6/NFATC4/STAT5A/STAT6/GATA3/RARA
BP	State1_regulator	GO:0046661	male sex differentiation	6/95	53/7101	6.76466e-05	0.00103601	ARID4A/TBX3/GATA6/YBX3/GATA3/RARA
BP	State1_regulator	GO:0051249	regulation of lymphocyte activation	9/95	135/7101	7.31666e-05	0.00110499	IRF1/NFATC2/ZBTB1/SMAD7/PRDM1/STAT5A/STAT6/GATA3/RARA
BP	State1_regulator	GO:0046632	alpha-beta T cell differentiation	5/95	34/7101	7.8915e-05	0.00117548	IRF1/SMAD7/PRDM1/STAT6/RARA
BP	State1_regulator	GO:0060537	muscle tissue development	8/95	107/7101	8.38972e-05	0.0012328	EGR1/SMAD7/TBX20/TBX3/GATA6/MAFF/YBX3/RARA
BP	State1_regulator	GO:0003205	cardiac chamber development	6/95	56/7101	9.26357e-05	0.00134306	SMAD7/TBX20/PRDM1/TBX3/GATA6/GATA3
BP	State1_regulator	GO:0030098	lymphocyte differentiation	9/95	140/7101	9.7039e-05	0.00138838	IRF1/ZBTB1/EGR1/SMAD7/PRDM1/STAT5A/STAT6/GATA3/RARA
BP	State1_regulator	GO:0001822	kidney development	7/95	83/7101	0.000111349	0.00154138	STAT1/SMAD7/SIX2/PRDM1/GATA3/SALL1/RARA
BP	State1_regulator	GO:0061448	connective tissue development	7/95	83/7101	0.000111349	0.00154138	RUNX1/SNAI2/SMAD7/NFIB/SIX2/NKX3-2/RARA
BP	State1_regulator	GO:0060284	regulation of cell development	11/95	212/7101	0.000111985	0.00154138	RUNX1/STAT1/BHLHE40/IRF1/ZBTB1/SMAD7/PRDM1/NFATC4/STAT5A/GATA3/RARA
BP	State1_regulator	GO:0072001	renal system development	7/95	85/7101	0.00012953	0.00176058	STAT1/SMAD7/SIX2/PRDM1/GATA3/SALL1/RARA
BP	State1_regulator	GO:0051240	positive regulation of multicellular organismal process	17/95	469/7101	0.000135129	0.00181401	RUNX1/STAT1/IRF1/NFATC2/ZBTB1/EGR1/DDIT3/SMAD7/TBX20/GATA6/NFATC4/STAT5A/STAT6/YBX3/GATA3/ETV4/RARA
BP	State1_regulator	GO:0007507	heart development	9/95	148/7101	0.0001487	0.00197185	SMAD7/TBX20/PRDM1/TBX3/GATA6/NFATC4/GATA3/SALL1/RARA
BP	State1_regulator	GO:0032922	circadian regulation of gene expression	4/95	21/7101	0.000151129	0.00197991	BHLHE40/ID2/EGR1/ID1
BP	State1_regulator	GO:0060485	mesenchyme development	7/95	89/7101	0.000173135	0.00221467	STAT1/SNAI2/SMAD7/TBX20/SIX2/TBX3/AKNA
BP	State1_regulator	GO:0022414	reproductive process	15/95	388/7101	0.000174722	0.00221467	E2F8/E2F7/ARID4A/EGR1/AFF4/ZNF148/FOSL1/PRDM1/TBX3/GATA6/STAT5A/YBX3/GATA3/SALL1/RARA
BP	State1_regulator	GO:0002065	columnar/cuboidal epithelial cell differentiation	5/95	40/7101	0.000175159	0.00221467	NFIB/PRDM1/GATA6/NKX3-2/RARA
BP	State1_regulator	GO:1903131	mononuclear cell differentiation	9/95	152/7101	0.000182129	0.00227634	IRF1/ZBTB1/EGR1/SMAD7/PRDM1/STAT5A/STAT6/GATA3/RARA
BP	State1_regulator	GO:0003006	developmental process involved in reproduction	12/95	264/7101	0.000189365	0.00233988	E2F8/E2F7/ARID4A/AFF4/PRDM1/TBX3/GATA6/STAT5A/YBX3/GATA3/SALL1/RARA
BP	State1_regulator	GO:0000003	reproduction	15/95	392/7101	0.000195596	0.00237018	E2F8/E2F7/ARID4A/EGR1/AFF4/ZNF148/FOSL1/PRDM1/TBX3/GATA6/STAT5A/YBX3/GATA3/SALL1/RARA
BP	State1_regulator	GO:0008284	positive regulation of cell population proliferation	12/95	265/7101	0.000196176	0.00237018	STAT1/ID2/NR4A3/NFATC2/PAXBP1/TBX20/SIX2/FOXM1/TBX3/GATA6/STAT5A/RARA
BP	State1_regulator	GO:0046634	regulation of alpha-beta T cell activation	4/95	23/7101	0.000219062	0.00259233	IRF1/SMAD7/PRDM1/RARA
BP	State1_regulator	GO:1902107	positive regulation of leukocyte differentiation	5/95	42/7101	0.000221716	0.00259233	RUNX1/ZBTB1/STAT5A/GATA3/RARA
BP	State1_regulator	GO:1903708	positive regulation of hemopoiesis	5/95	42/7101	0.000221716	0.00259233	RUNX1/ZBTB1/STAT5A/GATA3/RARA
BP	State1_regulator	GO:0002694	regulation of leukocyte activation	9/95	157/7101	0.000232521	0.00268975	IRF1/NFATC2/ZBTB1/SMAD7/PRDM1/STAT5A/STAT6/GATA3/RARA
BP	State1_regulator	GO:0001501	skeletal system development	9/95	158/7101	0.000243876	0.00278296	RUNX1/SNAI2/SMAD7/NFIB/SIX2/CSRNP1/TBX3/NKX3-2/RARA
BP	State1_regulator	GO:0002521	leukocyte differentiation	10/95	194/7101	0.000246633	0.00278296	RUNX1/IRF1/ZBTB1/EGR1/SMAD7/PRDM1/STAT5A/STAT6/GATA3/RARA
BP	State1_regulator	GO:0046631	alpha-beta T cell activation	5/95	43/7101	0.000248257	0.00278296	IRF1/SMAD7/PRDM1/STAT6/RARA
BP	State1_regulator	GO:0048566	embryonic digestive tract development	3/95	10/7101	0.000260071	0.00285785	ID2/SIX2/SALL1
BP	State1_regulator	GO:0051145	smooth muscle cell differentiation	4/95	24/7101	0.000260194	0.00285785	NFATC2/TBX3/GATA6/NFATC4
BP	State1_regulator	GO:0045927	positive regulation of growth	6/95	68/7101	0.000274527	0.00298377	SMAD7/TBX20/ZNF639/GATA6/STAT5A/YBX3
BP	State1_regulator	GO:0003231	cardiac ventricle development	5/95	44/7101	0.000277147	0.00298377	SMAD7/TBX20/PRDM1/TBX3/GATA3
BP	State1_regulator	GO:1903037	regulation of leukocyte cell-cell adhesion	7/95	98/7101	0.000315285	0.00336109	IRF1/NR4A3/ZBTB1/SMAD7/STAT5A/GATA3/RARA
BP	State1_regulator	GO:0022407	regulation of cell-cell adhesion	8/95	130/7101	0.00032515	0.0034326	IRF1/NR4A3/ZBTB1/SMAD7/STAT5A/GATA3/AKNA/RARA
BP	State1_regulator	GO:0043433	negative regulation of DNA-binding transcription factor activity	5/95	46/7101	0.000342516	0.00358117	BHLHE40/ID2/DDIT3/SMAD7/ID1
BP	State1_regulator	GO:0033173	calcineurin-NFAT signaling cascade	3/95	11/7101	0.000354135	0.00366738	NFAT5/NFATC2/NFATC4
BP	State1_regulator	GO:0048639	positive regulation of developmental growth	5/95	47/7101	0.000379274	0.00389067	SMAD7/TBX20/GATA6/STAT5A/YBX3
BP	State1_regulator	GO:0048598	embryonic morphogenesis	9/95	169/7101	0.000402267	0.00408797	ID2/TBX20/SIX2/TBX3/GATA6/GATA3/SALL1/NKX3-2/RARA
BP	State1_regulator	GO:0001656	metanephros development	4/95	27/7101	0.000416739	0.00410397	STAT1/SIX2/GATA3/SALL1
BP	State1_regulator	GO:0003206	cardiac chamber morphogenesis	5/95	48/7101	0.000418939	0.00410397	SMAD7/TBX20/TBX3/GATA6/GATA3
BP	State1_regulator	GO:0008584	male gonad development	5/95	48/7101	0.000418939	0.00410397	ARID4A/GATA6/YBX3/GATA3/RARA
BP	State1_regulator	GO:0046546	development of primary male sexual characteristics	5/95	48/7101	0.000418939	0.00410397	ARID4A/GATA6/YBX3/GATA3/RARA
BP	State1_regulator	GO:0009628	response to abiotic stimulus	11/95	247/7101	0.000424935	0.00411584	BHLHE40/NR4A2/ID2/IRF1/ZBTB1/ETV1/EGR1/GATA6/NFATC4/YBX3/GATA3
BP	State1_regulator	GO:0050863	regulation of T cell activation	7/95	103/7101	0.00042772	0.00411584	IRF1/ZBTB1/SMAD7/PRDM1/STAT5A/GATA3/RARA
BP	State1_regulator	GO:0050865	regulation of cell activation	9/95	172/7101	0.000457796	0.00434585	IRF1/NFATC2/ZBTB1/SMAD7/PRDM1/STAT5A/STAT6/GATA3/RARA
BP	State1_regulator	GO:0001837	epithelial to mesenchymal transition	5/95	49/7101	0.000461658	0.00434585	SNAI2/SMAD7/TBX20/TBX3/AKNA
BP	State1_regulator	GO:0048016	inositol phosphate-mediated signaling	3/95	12/7101	0.00046761	0.00434585	NFAT5/NFATC2/NFATC4
BP	State1_regulator	GO:0061037	negative regulation of cartilage development	3/95	12/7101	0.00046761	0.00434585	SNAI2/NKX3-2/RARA
BP	State1_regulator	GO:0001889	liver development	4/95	28/7101	0.000481245	0.00443467	E2F8/E2F7/TBX3/GATA6
BP	State1_regulator	GO:0048646	anatomical structure formation involved in morphogenesis	13/95	338/7101	0.000517798	0.0047314	STAT1/E2F8/E2F7/NFATC2/TBX20/NFIB/SIX2/TBX3/GATA6/NFATC4/GATA3/NKX3-2/RARA
BP	State1_regulator	GO:0045621	positive regulation of lymphocyte differentiation	4/95	29/7101	0.000552563	0.00496562	ZBTB1/STAT5A/GATA3/RARA
BP	State1_regulator	GO:0061008	hepaticobiliary system development	4/95	29/7101	0.000552563	0.00496562	E2F8/E2F7/TBX3/GATA6
BP	State1_regulator	GO:0043627	response to estrogen	3/95	13/7101	0.000602013	0.00536565	ZNF366/GATA6/RARA
BP	State1_regulator	GO:0003281	ventricular septum development	4/95	30/7101	0.000631087	0.00557906	SMAD7/PRDM1/TBX3/GATA3
BP	State1_regulator	GO:0051094	positive regulation of developmental process	13/95	347/7101	0.000663987	0.00582257	RUNX1/STAT1/NFATC2/ZBTB1/SMAD7/TBX20/GATA6/STAT5A/STAT6/YBX3/GATA3/ETV4/RARA
BP	State1_regulator	GO:0042110	T cell activation	9/95	182/7101	0.000690408	0.00593587	IRF1/ZBTB1/EGR1/SMAD7/PRDM1/STAT5A/STAT6/GATA3/RARA
BP	State1_regulator	GO:0071214	cellular response to abiotic stimulus	6/95	81/7101	0.000708121	0.00593587	IRF1/ZBTB1/EGR1/NFATC4/YBX3/GATA3
BP	State1_regulator	GO:0104004	cellular response to environmental stimulus	6/95	81/7101	0.000708121	0.00593587	IRF1/ZBTB1/EGR1/NFATC4/YBX3/GATA3
BP	State1_regulator	GO:0009855	determination of bilateral symmetry	4/95	31/7101	0.000717212	0.00593587	DDIT3/TBX20/TBX3/NKX3-2
BP	State1_regulator	GO:0060411	cardiac septum morphogenesis	4/95	31/7101	0.000717212	0.00593587	SMAD7/TBX20/TBX3/GATA6
BP	State1_regulator	GO:0071772	response to BMP	5/95	54/7101	0.000726393	0.00593587	EGR1/SMAD7/TBX20/SMAD9/GATA6
BP	State1_regulator	GO:0071773	cellular response to BMP stimulus	5/95	54/7101	0.000726393	0.00593587	EGR1/SMAD7/TBX20/SMAD9/GATA6
BP	State1_regulator	GO:0007159	leukocyte cell-cell adhesion	7/95	113/7101	0.000748101	0.00593587	IRF1/NR4A3/ZBTB1/SMAD7/STAT5A/GATA3/RARA
BP	State1_regulator	GO:0002066	columnar/cuboidal epithelial cell development	3/95	14/7101	0.000758791	0.00593587	PRDM1/NKX3-2/RARA
BP	State1_regulator	GO:0032633	interleukin-4 production	3/95	14/7101	0.000758791	0.00593587	DDIT3/GATA3/RARA
BP	State1_regulator	GO:0032673	regulation of interleukin-4 production	3/95	14/7101	0.000758791	0.00593587	DDIT3/GATA3/RARA
BP	State1_regulator	GO:0043620	regulation of DNA-templated transcription in response to stress	3/95	14/7101	0.000758791	0.00593587	BCLAF1/EGR1/DDIT3
BP	State1_regulator	GO:0046637	regulation of alpha-beta T cell differentiation	3/95	14/7101	0.000758791	0.00593587	SMAD7/PRDM1/RARA
BP	State1_regulator	GO:0048661	positive regulation of smooth muscle cell proliferation	3/95	14/7101	0.000758791	0.00593587	STAT1/ID2/NR4A3
BP	State1_regulator	GO:0097720	calcineurin-mediated signaling	3/95	14/7101	0.000758791	0.00593587	NFAT5/NFATC2/NFATC4
BP	State1_regulator	GO:0009799	specification of symmetry	4/95	32/7101	0.000811338	0.0062569	DDIT3/TBX20/TBX3/NKX3-2
BP	State1_regulator	GO:0048659	smooth muscle cell proliferation	4/95	32/7101	0.000811338	0.0062569	STAT1/ID2/NR4A3/DDIT3
BP	State1_regulator	GO:0009968	negative regulation of signal transduction	13/95	355/7101	0.000821937	0.006294	STAT1/NR4A2/SNAI2/EGR1/DDIT3/SMAD7/ZNF366/TBX20/FOXM1/NFATC4/YBX3/GATA3/ZNF653
BP	State1_regulator	GO:0048738	cardiac muscle tissue development	5/95	56/7101	0.000859107	0.00653263	SMAD7/TBX20/TBX3/GATA6/RARA
BP	State1_regulator	GO:0001657	ureteric bud development	4/95	33/7101	0.000913864	0.00671723	SMAD7/SIX2/GATA3/RARA
BP	State1_regulator	GO:0072009	nephron epithelium development	4/95	33/7101	0.000913864	0.00671723	STAT1/SIX2/GATA3/SALL1
BP	State1_regulator	GO:0072163	mesonephric epithelium development	4/95	33/7101	0.000913864	0.00671723	SMAD7/SIX2/GATA3/RARA
BP	State1_regulator	GO:0072164	mesonephric tubule development	4/95	33/7101	0.000913864	0.00671723	SMAD7/SIX2/GATA3/RARA
BP	State1_regulator	GO:0048511	rhythmic process	6/95	85/7101	0.000914271	0.00671723	BHLHE40/AHR/ID2/EGR1/ID1/STAT5A
BP	State1_regulator	GO:0009948	anterior/posterior axis specification	3/95	15/7101	0.000939324	0.00676418	DDIT3/SIX2/TBX3
BP	State1_regulator	GO:0030857	negative regulation of epithelial cell differentiation	3/95	15/7101	0.000939324	0.00676418	STAT1/SIX2/TBX3
BP	State1_regulator	GO:0090183	regulation of kidney development	3/95	15/7101	0.000939324	0.00676418	STAT1/SIX2/GATA3
BP	State1_regulator	GO:0022409	positive regulation of cell-cell adhesion	6/95	86/7101	0.00097238	0.00695615	NR4A3/ZBTB1/SMAD7/STAT5A/GATA3/RARA
BP	State1_regulator	GO:0014706	striated muscle tissue development	5/95	58/7101	0.00100911	0.00717175	SMAD7/TBX20/TBX3/GATA6/RARA
BP	State1_regulator	GO:0001823	mesonephros development	4/95	34/7101	0.00102519	0.0072387	SMAD7/SIX2/GATA3/RARA
BP	State1_regulated	GO:0022402	cell cycle process	94/1088	360/7101	3.83782e-08	0.000124883	0.000117155	EME1/KIF18A/RMI1/CSPP1/CCNE2/PIK3C3/SPRY1/SMC6/KIF11/SMC3/CDKN2B/DDX3X/CEP63/SGO2/DLGAP5/PCID2/USP44/AURKB/CDK1/SPDL1/SPC25/PLK4/ATM/AKAP5/CENPW/CCNA2/SGO1/STAG2/CENPA/RAD51/GEN1/CALM2/NAA50/NUF2/APP/AKAP1/LIF/RPS6KB1/ORC4/KIF20A/SIRT1/E2F8/CCNB1/CEP120/CDKN2C/MND1/FAM110A/GJA1/TLK1/PIM2/FOXM1/NAT10/PLK3/HAUS6/CKS1B/UNC119/ALMS1/SPAG5/CDC25B/CDC6/GINS1/SMC4/OIP5/FES/FBXO5/CHEK1/CENPH/CCP110/E2F7/…
BP	State1_regulated	GO:1903047	mitotic cell cycle process	60/1088	203/7101	1.34468e-07	0.000218779	0.00020524	EME1/KIF18A/CCNE2/SPRY1/KIF11/SMC3/CDKN2B/DDX3X/SGO2/DLGAP5/PCID2/USP44/AURKB/CDK1/SPDL1/SPC25/ATM/CCNA2/SGO1/CENPA/RAD51/GEN1/CALM2/NAA50/NUF2/APP/RPS6KB1/KIF20A/CCNB1/CDKN2C/FAM110A/GJA1/PIM2/FOXM1/PLK3/CKS1B/UNC119/CDC25B/CDC6/GINS1/SMC4/CHEK1/CENPH/E2F7/BIRC5/CCSAP/MAD2L1/CDC25C/NCAPG/ID2/REEP3/CCNB2/UBE2C/E2F4/WRAP73/USP16/KIF4A/TAOK1/ZWINT/CEP55
BP	State1_regulated	GO:0007059	chromosome segregation	41/1088	122/7101	3.29888e-07	0.000357818	0.000335675	EME1/KIF18A/RMI1/CCNE2/SMC6/KIF11/SMC3/DDX3X/SGO2/DLGAP5/PCID2/USP44/AURKB/SPDL1/SPC25/ATM/CENPW/SGO1/GEN1/NAA50/NUF2/CCNB1/MND1/TLK1/HAUS6/SPAG5/CDC6/SMC4/OIP5/CENPH/BIRC5/CCSAP/MAD2L1/NCAPG/CCNB2/UBE2C/TOP2A/WRAP73/SKA1/KIF4A/ZWINT
BP	State1_regulated	GO:0000226	microtubule cytoskeleton organization	55/1088	190/7101	9.42249e-07	0.000766519	0.000719084	KIF18A/CAPN6/DNAL1/SPRY1/KIF11/LRRC49/CEP63/DLGAP5/AURKB/CDK1/SPDL1/SPC25/PLK4/STMN1/SGO1/BBS1/CENPA/GEN1/DCLK1/GAPDH/TUBA4A/NUF2/DCX/KIF20A/GCC2/SIRT1/CCNB1/CEP120/FAM110A/GJA1/NAT10/PLK3/HAUS6/ALMS1/DNAAF5/FES/CHEK1/CENPH/CCP110/SPEF2/BIRC5/SLK/SPAG16/CCSAP/MAD2L1/CEP152/CCNB2/ROCK1/WRAP73/SKA1/KIF4A/CHORDC1/TAOK1/MNS1/MET
BP	State1_regulated	GO:0000278	mitotic cell cycle	68/1088	255/7101	1.40594e-06	0.000914985	0.000858363	EME1/KIF18A/CCNE2/SPRY1/KIF11/SMC3/CDKN2B/DDX3X/SGO2/DLGAP5/PCID2/USP44/AURKB/CDK1/SPDL1/SPC25/ATM/CENPW/CCNA2/SGO1/NLE1/CENPA/RAD51/GEN1/CALM2/NAA50/TUBA4A/NUF2/APP/RPS6KB1/KIF20A/SIRT1/E2F8/CCNB1/CDKN2C/FAM110A/GJA1/PIM2/FOXM1/PLK3/CKS1B/UNC119/CDC25B/CDC6/GINS1/SMC4/CHEK1/CENPH/E2F7/BIRC5/CCSAP/MAD2L1/CDC25C/NCAPG/ID2/REEP3/STAT5A/CCNB2/UBE2C/E2F4/WRAP73/USP16/SKA1/KIF4A/TAOK1/ZWINT/CDKN1A/CEP…
BP	State1_regulated	GO:0098813	nuclear chromosome segregation	32/1088	96/7101	7.80615e-06	0.00423354	0.00397155	EME1/KIF18A/RMI1/CCNE2/KIF11/SMC3/SGO2/PCID2/USP44/AURKB/SPDL1/SPC25/ATM/SGO1/GEN1/NAA50/NUF2/CCNB1/MND1/SPAG5/CDC6/SMC4/BIRC5/CCSAP/MAD2L1/NCAPG/CCNB2/UBE2C/TOP2A/WRAP73/KIF4A/ZWINT
BP	State1_regulated	GO:0000280	nuclear division	38/1088	125/7101	1.33005e-05	0.00545903	0.00512121	EME1/KIF18A/RMI1/CCNE2/KIF11/SMC3/SGO2/PCID2/USP44/AURKB/SPDL1/ATM/SGO1/RAD51/GEN1/NAA50/NUF2/LIF/ORC4/CCNB1/MND1/CDC25B/SMC4/CHEK1/BIRC5/CCSAP/MAD2L1/FZR1/NCAPG/REEP3/CCNB2/CALR/UBE2C/TOP2A/WRAP73/USP16/KIF4A/ZWINT
BP	State1_regulated	GO:0051301	cell division	48/1088	172/7101	1.38364e-05	0.00545903	0.00512121	PPP1CB/CSPP1/PIK3C3/KIF11/SMC3/TXNIP/SGO2/AKNA/AURKB/CDK1/SPDL1/SPC25/SGO1/STAG2/CENPA/CALM2/PTN/NUF2/CDCA3/PGF/ORC4/KIF20A/E2F8/CDCA5/VEGFA/PLK3/CKS1B/UNC119/SPAG5/CDC25B/CDC6/OIP5/FBXO5/CCP110/E2F7/SFRP2/BIRC5/TGFB1/CDC25C/NCAPG/BCL2L1/CDC20/TOP2A/USP16/SKA1/KIF4A/USP37/CEP55
BP	State1_regulated	GO:0000070	mitotic sister chromatid segregation	22/1088	57/7101	1.53874e-05	0.00545903	0.00512121	KIF18A/KIF11/SMC3/SGO2/PCID2/USP44/AURKB/SPDL1/ATM/SGO1/GEN1/NAA50/NUF2/CCNB1/SMC4/BIRC5/CCSAP/MAD2L1/NCAPG/WRAP73/KIF4A/ZWINT
BP	State1_regulated	GO:0048285	organelle fission	41/1088	140/7101	1.67764e-05	0.00545903	0.00512121	EME1/KIF18A/RMI1/CCNE2/KIF11/MTFR2/SMC3/SGO2/PCID2/USP44/AURKB/SPDL1/ATM/SGO1/RAD51/GEN1/NAA50/NUF2/GDAP1/LIF/ORC4/CCNB1/MND1/CDC25B/SMC4/CHEK1/BIRC5/CCSAP/MAD2L1/FZR1/NCAPG/REEP3/CCNB2/CALR/UBE2C/ACOT8/TOP2A/WRAP73/USP16/KIF4A/ZWINT
BP	State1_regulated	GO:0000819	sister chromatid segregation	25/1088	71/7101	2.66109e-05	0.00787199	0.00738484	KIF18A/KIF11/SMC3/SGO2/PCID2/USP44/AURKB/SPDL1/ATM/SGO1/GEN1/NAA50/NUF2/CCNB1/CDC6/SMC4/BIRC5/CCSAP/MAD2L1/NCAPG/UBE2C/TOP2A/WRAP73/KIF4A/ZWINT
BP	State2_regulated	GO:0051129	negative regulation of cellular component organization	11/76	191/7101	4.97857e-06	0.00286273	0.00248338	SVIP/SPDL1/MAD2L1/CCNB1/EFNA1/RTN4RL1/GEN1/SPOCK1/NFATC4/VAT1/CLU
BP	State2_regulated	GO:0007094	mitotic spindle assembly checkpoint signaling	4/76	16/7101	2.00066e-05	0.00286273	0.00248338	SPDL1/MAD2L1/CCNB1/GEN1
BP	State2_regulated	GO:0031577	spindle checkpoint signaling	4/76	16/7101	2.00066e-05	0.00286273	0.00248338	SPDL1/MAD2L1/CCNB1/GEN1
BP	State2_regulated	GO:0071173	spindle assembly checkpoint signaling	4/76	16/7101	2.00066e-05	0.00286273	0.00248338	SPDL1/MAD2L1/CCNB1/GEN1
BP	State2_regulated	GO:0071174	mitotic spindle checkpoint signaling	4/76	16/7101	2.00066e-05	0.00286273	0.00248338	SPDL1/MAD2L1/CCNB1/GEN1
BP	State2_regulated	GO:0033046	negative regulation of sister chromatid segregation	4/76	17/7101	2.59507e-05	0.00286273	0.00248338	SPDL1/MAD2L1/CCNB1/GEN1
BP	State2_regulated	GO:0033048	negative regulation of mitotic sister chromatid segregation	4/76	17/7101	2.59507e-05	0.00286273	0.00248338	SPDL1/MAD2L1/CCNB1/GEN1
BP	State2_regulated	GO:0045841	negative regulation of mitotic metaphase/anaphase transition	4/76	17/7101	2.59507e-05	0.00286273	0.00248338	SPDL1/MAD2L1/CCNB1/GEN1
BP	State2_regulated	GO:2000816	negative regulation of mitotic sister chromatid separation	4/76	17/7101	2.59507e-05	0.00286273	0.00248338	SPDL1/MAD2L1/CCNB1/GEN1
BP	State2_regulated	GO:0000070	mitotic sister chromatid segregation	6/76	57/7101	2.89714e-05	0.00286273	0.00248338	SPDL1/MAD2L1/CCNB1/GEN1/KIF18A/KIF11
BP	State2_regulated	GO:0010965	regulation of mitotic sister chromatid separation	4/76	18/7101	3.30952e-05	0.00286273	0.00248338	SPDL1/MAD2L1/CCNB1/GEN1
BP	State2_regulated	GO:0051985	negative regulation of chromosome segregation	4/76	18/7101	3.30952e-05	0.00286273	0.00248338	SPDL1/MAD2L1/CCNB1/GEN1
BP	State2_regulated	GO:1902100	negative regulation of metaphase/anaphase transition of cell cycle	4/76	18/7101	3.30952e-05	0.00286273	0.00248338	SPDL1/MAD2L1/CCNB1/GEN1
BP	State2_regulated	GO:1905819	negative regulation of chromosome separation	4/76	18/7101	3.30952e-05	0.00286273	0.00248338	SPDL1/MAD2L1/CCNB1/GEN1
BP	State2_regulated	GO:0033047	regulation of mitotic sister chromatid segregation	4/76	19/7101	4.15814e-05	0.0031472	0.00273015	SPDL1/MAD2L1/CCNB1/GEN1
BP	State2_regulated	GO:0051306	mitotic sister chromatid separation	4/76	19/7101	4.15814e-05	0.0031472	0.00273015	SPDL1/MAD2L1/CCNB1/GEN1
BP	State2_regulated	GO:0045786	negative regulation of cell cycle	8/76	123/7101	4.54141e-05	0.00323509	0.0028064	SPDL1/MAD2L1/CCNB1/GEN1/CDK1/FBXO5/CCNB2/TNFAIP3
BP	State2_regulated	GO:0045839	negative regulation of mitotic nuclear division	4/76	21/7101	6.31723e-05	0.0040264	0.00349285	SPDL1/MAD2L1/CCNB1/GEN1
BP	State2_regulated	GO:1905818	regulation of chromosome separation	4/76	21/7101	6.31723e-05	0.0040264	0.00349285	SPDL1/MAD2L1/CCNB1/GEN1
BP	State2_regulated	GO:0098813	nuclear chromosome segregation	7/76	96/7101	6.7659e-05	0.00409675	0.00355388	SPDL1/MAD2L1/CCNB1/GEN1/CCNB2/KIF18A/KIF11
BP	State2_regulated	GO:0051304	chromosome separation	4/76	22/7101	7.65864e-05	0.00441648	0.00383124	SPDL1/MAD2L1/CCNB1/GEN1
BP	State2_regulated	GO:0010948	negative regulation of cell cycle process	7/76	99/7101	8.23711e-05	0.00453415	0.00393332	SPDL1/MAD2L1/CCNB1/GEN1/CDK1/FBXO5/CCNB2
BP	State2_regulated	GO:0007093	mitotic cell cycle checkpoint signaling	5/76	43/7101	8.61715e-05	0.00453712	0.00393589	SPDL1/MAD2L1/CCNB1/GEN1/CDK1
BP	State2_regulated	GO:0000819	sister chromatid segregation	6/76	71/7101	0.00010157	0.00512503	0.0044459	SPDL1/MAD2L1/CCNB1/GEN1/KIF18A/KIF11
BP	State2_regulated	GO:0048285	organelle fission	8/76	140/7101	0.000113821	0.00551348	0.00478287	SPDL1/MAD2L1/CCNB1/GEN1/CCNB2/MTFR2/KIF18A/KIF11
BP	State2_regulated	GO:0007091	metaphase/anaphase transition of mitotic cell cycle	4/76	26/7101	0.000151526	0.00655348	0.00568506	SPDL1/MAD2L1/CCNB1/GEN1
BP	State2_regulated	GO:0030071	regulation of mitotic metaphase/anaphase transition	4/76	26/7101	0.000151526	0.00655348	0.00568506	SPDL1/MAD2L1/CCNB1/GEN1
BP	State2_regulated	GO:0051784	negative regulation of nuclear division	4/76	26/7101	0.000151526	0.00655348	0.00568506	SPDL1/MAD2L1/CCNB1/GEN1
BP	State2_regulated	GO:0000226	microtubule cytoskeleton organization	9/76	190/7101	0.00017624	0.00677138	0.00587408	SPDL1/MAD2L1/CCNB1/GEN1/CDK1/CCNB2/MNS1/KIF18A/KIF11
BP	State2_regulated	GO:0044784	metaphase/anaphase transition of cell cycle	4/76	27/7101	0.000176442	0.00677138	0.00587408	SPDL1/MAD2L1/CCNB1/GEN1
BP	State2_regulated	GO:1902099	regulation of metaphase/anaphase transition of cell cycle	4/76	27/7101	0.000176442	0.00677138	0.00587408	SPDL1/MAD2L1/CCNB1/GEN1
BP	State2_regulated	GO:1901991	negative regulation of mitotic cell cycle phase transition	5/76	50/7101	0.00017893	0.00677138	0.00587408	SPDL1/MAD2L1/CCNB1/GEN1/CDK1
BP	State2_regulated	GO:0140014	mitotic nuclear division	6/76	84/7101	0.000258279	0.00947805	0.00822208	SPDL1/MAD2L1/CCNB1/GEN1/KIF18A/KIF11
BP	State2_regulated	GO:0033045	regulation of sister chromatid segregation	4/76	30/7101	0.000268903	0.00957769	0.00830852	SPDL1/MAD2L1/CCNB1/GEN1
BP	State3_regulator	GO:0048512	circadian behavior	44964	10/7101	3.73467e-05	0.00702617	0.00444238	EGR1/TP53
BP	State4_regulator	GO:0007622	rhythmic behavior	44964	11/7101	4.56245e-05	0.00702617	0.00444238	EGR1/TP53
