# Supplementary material for: Combined Transcriptomics and Metabolomics Identify Regulatory Mechanisms of Porcine Vertebral Chondrocyte Development In Vitro
Source: Int J Mol Sci. 2024 Jan 18;25(2):1189. doi: 10.3390/ijms25021189 (PMC10816887; doi:10.3390/ijms25021189)
Supplement: Supplementary file 1 [file ijms-25-01189-s001.zip › Table S5.xlsx]

## Sheet: sheet
Table S5: Summary of correspondence between transcription factors and targeted genes.
Category	Motif_id	Differentially expression TF_id	Differentially expression TF_regulation	TF family	Target DEG_ name	DEG_regulation	Score	P-value
State1 (D4 vs. D0)	MA0601.1	Arid3b	UP	ARID	FAM3C	DOWN	13.8889	6.68e-07
State1 (D4 vs. D0)	MA0601.1	Arid3b	UP	ARID	FLNB	UP	13.8889	6.68e-07
State1 (D4 vs. D0)	MA0601.1	Arid3b	UP	ARID	ANTXR1	DOWN	13.8889	6.68e-07
State1 (D4 vs. D0)	MA0601.1	Arid3b	UP	ARID	PPP1CB	DOWN	13.4762	1.77e-06
State1 (D4 vs. D0)	MA0601.1	Arid3b	UP	ARID	MTUS1	DOWN	13.4762	1.77e-06
State1 (D4 vs. D0)	MA0601.1	Arid3b	UP	ARID	SEMA3D	DOWN	13.4762	1.77e-06
State1 (D4 vs. D0)	MA0601.1	Arid3b	UP	ARID	DNAJC6	UP	13.1905	2.43e-06
State1 (D4 vs. D0)	MA0601.1	Arid3b	UP	ARID	ROCK2	DOWN	13.1905	2.43e-06
State1 (D4 vs. D0)	MA0601.1	Arid3b	UP	ARID	IL4R	UP	13.1905	2.43e-06
State1 (D4 vs. D0)	MA0601.1	Arid3b	UP	ARID	RORA	DOWN	13.1905	2.43e-06
State1 (D4 vs. D0)	MA0601.1	Arid3b	UP	ARID	FGFR1OP2	DOWN	13.1905	2.43e-06
State1 (D4 vs. D0)	MA0601.1	Arid3b	UP	ARID	CCDC80	DOWN	13.1905	2.43e-06
State1 (D4 vs. D0)	MA0601.1	Arid3b	UP	ARID	ERO1B	DOWN	12.9683	3.1e-06
State1 (D4 vs. D0)	MA0601.1	Arid3b	UP	ARID	GMFB	DOWN	12.9683	3.1e-06
State1 (D4 vs. D0)	MA0601.1	Arid3b	UP	ARID	MPHOSPH9	DOWN	12.9683	3.1e-06
State1 (D4 vs. D0)	MA0601.1	Arid3b	UP	ARID	ATP11B	DOWN	12.9683	3.1e-06
State1 (D4 vs. D0)	MA0601.1	Arid3b	UP	ARID	ZFC3H1	DOWN	12.9683	3.1e-06
State1 (D4 vs. D0)	MA0601.1	Arid3b	UP	ARID	SMCHD1	DOWN	12.9683	3.1e-06
State1 (D4 vs. D0)	MA0601.1	Arid3b	UP	ARID	CAND1	DOWN	12.9683	3.1e-06
State1 (D4 vs. D0)	MA0601.1	Arid3b	UP	ARID	LNPEP	DOWN	12.9683	3.1e-06
State1 (D4 vs. D0)	MA0601.1	Arid3b	UP	ARID	THAP2	DOWN	12.9683	3.1e-06
State1 (D4 vs. D0)	MA0601.1	Arid3b	UP	ARID	DNAJC10	DOWN	12.9683	3.1e-06
State1 (D4 vs. D0)	MA0601.1	Arid3b	UP	ARID	RPTOR	UP	12.8413	3.77e-06
State1 (D4 vs. D0)	MA0601.1	Arid3b	UP	ARID	PNP	UP	12.8413	3.77e-06
State1 (D4 vs. D0)	MA0601.1	Arid3b	UP	ARID	ANKRD12	DOWN	12.8413	3.77e-06
State1 (D4 vs. D0)	MA0601.1	Arid3b	UP	ARID	APC	DOWN	12.8413	3.77e-06
State1 (D4 vs. D0)	MA0601.1	Arid3b	UP	ARID	FER	DOWN	12.8413	3.77e-06
State1 (D4 vs. D0)	MA0601.1	Arid3b	UP	ARID	TPRG1	DOWN	12.8413	3.77e-06
State1 (D4 vs. D0)	MA0601.1	Arid3b	UP	ARID	EME1	DOWN	12.8413	3.77e-06
State1 (D4 vs. D0)	MA0601.1	Arid3b	UP	ARID	NRIP1	DOWN	12.8413	3.77e-06
State1 (D4 vs. D0)	MA0601.1	Arid3b	UP	ARID	ADK	DOWN	12.8413	3.77e-06
State1 (D4 vs. D0)	MA0601.1	Arid3b	UP	ARID	LIN7C	DOWN	12.8413	3.77e-06
State1 (D4 vs. D0)	MA0601.1	Arid3b	UP	ARID	VPS26A	DOWN	12.8413	3.77e-06
State1 (D4 vs. D0)	MA0601.1	Arid3b	UP	ARID	CARNMT1	DOWN	12.8413	3.77e-06
State1 (D4 vs. D0)	MA0601.1	Arid3b	UP	ARID	RAB27B	DOWN	12.8413	3.77e-06
State1 (D4 vs. D0)	MA0601.1	Arid3b	UP	ARID	PUS10	DOWN	12.8413	3.77e-06
State1 (D4 vs. D0)	MA0601.1	Arid3b	UP	ARID	FAM3C	DOWN	12.7619	4.87e-06
State1 (D4 vs. D0)	MA0601.1	Arid3b	UP	ARID	SMIM14	DOWN	12.7619	4.87e-06
State1 (D4 vs. D0)	MA0601.1	Arid3b	UP	ARID	SAR1A	DOWN	12.7619	4.87e-06
State1 (D4 vs. D0)	MA0601.1	Arid3b	UP	ARID	KIF27	DOWN	12.7619	4.87e-06
State1 (D4 vs. D0)	MA0601.1	Arid3b	UP	ARID	ENC1	UP	12.7619	4.87e-06
State1 (D4 vs. D0)	MA0601.1	Arid3b	UP	ARID	GABPA	DOWN	12.7619	4.87e-06
State1 (D4 vs. D0)	MA0601.1	Arid3b	UP	ARID	DNAJC6	UP	12.7619	4.87e-06
State1 (D4 vs. D0)	MA0601.1	Arid3b	UP	ARID	SOCS5	DOWN	12.7619	4.87e-06
State1 (D4 vs. D0)	MA0601.1	Arid3b	UP	ARID	AGBL3	DOWN	12.7619	4.87e-06
State1 (D4 vs. D0)	MA0601.1	Arid3b	UP	ARID	NCEH1	DOWN	12.6349	5.96e-06
State1 (D4 vs. D0)	MA0601.1	Arid3b	UP	ARID	RPRD1A	DOWN	12.6349	5.96e-06
State1 (D4 vs. D0)	MA0601.1	Arid3b	UP	ARID	HSPA13	DOWN	12.6349	5.96e-06
State1 (D4 vs. D0)	MA0601.1	Arid3b	UP	ARID	PSME4	DOWN	12.6349	5.96e-06
State1 (D4 vs. D0)	MA0601.1	Arid3b	UP	ARID	PRKG1	DOWN	12.6349	5.96e-06
State1 (D4 vs. D0)	MA0601.1	Arid3b	UP	ARID	PLS3	DOWN	12.6349	5.96e-06
State1 (D4 vs. D0)	MA0601.1	Arid3b	UP	ARID	TXNDC16	DOWN	12.6349	5.96e-06
State1 (D4 vs. D0)	MA0601.1	Arid3b	UP	ARID	USO1	DOWN	12.6349	5.96e-06
State1 (D4 vs. D0)	MA0601.1	Arid3b	UP	ARID	SLC39A10	DOWN	12.6349	5.96e-06
State1 (D4 vs. D0)	MA0601.1	Arid3b	UP	ARID	ODF2L	DOWN	12.6349	5.96e-06
State1 (D4 vs. D0)	MA0601.1	Arid3b	UP	ARID	RCSD1	UP	12.6032	6.51e-06
State1 (D4 vs. D0)	MA0601.1	Arid3b	UP	ARID	RAB1A	DOWN	12.6032	6.51e-06
State1 (D4 vs. D0)	MA0601.1	Arid3b	UP	ARID	MRAP2	DOWN	12.6032	6.51e-06
State1 (D4 vs. D0)	MA0601.1	Arid3b	UP	ARID	KIF18A	DOWN	12.5556	7.61e-06
State1 (D4 vs. D0)	MA0601.1	Arid3b	UP	ARID	RPS19BP1	UP	12.5556	7.61e-06
State1 (D4 vs. D0)	MA0601.1	Arid3b	UP	ARID	PTPA	UP	12.5556	7.61e-06
State1 (D4 vs. D0)	MA0601.1	Arid3b	UP	ARID	SOX5	DOWN	12.5556	7.61e-06
State1 (D4 vs. D0)	MA0601.1	Arid3b	UP	ARID	JAG1	UP	12.5556	7.61e-06
State1 (D4 vs. D0)	MA0601.1	Arid3b	UP	ARID	ZNF644	DOWN	12.5556	7.61e-06
State1 (D4 vs. D0)	MA0601.1	Arid3b	UP	ARID	RORA	DOWN	12.5556	7.61e-06
State1 (D4 vs. D0)	MA0601.1	Arid3b	UP	ARID	RPN2	DOWN	12.5397	8.28e-06
State1 (D4 vs. D0)	MA0601.1	Arid3b	UP	ARID	C1QTNF3	DOWN	12.5397	8.28e-06
State1 (D4 vs. D0)	MA0601.1	Arid3b	UP	ARID	FAM91A1	DOWN	12.5397	8.28e-06
State1 (D4 vs. D0)	MA0601.1	Arid3b	UP	ARID	TPRG1	DOWN	12.5397	8.28e-06
State1 (D4 vs. D0)	MA0601.1	Arid3b	UP	ARID	LIN7C	DOWN	12.5397	8.28e-06
State1 (D4 vs. D0)	MA0601.1	Arid3b	UP	ARID	ST6GAL1	DOWN	12.5397	8.28e-06
State1 (D4 vs. D0)	MA0601.1	Arid3b	UP	ARID	SPP1	UP	12.5397	8.28e-06
State1 (D4 vs. D0)	MA0601.1	Arid3b	UP	ARID	CASP3	DOWN	12.5397	8.28e-06
State1 (D4 vs. D0)	MA0601.1	Arid3b	UP	ARID	METTL15	DOWN	12.5397	8.28e-06
State1 (D4 vs. D0)	MA0601.1	Arid3b	UP	ARID	ANKZF1	UP	12.5397	8.28e-06
State1 (D4 vs. D0)	MA0601.1	Arid3b	UP	ARID	G2E3	DOWN	12.5397	8.28e-06
State1 (D4 vs. D0)	MA0601.1	Arid3b	UP	ARID	DPY19L3	DOWN	12.4762	8.95e-06
State1 (D4 vs. D0)	MA0601.1	Arid3b	UP	ARID	IL4R	UP	12.4762	8.95e-06
State1 (D4 vs. D0)	MA0601.1	Arid3b	UP	ARID	RASSF8	DOWN	12.4286	1e-05
State1 (D4 vs. D0)	MA0601.1	Arid3b	UP	ARID	LCA5	DOWN	12.4286	1e-05
State1 (D4 vs. D0)	MA0601.1	Arid3b	UP	ARID	CDC27	DOWN	12.4286	1e-05
State1 (D4 vs. D0)	MA0601.1	Arid3b	UP	ARID	ZNF710	UP	12.4286	1e-05
State1 (D4 vs. D0)	MA0601.1	Arid3b	UP	ARID	AGTR1	DOWN	12.4286	1e-05
State1 (D4 vs. D0)	MA0601.1	Arid3b	UP	ARID	BACH1	DOWN	12.4286	1e-05
State1 (D4 vs. D0)	MA0601.1	Arid3b	UP	ARID	EFR3A	DOWN	12.4286	1e-05
State1 (D4 vs. D0)	MA0601.1	Arid3b	UP	ARID	PLOD2	DOWN	12.4286	1e-05
State1 (D4 vs. D0)	MA0601.1	Arid3b	UP	ARID	VPS54	DOWN	12.3492	1.25e-05
State1 (D4 vs. D0)	MA0601.1	Arid3b	UP	ARID	MED25	UP	12.3492	1.25e-05
State1 (D4 vs. D0)	MA0601.1	Arid3b	UP	ARID	GXYLT2	DOWN	12.3492	1.25e-05
State1 (D4 vs. D0)	MA0601.1	Arid3b	UP	ARID	OSTC	DOWN	12.3492	1.25e-05
State1 (D4 vs. D0)	MA0601.1	Arid3b	UP	ARID	EFR3A	DOWN	12.3492	1.25e-05
State1 (D4 vs. D0)	MA0601.1	Arid3b	UP	ARID	RERG	DOWN	12.3492	1.25e-05
State1 (D4 vs. D0)	MA0601.1	Arid3b	UP	ARID	FILIP1L	DOWN	12.3492	1.25e-05
State1 (D4 vs. D0)	MA0601.1	Arid3b	UP	ARID	BCAT1	DOWN	12.3492	1.25e-05
State1 (D4 vs. D0)	MA0601.1	Arid3b	UP	ARID	ATF2	DOWN	12.3492	1.25e-05
State1 (D4 vs. D0)	MA0601.1	Arid3b	UP	ARID	CLIC4	DOWN	12.3492	1.25e-05
State1 (D4 vs. D0)	MA0601.1	Arid3b	UP	ARID	PBRM1	DOWN	12.3492	1.25e-05
State1 (D4 vs. D0)	MA0601.1	Arid3b	UP	ARID	COMMD10	DOWN	12.3492	1.25e-05
State1 (D4 vs. D0)	MA0601.1	Arid3b	UP	ARID	ZBTB1	DOWN	12.3492	1.25e-05
State1 (D4 vs. D0)	MA0601.1	Arid3b	UP	ARID	AKAP9	DOWN	12.2698	1.32e-05
State1 (D4 vs. D0)	MA0601.1	Arid3b	UP	ARID	LMX1B	UP	12.2698	1.32e-05
State1 (D4 vs. D0)	MA0601.1	Arid3b	UP	ARID	RMI1	DOWN	12.2698	1.32e-05
State1 (D4 vs. D0)	MA0601.1	Arid3b	UP	ARID	NRN1	UP	12.2698	1.32e-05
State1 (D4 vs. D0)	MA0601.1	Arid3b	UP	ARID	PJA2	DOWN	12.2698	1.32e-05
State1 (D4 vs. D0)	MA0601.1	Arid3b	UP	ARID	CSPP1	DOWN	12.2698	1.32e-05
State1 (D4 vs. D0)	MA0601.1	Arid3b	UP	ARID	ZNF639	DOWN	12.2698	1.32e-05
State1 (D4 vs. D0)	MA0601.1	Arid3b	UP	ARID	PRKAA1	DOWN	12.2222	1.5e-05
State1 (D4 vs. D0)	MA0601.1	Arid3b	UP	ARID	CCDC141	DOWN	12.2222	1.5e-05
State1 (D4 vs. D0)	MA0601.1	Arid3b	UP	ARID	RNF24	DOWN	12.2222	1.5e-05
State1 (D4 vs. D0)	MA0601.1	Arid3b	UP	ARID	CARF	DOWN	12.2222	1.5e-05
State1 (D4 vs. D0)	MA0601.1	Arid3b	UP	ARID	SFI1	UP	12.2222	1.5e-05
State1 (D4 vs. D0)	MA0601.1	Arid3b	UP	ARID	DDR2	DOWN	12.2222	1.5e-05
State1 (D4 vs. D0)	MA0601.1	Arid3b	UP	ARID	TTBK2	DOWN	12.2222	1.5e-05
State1 (D4 vs. D0)	MA0601.1	Arid3b	UP	ARID	EME1	DOWN	12.2222	1.5e-05
State1 (D4 vs. D0)	MA0601.1	Arid3b	UP	ARID	PDE1A	DOWN	12.1905	1.59e-05
State1 (D4 vs. D0)	MA0601.1	Arid3b	UP	ARID	CADM1	DOWN	12.1429	1.66e-05
State1 (D4 vs. D0)	MA0601.1	Arid3b	UP	ARID	DSP	UP	12.1429	1.66e-05
State1 (D4 vs. D0)	MA0601.1	Arid3b	UP	ARID	ARL14EP	DOWN	12.1429	1.66e-05
State1 (D4 vs. D0)	MA0601.1	Arid3b	UP	ARID	ALPL	DOWN	12.1429	1.66e-05
State1 (D4 vs. D0)	MA0601.1	Arid3b	UP	ARID	DGKH	DOWN	12.1429	1.66e-05
State1 (D4 vs. D0)	MA0601.1	Arid3b	UP	ARID	ABCC3	UP	12.1429	1.66e-05
State1 (D4 vs. D0)	MA0601.1	Arid3b	UP	ARID	OSBPL8	DOWN	12.127	1.77e-05
State1 (D4 vs. D0)	MA0601.1	Arid3b	UP	ARID	PDZRN4	DOWN	12.127	1.77e-05
State1 (D4 vs. D0)	MA0601.1	Arid3b	UP	ARID	ECM2	DOWN	12.127	1.77e-05
State1 (D4 vs. D0)	MA0601.1	Arid3b	UP	ARID	GPSM2	DOWN	12.127	1.77e-05
State1 (D4 vs. D0)	MA0601.1	Arid3b	UP	ARID	GFPT1	DOWN	12.127	1.77e-05
State1 (D4 vs. D0)	MA0601.1	Arid3b	UP	ARID	ESF1	DOWN	12.127	1.77e-05
State1 (D4 vs. D0)	MA0601.1	Arid3b	UP	ARID	SEMA3E	DOWN	12.127	1.77e-05
State1 (D4 vs. D0)	MA0601.1	Arid3b	UP	ARID	ZGRF1	DOWN	12.127	1.77e-05
State1 (D4 vs. D0)	MA0601.1	Arid3b	UP	ARID	RPN2	DOWN	12.0635	1.98e-05
State1 (D4 vs. D0)	MA0601.1	Arid3b	UP	ARID	SESN3	DOWN	12.0635	1.98e-05
State1 (D4 vs. D0)	MA0601.1	Arid3b	UP	ARID	TRA2B	DOWN	12.0635	1.98e-05
State1 (D4 vs. D0)	MA0601.1	Arid3b	UP	ARID	BMPR1A	DOWN	12.0635	1.98e-05
State1 (D4 vs. D0)	MA0601.1	Arid3b	UP	ARID	ATP2B1	DOWN	12.0635	1.98e-05
State1 (D4 vs. D0)	MA0601.1	Arid3b	UP	ARID	SLC41A2	DOWN	12.0635	1.98e-05
State1 (D4 vs. D0)	MA0601.1	Arid3b	UP	ARID	NOSTRIN	DOWN	12.0635	1.98e-05
State1 (D4 vs. D0)	MA0601.1	Arid3b	UP	ARID	CCNE2	DOWN	12.0635	1.98e-05
State1 (D4 vs. D0)	MA0601.1	Arid3b	UP	ARID	CGGBP1	DOWN	12.0635	1.98e-05
State1 (D4 vs. D0)	MA0601.1	Arid3b	UP	ARID	TMEM106B	DOWN	11.9365	2.2e-05
State1 (D4 vs. D0)	MA0601.1	Arid3b	UP	ARID	CAPN6	DOWN	11.9365	2.2e-05
State1 (D4 vs. D0)	MA0601.1	Arid3b	UP	ARID	FEM1C	DOWN	11.9365	2.2e-05
State1 (D4 vs. D0)	MA0601.1	Arid3b	UP	ARID	ZDHHC15	DOWN	11.9365	2.2e-05
State1 (D4 vs. D0)	MA0601.1	Arid3b	UP	ARID	BORCS7	DOWN	11.9365	2.2e-05
State1 (D4 vs. D0)	MA0601.1	Arid3b	UP	ARID	TWF1	DOWN	11.9365	2.2e-05
State1 (D4 vs. D0)	MA0601.1	Arid3b	UP	ARID	ATP8A1	DOWN	11.9365	2.2e-05
State1 (D4 vs. D0)	MA0601.1	Arid3b	UP	ARID	ZNF197	DOWN	11.9365	2.2e-05
State1 (D4 vs. D0)	MA0601.1	Arid3b	UP	ARID	ZNF260	DOWN	11.9365	2.2e-05
State1 (D4 vs. D0)	MA0601.1	Arid3b	UP	ARID	LARP4	DOWN	11.9365	2.2e-05
State1 (D4 vs. D0)	MA0601.1	Arid3b	UP	ARID	UBA6	DOWN	11.9365	2.2e-05
State1 (D4 vs. D0)	MA0601.1	Arid3b	UP	ARID	DNAL1	DOWN	11.9365	2.2e-05
State1 (D4 vs. D0)	MA0601.1	Arid3b	UP	ARID	PARPBP	DOWN	11.9365	2.2e-05
State1 (D4 vs. D0)	MA0601.1	Arid3b	UP	ARID	MEGF10	DOWN	11.9206	2.27e-05
State1 (D4 vs. D0)	MA0601.1	Arid3b	UP	ARID	PUS3	DOWN	11.9206	2.27e-05
State1 (D4 vs. D0)	MA0601.1	Arid3b	UP	ARID	PSD3	DOWN	11.9206	2.27e-05
State1 (D4 vs. D0)	MA0601.1	Arid3b	UP	ARID	GOLGB1	DOWN	11.9206	2.27e-05
State1 (D4 vs. D0)	MA0601.1	Arid3b	UP	ARID	SOCS4	DOWN	11.9206	2.27e-05
State1 (D4 vs. D0)	MA0601.1	Arid3b	UP	ARID	KYAT1	UP	11.9206	2.27e-05
State1 (D4 vs. D0)	MA0601.1	Arid3b	UP	ARID	DLG1	DOWN	11.9206	2.27e-05
State1 (D4 vs. D0)	MA0601.1	Arid3b	UP	ARID	ETAA1	DOWN	11.9206	2.27e-05
State1 (D4 vs. D0)	MA0601.1	Arid3b	UP	ARID	SPOPL	DOWN	11.9206	2.27e-05
State1 (D4 vs. D0)	MA0601.1	Arid3b	UP	ARID	MEST	DOWN	11.9206	2.27e-05
State1 (D4 vs. D0)	MA0601.1	Arid3b	UP	ARID	PIK3C3	DOWN	11.9206	2.27e-05
State1 (D4 vs. D0)	MA0601.1	Arid3b	UP	ARID	MME	DOWN	11.9206	2.27e-05
State1 (D4 vs. D0)	MA0601.1	Arid3b	UP	ARID	RORA	DOWN	11.9048	2.33e-05
State1 (D4 vs. D0)	MA0601.1	Arid3b	UP	ARID	USP53	DOWN	11.9048	2.33e-05
State1 (D4 vs. D0)	MA0601.1	Arid3b	UP	ARID	RMI1	DOWN	11.9048	2.33e-05
State1 (D4 vs. D0)	MA0601.1	Arid3b	UP	ARID	GLS	DOWN	11.9048	2.33e-05
State1 (D4 vs. D0)	MA0601.1	Arid3b	UP	ARID	MMP1	UP	11.9048	2.33e-05
State1 (D4 vs. D0)	MA0601.1	Arid3b	UP	ARID	COL3A1	DOWN	11.9048	2.33e-05
State1 (D4 vs. D0)	MA0601.1	Arid3b	UP	ARID	SPRY1	UP	11.8413	2.5e-05
State1 (D4 vs. D0)	MA0601.1	Arid3b	UP	ARID	FNDC3A	DOWN	11.8413	2.5e-05
State1 (D4 vs. D0)	MA0601.1	Arid3b	UP	ARID	POSTN	DOWN	11.8413	2.5e-05
State1 (D4 vs. D0)	MA0601.1	Arid3b	UP	ARID	SMC6	DOWN	11.8413	2.5e-05
State1 (D4 vs. D0)	MA0601.1	Arid3b	UP	ARID	PCMTD1	DOWN	11.8413	2.5e-05
State1 (D4 vs. D0)	MA0601.1	Arid3b	UP	ARID	RAD50	DOWN	11.8413	2.5e-05
State1 (D4 vs. D0)	MA0601.1	Arid3b	UP	ARID	LPP	DOWN	11.8413	2.5e-05
State1 (D4 vs. D0)	MA0601.1	Arid3b	UP	ARID	ENPP2	DOWN	11.8413	2.5e-05
State1 (D4 vs. D0)	MA0601.1	Arid3b	UP	ARID	ZNF644	DOWN	11.8413	2.5e-05
State1 (D4 vs. D0)	MA0601.1	Arid3b	UP	ARID	KIF11	DOWN	11.8413	2.5e-05
State1 (D4 vs. D0)	MA0601.1	Arid3b	UP	ARID	GPR156	UP	11.8413	2.5e-05
State1 (D4 vs. D0)	MA0601.1	Arid3b	UP	ARID	MED13	DOWN	11.8413	2.5e-05
State1 (D4 vs. D0)	MA0601.1	Arid3b	UP	ARID	DPP8	DOWN	11.8413	2.5e-05
State1 (D4 vs. D0)	MA0601.1	Arid3b	UP	ARID	VCAN	DOWN	11.8413	2.5e-05
State1 (D4 vs. D0)	MA0601.1	Arid3b	UP	ARID	MTFR2	DOWN	11.8413	2.5e-05
State1 (D4 vs. D0)	MA0601.1	Arid3b	UP	ARID	GMFB	DOWN	11.8254	2.56e-05
State1 (D4 vs. D0)	MA0601.1	Arid3b	UP	ARID	GFM2	DOWN	11.8254	2.56e-05
State1 (D4 vs. D0)	MA0601.1	Arid3b	UP	ARID	PAICS	DOWN	11.8254	2.56e-05
State1 (D4 vs. D0)	MA0601.1	Arid3b	UP	ARID	DDIAS	DOWN	11.8254	2.56e-05
State1 (D4 vs. D0)	MA0601.1	Arid3b	UP	ARID	BVES	DOWN	11.7778	2.62e-05
State1 (D4 vs. D0)	MA0601.1	Arid3b	UP	ARID	ZFYVE16	DOWN	11.7778	2.62e-05
State1 (D4 vs. D0)	MA0601.1	Arid3b	UP	ARID	ROCK2	DOWN	11.7778	2.62e-05
State1 (D4 vs. D0)	MA0601.1	Arid3b	UP	ARID	PGAP1	DOWN	11.7778	2.62e-05
State1 (D4 vs. D0)	MA0601.1	Arid3b	UP	ARID	SMARCA1	DOWN	11.7778	2.62e-05
State1 (D4 vs. D0)	MA0601.1	Arid3b	UP	ARID	SMC3	DOWN	11.7778	2.62e-05
State1 (D4 vs. D0)	MA0601.1	Arid3b	UP	ARID	NGEF	UP	11.7778	2.62e-05
State1 (D4 vs. D0)	MA0601.1	Arid3b	UP	ARID	BCL2	DOWN	11.7778	2.62e-05
State1 (D4 vs. D0)	MA0601.1	Arid3b	UP	ARID	GAS2	DOWN	11.7778	2.62e-05
State1 (D4 vs. D0)	MA0601.1	Arid3b	UP	ARID	CSDE1	DOWN	11.7778	2.62e-05
State1 (D4 vs. D0)	MA0601.1	Arid3b	UP	ARID	CACNB2	UP	11.7143	2.84e-05
State1 (D4 vs. D0)	MA0601.1	Arid3b	UP	ARID	ARID3B	UP	11.7143	2.84e-05
State1 (D4 vs. D0)	MA0601.1	Arid3b	UP	ARID	MTAP	DOWN	11.7143	2.84e-05
State1 (D4 vs. D0)	MA0601.1	Arid3b	UP	ARID	ANTXR1	DOWN	11.7143	2.84e-05
State1 (D4 vs. D0)	MA0601.1	Arid3b	UP	ARID	TANGO6	UP	11.7143	2.84e-05
State1 (D4 vs. D0)	MA0601.1	Arid3b	UP	ARID	PDZRN4	DOWN	11.7143	2.84e-05
State1 (D4 vs. D0)	MA0601.1	Arid3b	UP	ARID	ZRANB3	DOWN	11.7143	2.84e-05
State1 (D4 vs. D0)	MA0601.1	Arid3b	UP	ARID	PLOD2	DOWN	11.6508	2.91e-05
State1 (D4 vs. D0)	MA0601.1	Arid3b	UP	ARID	FOS	UP	11.6508	2.91e-05
State1 (D4 vs. D0)	MA0601.1	Arid3b	UP	ARID	TXNDC16	DOWN	11.6508	2.91e-05
State1 (D4 vs. D0)	MA0601.1	Arid3b	UP	ARID	ANXA1	DOWN	11.6508	2.91e-05
State1 (D4 vs. D0)	MA0601.1	Arid3b	UP	ARID	FAH	UP	11.6508	2.91e-05
State1 (D4 vs. D0)	MA0601.1	Arid3b	UP	ARID	GAS2L3	DOWN	11.6508	2.91e-05
State1 (D4 vs. D0)	MA0601.1	Arid3b	UP	ARID	CREBRF	DOWN	11.6508	2.91e-05
State1 (D4 vs. D0)	MA0601.1	Arid3b	UP	ARID	CDH8	DOWN	11.6508	2.91e-05
State1 (D4 vs. D0)	MA0601.1	Arid3b	UP	ARID	TWF1	DOWN	11.6508	2.91e-05
State1 (D4 vs. D0)	MA0601.1	Arid3b	UP	ARID	KLHL28	DOWN	11.6508	2.91e-05
State1 (D4 vs. D0)	MA0601.1	Arid3b	UP	ARID	KIF18A	DOWN	11.6508	2.91e-05
State1 (D4 vs. D0)	MA0601.1	Arid3b	UP	ARID	ETV1	DOWN	11.619	2.98e-05
State1 (D4 vs. D0)	MA0601.1	Arid3b	UP	ARID	ZNF365	DOWN	11.619	2.98e-05
State1 (D4 vs. D0)	MA0601.1	Arid3b	UP	ARID	C1QTNF3	DOWN	11.619	2.98e-05
State1 (D4 vs. D0)	MA0601.1	Arid3b	UP	ARID	CDKN2B	DOWN	11.619	2.98e-05
State1 (D4 vs. D0)	MA0601.1	Arid3b	UP	ARID	USP9X	DOWN	11.619	2.98e-05
State1 (D4 vs. D0)	MA0601.1	Arid3b	UP	ARID	SLC51B	DOWN	11.619	2.98e-05
State1 (D4 vs. D0)	MA0601.1	Arid3b	UP	ARID	LRRC49	DOWN	11.619	2.98e-05
State1 (D4 vs. D0)	MA0601.1	Arid3b	UP	ARID	RAD54B	DOWN	11.619	2.98e-05
State1 (D4 vs. D0)	MA0601.1	Arid3b	UP	ARID	ECT2	DOWN	11.619	2.98e-05
State1 (D4 vs. D0)	MA0601.1	Arid3b	UP	ARID	PCMTD1	DOWN	11.5873	3.09e-05
State1 (D4 vs. D0)	MA0601.1	Arid3b	UP	ARID	WSCD2	DOWN	11.5873	3.09e-05
State1 (D4 vs. D0)	MA0601.1	Arid3b	UP	ARID	SRBD1	DOWN	11.5873	3.09e-05
State1 (D4 vs. D0)	MA0601.1	Arid3b	UP	ARID	SCN3A	DOWN	11.5873	3.09e-05
State1 (D4 vs. D0)	MA0601.1	Arid3b	UP	ARID	NAP1L1	DOWN	11.5873	3.09e-05
State1 (D4 vs. D0)	MA0601.1	Arid3b	UP	ARID	LRRC58	DOWN	11.5873	3.09e-05
State1 (D4 vs. D0)	MA0601.1	Arid3b	UP	ARID	SHOC2	DOWN	11.5873	3.09e-05
State1 (D4 vs. D0)	MA0601.1	Arid3b	UP	ARID	PPP1R3B	UP	11.5873	3.09e-05
State1 (D4 vs. D0)	MA0601.1	Arid3b	UP	ARID	PEX14	UP	11.5873	3.09e-05
State1 (D4 vs. D0)	MA0601.1	Arid3b	UP	ARID	GABPA	DOWN	11.5873	3.09e-05
State1 (D4 vs. D0)	MA0601.1	Arid3b	UP	ARID	DNAL1	DOWN	11.5873	3.09e-05
State1 (D4 vs. D0)	MA0601.1	Arid3b	UP	ARID	RPRD1A	DOWN	11.5556	3.21e-05
State1 (D4 vs. D0)	MA0601.1	Arid3b	UP	ARID	GK5	DOWN	11.5556	3.21e-05
State1 (D4 vs. D0)	MA0601.1	Arid3b	UP	ARID	ROBO1	DOWN	11.5556	3.21e-05
State1 (D4 vs. D0)	MA0601.1	Arid3b	UP	ARID	NCEH1	DOWN	11.5556	3.21e-05
State1 (D4 vs. D0)	MA0601.1	Arid3b	UP	ARID	PPM1L	DOWN	11.5556	3.21e-05
State1 (D4 vs. D0)	MA0601.1	Arid3b	UP	ARID	PTPRK	DOWN	11.5556	3.21e-05
State1 (D4 vs. D0)	MA0601.1	Arid3b	UP	ARID	DLG2	DOWN	11.5556	3.21e-05
State1 (D4 vs. D0)	MA0601.1	Arid3b	UP	ARID	SMG6	UP	11.5556	3.21e-05
State1 (D4 vs. D0)	MA0601.1	Arid3b	UP	ARID	CASP3	DOWN	11.5556	3.21e-05
State1 (D4 vs. D0)	MA0601.1	Arid3b	UP	ARID	ITGAV	DOWN	11.5556	3.21e-05
State1 (D4 vs. D0)	MA0601.1	Arid3b	UP	ARID	GPSM2	DOWN	11.5556	3.21e-05
State1 (D4 vs. D0)	MA0601.1	Arid3b	UP	ARID	PTPN4	DOWN	11.5556	3.21e-05
State1 (D4 vs. D0)	MA0601.1	Arid3b	UP	ARID	BAZ2B	DOWN	11.5079	3.5e-05
State1 (D4 vs. D0)	MA0601.1	Arid3b	UP	ARID	FAR1	DOWN	11.5079	3.5e-05
State1 (D4 vs. D0)	MA0601.1	Arid3b	UP	ARID	CCDC82	DOWN	11.5079	3.5e-05
State1 (D4 vs. D0)	MA0601.1	Arid3b	UP	ARID	GOPC	DOWN	11.5079	3.5e-05
State1 (D4 vs. D0)	MA0601.1	Arid3b	UP	ARID	ERBB4	DOWN	11.5079	3.5e-05
State1 (D4 vs. D0)	MA0601.1	Arid3b	UP	ARID	MSH3	DOWN	11.5079	3.5e-05
State1 (D4 vs. D0)	MA0601.1	Arid3b	UP	ARID	MRPS18A	UP	11.5079	3.5e-05
State1 (D4 vs. D0)	MA0601.1	Arid3b	UP	ARID	YTHDC2	DOWN	11.5079	3.5e-05
State1 (D4 vs. D0)	MA0601.1	Arid3b	UP	ARID	USP45	DOWN	11.5079	3.5e-05
State1 (D4 vs. D0)	MA0601.1	Arid3b	UP	ARID	CDCP1	UP	11.5079	3.5e-05
State1 (D4 vs. D0)	MA0601.1	Arid3b	UP	ARID	PIWIL4	UP	11.5079	3.5e-05
State1 (D4 vs. D0)	MA0601.1	Arid3b	UP	ARID	TWF1	DOWN	11.5079	3.5e-05
State1 (D4 vs. D0)	MA0601.1	Arid3b	UP	ARID	DDX3X	DOWN	11.5079	3.5e-05
State1 (D4 vs. D0)	MA0601.1	Arid3b	UP	ARID	RAPGEF6	DOWN	11.5079	3.5e-05
State1 (D4 vs. D0)	MA0601.1	Arid3b	UP	ARID	CCSER2	DOWN	11.5079	3.5e-05
State1 (D4 vs. D0)	MA0601.1	Arid3b	UP	ARID	C1QTNF3	DOWN	11.4921	3.57e-05
State1 (D4 vs. D0)	MA0601.1	Arid3b	UP	ARID	NCAPH	DOWN	11.4921	3.57e-05
State1 (D4 vs. D0)	MA0601.1	Arid3b	UP	ARID	RALGAPA2	UP	11.4921	3.57e-05
State1 (D4 vs. D0)	MA0601.1	Arid3b	UP	ARID	EMB	DOWN	11.4921	3.57e-05
State1 (D4 vs. D0)	MA0601.1	Arid3b	UP	ARID	SPP1	UP	11.4921	3.57e-05
State1 (D4 vs. D0)	MA0601.1	Arid3b	UP	ARID	CASP3	DOWN	11.4921	3.57e-05
State1 (D4 vs. D0)	MA0601.1	Arid3b	UP	ARID	G2E3	DOWN	11.4921	3.57e-05
State1 (D4 vs. D0)	MA0601.1	Arid3b	UP	ARID	OAS1	DOWN	11.4762	3.66e-05
State1 (D4 vs. D0)	MA0601.1	Arid3b	UP	ARID	EXOC5	DOWN	11.4762	3.66e-05
State1 (D4 vs. D0)	MA0601.1	Arid3b	UP	ARID	CENPN	DOWN	11.4762	3.66e-05
State1 (D4 vs. D0)	MA0601.1	Arid3b	UP	ARID	PNP	UP	11.4286	3.97e-05
State1 (D4 vs. D0)	MA0601.1	Arid3b	UP	ARID	NELFE	UP	11.4286	3.97e-05
State1 (D4 vs. D0)	MA0601.1	Arid3b	UP	ARID	NSRP1	DOWN	11.4286	3.97e-05
State1 (D4 vs. D0)	MA0601.1	Arid3b	UP	ARID	CACNB2	UP	11.4286	3.97e-05
State1 (D4 vs. D0)	MA0601.1	Arid3b	UP	ARID	SORBS2	DOWN	11.4286	3.97e-05
State1 (D4 vs. D0)	MA0601.1	Arid3b	UP	ARID	DHRS11	UP	11.4286	3.97e-05
State1 (D4 vs. D0)	MA0601.1	Arid3b	UP	ARID	TNFAIP8	DOWN	11.4286	3.97e-05
State1 (D4 vs. D0)	MA0601.1	Arid3b	UP	ARID	FAM227B	DOWN	11.4286	3.97e-05
State1 (D4 vs. D0)	MA0601.1	Arid3b	UP	ARID	MPHOSPH9	DOWN	11.4286	3.97e-05
State1 (D4 vs. D0)	MA0601.1	Arid3b	UP	ARID	MARCKS	DOWN	11.4286	3.97e-05
State1 (D4 vs. D0)	MA0601.1	Arid3b	UP	ARID	SEMA3D	DOWN	11.4286	3.97e-05
State1 (D4 vs. D0)	MA0601.1	Arid3b	UP	ARID	ANTXR1	DOWN	11.4286	3.97e-05
State1 (D4 vs. D0)	MA0601.1	Arid3b	UP	ARID	PGPEP1	UP	11.4286	3.97e-05
State1 (D4 vs. D0)	MA0601.1	Arid3b	UP	ARID	VPS26A	DOWN	11.4286	3.97e-05
State1 (D4 vs. D0)	MA0601.1	Arid3b	UP	ARID	SERTAD4	DOWN	11.4286	3.97e-05
State1 (D4 vs. D0)	MA0601.1	Arid3b	UP	ARID	GRWD1	UP	11.4286	3.97e-05
State1 (D4 vs. D0)	MA0601.1	Arid3b	UP	ARID	GAS2L3	DOWN	11.4286	3.97e-05
State1 (D4 vs. D0)	MA0601.1	Arid3b	UP	ARID	RNF24	DOWN	11.4286	3.97e-05
State1 (D4 vs. D0)	MA0601.1	Arid3b	UP	ARID	CLK4	DOWN	11.4286	3.97e-05
State1 (D4 vs. D0)	MA0601.1	Arid3b	UP	ARID	RFTN2	DOWN	11.4127	4.17e-05
State1 (D4 vs. D0)	MA0601.1	Arid3b	UP	ARID	BIRC3	DOWN	11.4127	4.17e-05
State1 (D4 vs. D0)	MA0601.1	Arid3b	UP	ARID	IFT74	DOWN	11.4127	4.17e-05
State1 (D4 vs. D0)	MA0601.1	Arid3b	UP	ARID	ADGRG1	UP	11.4127	4.17e-05
State1 (D4 vs. D0)	MA0601.1	Arid3b	UP	ARID	TCF4	DOWN	11.4127	4.17e-05
State1 (D4 vs. D0)	MA0601.1	Arid3b	UP	ARID	PPP1R3C	UP	11.4127	4.17e-05
State1 (D4 vs. D0)	MA0601.1	Arid3b	UP	ARID	TAX1BP1	DOWN	11.4127	4.17e-05
State1 (D4 vs. D0)	MA0601.1	Arid3b	UP	ARID	HNRNPH1	DOWN	11.4127	4.17e-05
State1 (D4 vs. D0)	MA0601.1	Arid3b	UP	ARID	RORA	DOWN	11.4127	4.17e-05
State1 (D4 vs. D0)	MA0601.1	Arid3b	UP	ARID	SEC24D	DOWN	11.4127	4.17e-05
State1 (D4 vs. D0)	MA0601.1	Arid3b	UP	ARID	PTPRN	UP	11.4127	4.17e-05
State1 (D4 vs. D0)	MA0601.1	Arid3b	UP	ARID	TANGO6	UP	11.4127	4.17e-05
State1 (D4 vs. D0)	MA0601.1	Arid3b	UP	ARID	CARNMT1	DOWN	11.4127	4.17e-05
State1 (D4 vs. D0)	MA0601.1	Arid3b	UP	ARID	CEP63	DOWN	11.4127	4.17e-05
State1 (D4 vs. D0)	MA0601.1	Arid3b	UP	ARID	IL6ST	DOWN	11.4127	4.17e-05
State1 (D4 vs. D0)	MA0601.1	Arid3b	UP	ARID	LRP2BP	DOWN	11.3968	4.22e-05
State1 (D4 vs. D0)	MA0601.1	Arid3b	UP	ARID	SYBU	UP	11.3968	4.22e-05
State1 (D4 vs. D0)	MA0601.1	Arid3b	UP	ARID	ZNF644	DOWN	11.3968	4.22e-05
State1 (D4 vs. D0)	MA0601.1	Arid3b	UP	ARID	LYVE1	DOWN	11.3968	4.22e-05
State1 (D4 vs. D0)	MA0601.1	Arid3b	UP	ARID	DDX6	DOWN	11.3492	4.42e-05
State1 (D4 vs. D0)	MA0601.1	Arid3b	UP	ARID	ANLN	DOWN	11.3492	4.42e-05
State1 (D4 vs. D0)	MA0601.1	Arid3b	UP	ARID	PKIA	DOWN	11.3492	4.42e-05
State1 (D4 vs. D0)	MA0601.1	Arid3b	UP	ARID	KIF27	DOWN	11.3492	4.42e-05
State1 (D4 vs. D0)	MA0601.1	Arid3b	UP	ARID	RPN2	DOWN	11.3492	4.42e-05
State1 (D4 vs. D0)	MA0601.1	Arid3b	UP	ARID	CNTN1	DOWN	11.3492	4.42e-05
State1 (D4 vs. D0)	MA0601.1	Arid3b	UP	ARID	FGFR1OP2	DOWN	11.3492	4.42e-05
State1 (D4 vs. D0)	MA0601.1	Arid3b	UP	ARID	BACH2	DOWN	11.3492	4.42e-05
State1 (D4 vs. D0)	MA0601.1	Arid3b	UP	ARID	ZNF37A	DOWN	11.3492	4.42e-05
State1 (D4 vs. D0)	MA0601.1	Arid3b	UP	ARID	ZRANB3	DOWN	11.3492	4.42e-05
State1 (D4 vs. D0)	MA0601.1	Arid3b	UP	ARID	ELMOD2	DOWN	11.3492	4.42e-05
State1 (D4 vs. D0)	MA0601.1	Arid3b	UP	ARID	RAB27B	DOWN	11.3492	4.42e-05
State1 (D4 vs. D0)	MA0601.1	Arid3b	UP	ARID	L3MBTL2	UP	11.3016	4.85e-05
State1 (D4 vs. D0)	MA0601.1	Arid3b	UP	ARID	LEO1	DOWN	11.3016	4.85e-05
State1 (D4 vs. D0)	MA0601.1	Arid3b	UP	ARID	AP3M2	UP	11.3016	4.85e-05
State1 (D4 vs. D0)	MA0601.1	Arid3b	UP	ARID	PCP4L1	DOWN	11.3016	4.85e-05
State1 (D4 vs. D0)	MA0601.1	Arid3b	UP	ARID	MECOM	DOWN	11.3016	4.85e-05
State1 (D4 vs. D0)	MA0601.1	Arid3b	UP	ARID	AATF	UP	11.3016	4.85e-05
State1 (D4 vs. D0)	MA0601.1	Arid3b	UP	ARID	FILIP1L	DOWN	11.3016	4.85e-05
State1 (D4 vs. D0)	MA0601.1	Arid3b	UP	ARID	STK17B	DOWN	11.3016	4.85e-05
State1 (D4 vs. D0)	MA0601.1	Arid3b	UP	ARID	ZNF25	DOWN	11.3016	4.85e-05
State1 (D4 vs. D0)	MA0601.1	Arid3b	UP	ARID	LPP	DOWN	11.3016	4.85e-05
State1 (D4 vs. D0)	MA0601.1	Arid3b	UP	ARID	SCAI	DOWN	11.3016	4.85e-05
State1 (D4 vs. D0)	MA0601.1	Arid3b	UP	ARID	CIT	DOWN	11.3016	4.85e-05
State1 (D4 vs. D0)	MA0601.1	Arid3b	UP	ARID	GALNT5	DOWN	11.3016	4.85e-05
State1 (D4 vs. D0)	MA0601.1	Arid3b	UP	ARID	GNPDA2	DOWN	11.3016	4.85e-05
State1 (D4 vs. D0)	MA0601.1	Arid3b	UP	ARID	ATF2	DOWN	11.3016	4.85e-05
State1 (D4 vs. D0)	MA0601.1	Arid3b	UP	ARID	PLPP3	UP	11.3016	4.85e-05
State1 (D4 vs. D0)	MA0601.1	Arid3b	UP	ARID	SYCP2	DOWN	11.3016	4.85e-05
State1 (D4 vs. D0)	MA0601.1	Arid3b	UP	ARID	MTUS1	DOWN	11.3016	4.85e-05
State1 (D4 vs. D0)	MA0601.1	Arid3b	UP	ARID	CAPS2	DOWN	11.3016	4.85e-05
State1 (D4 vs. D0)	MA0601.1	Arid3b	UP	ARID	C1S	DOWN	11.3016	4.85e-05
State1 (D4 vs. D0)	MA0601.1	Arid3b	UP	ARID	AQP4	UP	11.3016	4.85e-05
State1 (D4 vs. D0)	MA0601.1	Arid3b	UP	ARID	MORC4	DOWN	11.3016	4.85e-05
State1 (D4 vs. D0)	MA0601.1	Arid3b	UP	ARID	PIK3CA	DOWN	11.3016	4.85e-05
State1 (D4 vs. D0)	MA0601.1	Arid3b	UP	ARID	LTN1	DOWN	11.3016	4.85e-05
State1 (D4 vs. D0)	MA0601.1	Arid3b	UP	ARID	NIPBL	DOWN	11.3016	4.85e-05
State1 (D4 vs. D0)	MA0601.1	Arid3b	UP	ARID	LCORL	DOWN	11.3016	4.85e-05
State1 (D4 vs. D0)	MA0601.1	Arid3b	UP	ARID	DHX9	DOWN	11.3016	4.85e-05
State1 (D4 vs. D0)	MA0601.1	Arid3b	UP	ARID	KIF26B	UP	11.3016	4.85e-05
State1 (D4 vs. D0)	MA0601.1	Arid3b	UP	ARID	SOX6	DOWN	11.2857	4.96e-05
State1 (D4 vs. D0)	MA0601.1	Arid3b	UP	ARID	BRF2	UP	11.2857	4.96e-05
State1 (D4 vs. D0)	MA0601.1	Arid3b	UP	ARID	CNTN1	DOWN	11.2857	4.96e-05
State1 (D4 vs. D0)	MA0601.1	Arid3b	UP	ARID	STK17B	DOWN	11.2857	4.96e-05
State1 (D4 vs. D0)	MA0601.1	Arid3b	UP	ARID	LNPK	DOWN	11.2857	4.96e-05
State1 (D4 vs. D0)	MA0601.1	Arid3b	UP	ARID	NEGR1	DOWN	11.2857	4.96e-05
State1 (D4 vs. D0)	MA0601.1	Arid3b	UP	ARID	YTHDC2	DOWN	11.2857	4.96e-05
State1 (D4 vs. D0)	MA0601.1	Arid3b	UP	ARID	TXNIP	UP	11.2857	4.96e-05
State1 (D4 vs. D0)	MA0601.1	Arid3b	UP	ARID	EGLN3	UP	11.254	5.02e-05
State1 (D4 vs. D0)	MA0601.1	Arid3b	UP	ARID	INTS5	UP	11.254	5.02e-05
State1 (D4 vs. D0)	MA0601.1	Arid3b	UP	ARID	NCEH1	DOWN	11.254	5.02e-05
State1 (D4 vs. D0)	MA0601.1	Arid3b	UP	ARID	TBC1D15	DOWN	11.2222	5.3e-05
State1 (D4 vs. D0)	MA0601.1	Arid3b	UP	ARID	MME	DOWN	11.2222	5.3e-05
State1 (D4 vs. D0)	MA0601.1	Arid3b	UP	ARID	RNF217	DOWN	11.2222	5.3e-05
State1 (D4 vs. D0)	MA0601.1	Arid3b	UP	ARID	CLIC4	DOWN	11.2222	5.3e-05
State1 (D4 vs. D0)	MA0601.1	Arid3b	UP	ARID	HAUS4	UP	11.2222	5.3e-05
State1 (D4 vs. D0)	MA0601.1	Arid3b	UP	ARID	DNAL1	DOWN	11.2222	5.3e-05
State1 (D4 vs. D0)	MA0601.1	Arid3b	UP	ARID	ANGPT1	DOWN	11.2222	5.3e-05
State1 (D4 vs. D0)	MA0601.1	Arid3b	UP	ARID	PTPN13	DOWN	11.2222	5.3e-05
State1 (D4 vs. D0)	MA0601.1	Arid3b	UP	ARID	COL14A1	DOWN	11.2222	5.3e-05
State1 (D4 vs. D0)	MA0601.1	Arid3b	UP	ARID	APC	DOWN	11.2222	5.3e-05
State1 (D4 vs. D0)	MA0601.1	Arid3b	UP	ARID	CLSPN	DOWN	11.2222	5.3e-05
State1 (D4 vs. D0)	MA0601.1	Arid3b	UP	ARID	SLAIN1	DOWN	11.2222	5.3e-05
State1 (D4 vs. D0)	MA0601.1	Arid3b	UP	ARID	CASP3	DOWN	11.2222	5.3e-05
State1 (D4 vs. D0)	MA0601.1	Arid3b	UP	ARID	SH3YL1	UP	11.2222	5.3e-05
State1 (D4 vs. D0)	MA0601.1	Arid3b	UP	ARID	ZNF593	UP	11.2222	5.3e-05
State1 (D4 vs. D0)	MA0601.1	Arid3b	UP	ARID	TCF12	DOWN	11.2222	5.3e-05
State1 (D4 vs. D0)	MA0601.1	Arid3b	UP	ARID	EPHA4	UP	11.2222	5.3e-05
State1 (D4 vs. D0)	MA0601.1	Arid3b	UP	ARID	FAM193B	UP	11.2222	5.3e-05
State1 (D4 vs. D0)	MA0601.1	Arid3b	UP	ARID	PCNX4	DOWN	11.2222	5.3e-05
State1 (D4 vs. D0)	MA0601.1	Arid3b	UP	ARID	RBM39	DOWN	11.2222	5.3e-05
State1 (D4 vs. D0)	MA0601.1	Arid3b	UP	ARID	CGGBP1	DOWN	11.2222	5.3e-05
State1 (D4 vs. D0)	MA0601.1	Arid3b	UP	ARID	ZNF770	DOWN	11.2222	5.3e-05
State1 (D4 vs. D0)	MA0601.1	Arid3b	UP	ARID	PSD3	DOWN	11.2063	5.41e-05
State1 (D4 vs. D0)	MA0601.1	Arid3b	UP	ARID	FBXO24	UP	11.2063	5.41e-05
State1 (D4 vs. D0)	MA0601.1	Arid3b	UP	ARID	LOX	DOWN	11.2063	5.41e-05
State1 (D4 vs. D0)	MA0601.1	Arid3b	UP	ARID	SLC41A2	DOWN	11.2063	5.41e-05
State1 (D4 vs. D0)	MA0601.1	Arid3b	UP	ARID	RAB27B	DOWN	11.2063	5.41e-05
State1 (D4 vs. D0)	MA0601.1	Arid3b	UP	ARID	VPS50	DOWN	11.2063	5.41e-05
State1 (D4 vs. D0)	MA0601.1	Arid3b	UP	ARID	SESN3	DOWN	11.2063	5.41e-05
State1 (D4 vs. D0)	MA0601.1	Arid3b	UP	ARID	ITGAV	DOWN	11.2063	5.41e-05
State1 (D4 vs. D0)	MA0601.1	Arid3b	UP	ARID	KIF18A	DOWN	11.2063	5.41e-05
State1 (D4 vs. D0)	MA0601.1	Arid3b	UP	ARID	ERAP2	DOWN	11.2063	5.41e-05
State1 (D4 vs. D0)	MA0601.1	Arid3b	UP	ARID	STARD4	DOWN	11.2063	5.41e-05
State1 (D4 vs. D0)	MA0601.1	Arid3b	UP	ARID	GRIP1	DOWN	11.2063	5.41e-05
State1 (D4 vs. D0)	MA0601.1	Arid3b	UP	ARID	RORA	DOWN	11.2063	5.41e-05
State1 (D4 vs. D0)	MA0601.1	Arid3b	UP	ARID	AARSD1	UP	11.2063	5.41e-05
State1 (D4 vs. D0)	MA0601.1	Arid3b	UP	ARID	NAP1L1	DOWN	11.2063	5.41e-05
State1 (D4 vs. D0)	MA0601.1	Arid3b	UP	ARID	LUM	DOWN	11.1905	5.47e-05
State1 (D4 vs. D0)	MA0601.1	Arid3b	UP	ARID	PRIM1	DOWN	11.1905	5.47e-05
State1 (D4 vs. D0)	MA0601.1	Arid3b	UP	ARID	CAND1	DOWN	11.1905	5.47e-05
State1 (D4 vs. D0)	MA0601.1	Arid3b	UP	ARID	SGO2	DOWN	11.1905	5.47e-05
State1 (D4 vs. D0)	MA0601.1	Arid3b	UP	ARID	NFRKB	UP	11.1746	5.65e-05
State1 (D4 vs. D0)	MA0601.1	Arid3b	UP	ARID	FAM53B	UP	11.1746	5.65e-05
State1 (D4 vs. D0)	MA0601.1	Arid3b	UP	ARID	MON2	DOWN	11.1746	5.65e-05
State1 (D4 vs. D0)	MA0601.1	Arid3b	UP	ARID	FBXO6	UP	11.1746	5.65e-05
State1 (D4 vs. D0)	MA0601.1	Arid3b	UP	ARID	RGS4	DOWN	11.1746	5.65e-05
State1 (D4 vs. D0)	MA0601.1	Arid3b	UP	ARID	RAD23A	UP	11.1746	5.65e-05
State1 (D4 vs. D0)	MA0601.1	Arid3b	UP	ARID	ID3	UP	11.1746	5.65e-05
State1 (D4 vs. D0)	MA0601.1	Arid3b	UP	ARID	TARS2	UP	11.1746	5.65e-05
State1 (D4 vs. D0)	MA0601.1	Arid3b	UP	ARID	DMD	DOWN	11.1746	5.65e-05
State1 (D4 vs. D0)	MA0601.1	Arid3b	UP	ARID	FASTKD1	DOWN	11.1746	5.65e-05
State1 (D4 vs. D0)	MA0601.1	Arid3b	UP	ARID	SLC25A40	DOWN	11.1746	5.65e-05
State1 (D4 vs. D0)	MA0601.1	Arid3b	UP	ARID	WRN	DOWN	11.1429	5.96e-05
State1 (D4 vs. D0)	MA0601.1	Arid3b	UP	ARID	DNAJC6	UP	11.1429	5.96e-05
State1 (D4 vs. D0)	MA0601.1	Arid3b	UP	ARID	ROBO1	DOWN	11.1429	5.96e-05
State1 (D4 vs. D0)	MA0601.1	Arid3b	UP	ARID	SSX2IP	DOWN	11.1429	5.96e-05
State1 (D4 vs. D0)	MA0601.1	Arid3b	UP	ARID	AATF	UP	11.1429	5.96e-05
State1 (D4 vs. D0)	MA0601.1	Arid3b	UP	ARID	AHCY	UP	11.1429	5.96e-05
State1 (D4 vs. D0)	MA0601.1	Arid3b	UP	ARID	EML2	UP	11.1429	5.96e-05
State1 (D4 vs. D0)	MA0601.1	Arid3b	UP	ARID	THOC2	DOWN	11.1429	5.96e-05
State1 (D4 vs. D0)	MA0601.1	Arid3b	UP	ARID	MGRN1	UP	11.1429	5.96e-05
State1 (D4 vs. D0)	MA0601.1	Arid3b	UP	ARID	LIN7C	DOWN	11.1429	5.96e-05
State1 (D4 vs. D0)	MA0601.1	Arid3b	UP	ARID	USO1	DOWN	11.1429	5.96e-05
State1 (D4 vs. D0)	MA0601.1	Arid3b	UP	ARID	RBAK	DOWN	11.127	6.08e-05
State1 (D4 vs. D0)	MA0601.1	Arid3b	UP	ARID	CENPF	DOWN	11.127	6.08e-05
State1 (D4 vs. D0)	MA0601.1	Arid3b	UP	ARID	PKIA	DOWN	11.127	6.08e-05
State1 (D4 vs. D0)	MA0601.1	Arid3b	UP	ARID	ZNF37A	DOWN	11.127	6.08e-05
State1 (D4 vs. D0)	MA0601.1	Arid3b	UP	ARID	FAM91A1	DOWN	11.127	6.08e-05
State1 (D4 vs. D0)	MA0601.1	Arid3b	UP	ARID	SMAD6	UP	11.127	6.08e-05
State1 (D4 vs. D0)	MA0601.1	Arid3b	UP	ARID	ZNF484	DOWN	11.127	6.08e-05
State1 (D4 vs. D0)	MA0601.1	Arid3b	UP	ARID	FER	DOWN	11.127	6.08e-05
State1 (D4 vs. D0)	MA0601.1	Arid3b	UP	ARID	DHX9	DOWN	11.127	6.08e-05
State1 (D4 vs. D0)	MA0601.1	Arid3b	UP	ARID	PIGK	DOWN	11.127	6.08e-05
State1 (D4 vs. D0)	MA0601.1	Arid3b	UP	ARID	CCDC66	DOWN	11.127	6.08e-05
State1 (D4 vs. D0)	MA0601.1	Arid3b	UP	ARID	DHX36	DOWN	11.127	6.08e-05
State1 (D4 vs. D0)	MA0601.1	Arid3b	UP	ARID	SYBU	UP	11.127	6.08e-05
State1 (D4 vs. D0)	MA0601.1	Arid3b	UP	ARID	MYSM1	DOWN	11.127	6.08e-05
State1 (D4 vs. D0)	MA0601.1	Arid3b	UP	ARID	GABPA	DOWN	11.127	6.08e-05
State1 (D4 vs. D0)	MA0601.1	Arid3b	UP	ARID	DNAJC6	UP	11.127	6.08e-05
State1 (D4 vs. D0)	MA0601.1	Arid3b	UP	ARID	DLGAP5	DOWN	11.127	6.08e-05
State1 (D4 vs. D0)	MA0601.1	Arid3b	UP	ARID	NCEH1	DOWN	11.127	6.08e-05
State1 (D4 vs. D0)	MA0601.1	Arid3b	UP	ARID	ERG	DOWN	11.127	6.08e-05
State1 (D4 vs. D0)	MA0601.1	Arid3b	UP	ARID	NEK1	DOWN	11.127	6.08e-05
State1 (D4 vs. D0)	MA0601.1	Arid3b	UP	ARID	PUS10	DOWN	11.127	6.08e-05
State1 (D4 vs. D0)	MA0601.1	Arid3b	UP	ARID	ETFRF1	DOWN	11.127	6.08e-05
State1 (D4 vs. D0)	MA0601.1	Arid3b	UP	ARID	GLS	DOWN	11.0952	6.37e-05
State1 (D4 vs. D0)	MA0601.1	Arid3b	UP	ARID	GCLC	UP	11.0952	6.37e-05
State1 (D4 vs. D0)	MA0601.1	Arid3b	UP	ARID	PPP1R13L	UP	11.0952	6.37e-05
State1 (D4 vs. D0)	MA0601.1	Arid3b	UP	ARID	UGGT1	DOWN	11.0952	6.37e-05
State1 (D4 vs. D0)	MA0601.1	Arid3b	UP	ARID	FRMD6	DOWN	11.0952	6.37e-05
State1 (D4 vs. D0)	MA0601.1	Arid3b	UP	ARID	DPP8	DOWN	11.0952	6.37e-05
State1 (D4 vs. D0)	MA0601.1	Arid3b	UP	ARID	AKNA	UP	11.0952	6.37e-05
State1 (D4 vs. D0)	MA0601.1	Arid3b	UP	ARID	EYA1	DOWN	11.0952	6.37e-05
State1 (D4 vs. D0)	MA0601.1	Arid3b	UP	ARID	ZNF25	DOWN	11.0794	6.48e-05
State1 (D4 vs. D0)	MA0601.1	Arid3b	UP	ARID	NXT2	DOWN	11.0794	6.48e-05
State1 (D4 vs. D0)	MA0601.1	Arid3b	UP	ARID	IMPG2	DOWN	11.0794	6.48e-05
State1 (D4 vs. D0)	MA0601.1	Arid3b	UP	ARID	MYEF2	DOWN	11.0794	6.48e-05
State1 (D4 vs. D0)	MA0601.1	Arid3b	UP	ARID	PCID2	UP	11.0794	6.48e-05
State1 (D4 vs. D0)	MA0601.1	Arid3b	UP	ARID	MAP3K2	DOWN	11.0794	6.48e-05
State1 (D4 vs. D0)	MA0601.1	Arid3b	UP	ARID	UTRN	DOWN	11.0794	6.48e-05
State1 (D4 vs. D0)	MA0601.1	Arid3b	UP	ARID	BRCA1	DOWN	11.0794	6.48e-05
State1 (D4 vs. D0)	MA0601.1	Arid3b	UP	ARID	PARPBP	DOWN	11.0794	6.48e-05
State1 (D4 vs. D0)	MA0601.1	Arid3b	UP	ARID	SETD2	DOWN	11.0635	6.69e-05
State1 (D4 vs. D0)	MA0601.1	Arid3b	UP	ARID	TMX1	DOWN	11.0635	6.69e-05
State1 (D4 vs. D0)	MA0601.1	Arid3b	UP	ARID	TGFBI	UP	11.0635	6.69e-05
State1 (D4 vs. D0)	MA0601.1	Arid3b	UP	ARID	GNB4	DOWN	11.0635	6.69e-05
State1 (D4 vs. D0)	MA0601.1	Arid3b	UP	ARID	NSRP1	DOWN	11.0159	7.13e-05
State1 (D4 vs. D0)	MA0601.1	Arid3b	UP	ARID	CACNB2	UP	11.0159	7.13e-05
State1 (D4 vs. D0)	MA0601.1	Arid3b	UP	ARID	TNFAIP8	DOWN	11.0159	7.13e-05
State1 (D4 vs. D0)	MA0601.1	Arid3b	UP	ARID	RTKN2	DOWN	11.0159	7.13e-05
State1 (D4 vs. D0)	MA0601.1	Arid3b	UP	ARID	SPON1	DOWN	11.0159	7.13e-05
State1 (D4 vs. D0)	MA0601.1	Arid3b	UP	ARID	DHRS11	UP	11.0159	7.13e-05
State1 (D4 vs. D0)	MA0601.1	Arid3b	UP	ARID	FAM227B	DOWN	11.0159	7.13e-05
State1 (D4 vs. D0)	MA0601.1	Arid3b	UP	ARID	SLC16A7	DOWN	11.0159	7.13e-05
State1 (D4 vs. D0)	MA0601.1	Arid3b	UP	ARID	RAD50	DOWN	11.0159	7.13e-05
State1 (D4 vs. D0)	MA0601.1	Arid3b	UP	ARID	ASCC3	DOWN	11.0159	7.13e-05
State1 (D4 vs. D0)	MA0601.1	Arid3b	UP	ARID	ITGAV	DOWN	11.0159	7.13e-05
State1 (D4 vs. D0)	MA0601.1	Arid3b	UP	ARID	ASPH	DOWN	11.0159	7.13e-05
State1 (D4 vs. D0)	MA0601.1	Arid3b	UP	ARID	MARCKS	DOWN	11.0159	7.13e-05
State1 (D4 vs. D0)	MA0601.1	Arid3b	UP	ARID	SEMA3D	DOWN	11.0159	7.13e-05
State1 (D4 vs. D0)	MA0601.1	Arid3b	UP	ARID	CUL5	DOWN	11.0159	7.13e-05
State1 (D4 vs. D0)	MA0601.1	Arid3b	UP	ARID	SREK1	DOWN	11.0159	7.13e-05
State1 (D4 vs. D0)	MA0601.1	Arid3b	UP	ARID	RPGRIP1L	DOWN	11.0159	7.13e-05
State1 (D4 vs. D0)	MA0601.1	Arid3b	UP	ARID	PON1	DOWN	11.0159	7.13e-05
State1 (D4 vs. D0)	MA0601.1	Arid3b	UP	ARID	NRK	DOWN	11.0159	7.13e-05
State1 (D4 vs. D0)	MA0601.1	Arid3b	UP	ARID	PLIN3	UP	11.0159	7.13e-05
State1 (D4 vs. D0)	MA0601.1	Arid3b	UP	ARID	PLOD2	DOWN	11.0159	7.13e-05
State1 (D4 vs. D0)	MA0601.1	Arid3b	UP	ARID	RC3H2	DOWN	11.0159	7.13e-05
State1 (D4 vs. D0)	MA0601.1	Arid3b	UP	ARID	PIK3CA	DOWN	11.0159	7.13e-05
State1 (D4 vs. D0)	MA0601.1	Arid3b	UP	ARID	MANEA	DOWN	11.0159	7.13e-05
State1 (D4 vs. D0)	MA0601.1	Arid3b	UP	ARID	RNF24	DOWN	11.0159	7.13e-05
State1 (D4 vs. D0)	MA0601.1	Arid3b	UP	ARID	BCLAF1	DOWN	11.0159	7.13e-05
State1 (D4 vs. D0)	MA0601.1	Arid3b	UP	ARID	KIF18A	DOWN	11.0159	7.13e-05
State1 (D4 vs. D0)	MA0601.1	Arid3b	UP	ARID	GAS2L3	DOWN	11.0159	7.13e-05
State1 (D4 vs. D0)	MA0601.1	Arid3b	UP	ARID	FGFR1OP2	DOWN	11	7.37e-05
State1 (D4 vs. D0)	MA0601.1	Arid3b	UP	ARID	CWF19L2	DOWN	11	7.37e-05
State1 (D4 vs. D0)	MA0601.1	Arid3b	UP	ARID	DNAJC13	DOWN	11	7.37e-05
State1 (D4 vs. D0)	MA0601.1	Arid3b	UP	ARID	PDE1A	DOWN	11	7.37e-05
State1 (D4 vs. D0)	MA0601.1	Arid3b	UP	ARID	HMGCS1	DOWN	11	7.37e-05
State1 (D4 vs. D0)	MA0601.1	Arid3b	UP	ARID	PHACTR1	UP	11	7.37e-05
State1 (D4 vs. D0)	MA0601.1	Arid3b	UP	ARID	CCDC91	DOWN	11	7.37e-05
State1 (D4 vs. D0)	MA0601.1	Arid3b	UP	ARID	NAALADL2	DOWN	11	7.37e-05
State1 (D4 vs. D0)	MA0601.1	Arid3b	UP	ARID	PRKD3	DOWN	11	7.37e-05
State1 (D4 vs. D0)	MA0601.1	Arid3b	UP	ARID	IFIT3	DOWN	11	7.37e-05
State1 (D4 vs. D0)	MA0601.1	Arid3b	UP	ARID	ERG	DOWN	11	7.37e-05
State1 (D4 vs. D0)	MA0601.1	Arid3b	UP	ARID	ANXA1	DOWN	11	7.37e-05
State1 (D4 vs. D0)	MA0601.1	Arid3b	UP	ARID	ELL	UP	11	7.37e-05
State1 (D4 vs. D0)	MA0601.1	Arid3b	UP	ARID	ZNF280D	DOWN	11	7.37e-05
State1 (D4 vs. D0)	MA0601.1	Arid3b	UP	ARID	RANBP3L	DOWN	11	7.37e-05
State1 (D4 vs. D0)	MA0601.1	Arid3b	UP	ARID	CP	DOWN	11	7.37e-05
State1 (D4 vs. D0)	MA0601.1	Arid3b	UP	ARID	PNRC2	DOWN	11	7.37e-05
State1 (D4 vs. D0)	MA0601.1	Arid3b	UP	ARID	ATF6B	UP	11	7.37e-05
State1 (D4 vs. D0)	MA0601.1	Arid3b	UP	ARID	NAA15	DOWN	11	7.37e-05
State1 (D4 vs. D0)	MA0601.1	Arid3b	UP	ARID	DHX40	DOWN	11	7.37e-05
State1 (D4 vs. D0)	MA0601.1	Arid3b	UP	ARID	KRR1	DOWN	11	7.37e-05
State1 (D4 vs. D0)	MA0601.1	Arid3b	UP	ARID	RPN2	DOWN	11	7.37e-05
State1 (D4 vs. D0)	MA0601.1	Arid3b	UP	ARID	TCF12	DOWN	11	7.37e-05
State1 (D4 vs. D0)	MA0601.1	Arid3b	UP	ARID	FBXO16	DOWN	11	7.37e-05
State1 (D4 vs. D0)	MA0601.1	Arid3b	UP	ARID	ATP13A3	DOWN	11	7.37e-05
State1 (D4 vs. D0)	MA0601.1	Arid3b	UP	ARID	PHACTR2	DOWN	11	7.37e-05
State1 (D4 vs. D0)	MA0601.1	Arid3b	UP	ARID	ACAP2	DOWN	11	7.37e-05
State1 (D4 vs. D0)	MA0601.1	Arid3b	UP	ARID	DZIP3	DOWN	11	7.37e-05
State1 (D4 vs. D0)	MA0601.1	Arid3b	UP	ARID	MIS18BP1	DOWN	11	7.37e-05
State1 (D4 vs. D0)	MA0601.1	Arid3b	UP	ARID	GFPT1	DOWN	11	7.37e-05
State1 (D4 vs. D0)	MA0601.1	Arid3b	UP	ARID	MME	DOWN	11	7.37e-05
State1 (D4 vs. D0)	MA0601.1	Arid3b	UP	ARID	PLCB1	DOWN	11	7.37e-05
State1 (D4 vs. D0)	MA0601.1	Arid3b	UP	ARID	PDE4B	UP	10.9841	7.46e-05
State1 (D4 vs. D0)	MA0601.1	Arid3b	UP	ARID	USP44	DOWN	10.9841	7.46e-05
State1 (D4 vs. D0)	MA0601.1	Arid3b	UP	ARID	AURKB	DOWN	10.9841	7.46e-05
State1 (D4 vs. D0)	MA0601.1	Arid3b	UP	ARID	CHD9	DOWN	10.9841	7.46e-05
State1 (D4 vs. D0)	MA0601.1	Arid3b	UP	ARID	CXCL14	UP	10.9841	7.46e-05
State1 (D4 vs. D0)	MA0601.1	Arid3b	UP	ARID	NEK10	DOWN	10.9841	7.46e-05
State1 (D4 vs. D0)	MA0601.1	Arid3b	UP	ARID	MEGF10	DOWN	10.9365	7.86e-05
State1 (D4 vs. D0)	MA0601.1	Arid3b	UP	ARID	PUS3	DOWN	10.9365	7.86e-05
State1 (D4 vs. D0)	MA0601.1	Arid3b	UP	ARID	ATR	DOWN	10.9365	7.86e-05
State1 (D4 vs. D0)	MA0601.1	Arid3b	UP	ARID	CCDC80	DOWN	10.9365	7.86e-05
State1 (D4 vs. D0)	MA0601.1	Arid3b	UP	ARID	NFATC4	UP	10.9365	7.86e-05
State1 (D4 vs. D0)	MA0601.1	Arid3b	UP	ARID	FAR1	DOWN	10.9365	7.86e-05
State1 (D4 vs. D0)	MA0601.1	Arid3b	UP	ARID	ANGPT1	DOWN	10.9365	7.86e-05
State1 (D4 vs. D0)	MA0601.1	Arid3b	UP	ARID	SPRY1	UP	10.9365	7.86e-05
State1 (D4 vs. D0)	MA0601.1	Arid3b	UP	ARID	PAAF1	UP	10.9365	7.86e-05
State1 (D4 vs. D0)	MA0601.1	Arid3b	UP	ARID	CLSPN	DOWN	10.9365	7.86e-05
State1 (D4 vs. D0)	MA0601.1	Arid3b	UP	ARID	KYAT1	UP	10.9365	7.86e-05
State1 (D4 vs. D0)	MA0601.1	Arid3b	UP	ARID	ETAA1	DOWN	10.9365	7.86e-05
State1 (D4 vs. D0)	MA0601.1	Arid3b	UP	ARID	PDE1A	DOWN	10.9365	7.86e-05
State1 (D4 vs. D0)	MA0601.1	Arid3b	UP	ARID	CDCP1	UP	10.9365	7.86e-05
State1 (D4 vs. D0)	MA0601.1	Arid3b	UP	ARID	PTHLH	UP	10.9365	7.86e-05
State1 (D4 vs. D0)	MA0601.1	Arid3b	UP	ARID	CIAPIN1	UP	10.9365	7.86e-05
State1 (D4 vs. D0)	MA0601.1	Arid3b	UP	ARID	USP45	DOWN	10.9365	7.86e-05
State1 (D4 vs. D0)	MA0601.1	Arid3b	UP	ARID	PLCB1	DOWN	10.9365	7.86e-05
State1 (D4 vs. D0)	MA0601.1	Arid3b	UP	ARID	TWF1	DOWN	10.9365	7.86e-05
State1 (D4 vs. D0)	MA0601.1	Arid3b	UP	ARID	RAPGEF6	DOWN	10.9365	7.86e-05
State1 (D4 vs. D0)	MA0601.1	Arid3b	UP	ARID	PAICS	DOWN	10.9365	7.86e-05
State1 (D4 vs. D0)	MA0601.1	Arid3b	UP	ARID	GMFB	DOWN	10.9206	7.92e-05
State1 (D4 vs. D0)	MA0601.1	Arid3b	UP	ARID	QTRT1	UP	10.9206	7.92e-05
State1 (D4 vs. D0)	MA0601.1	Arid3b	UP	ARID	AKAP9	DOWN	10.9206	7.92e-05
State1 (D4 vs. D0)	MA0601.1	Arid3b	UP	ARID	PUS3	DOWN	10.9206	7.92e-05
State1 (D4 vs. D0)	MA0601.1	Arid3b	UP	ARID	NEDD1	DOWN	10.9206	7.92e-05
State1 (D4 vs. D0)	MA0601.1	Arid3b	UP	ARID	SGMS2	DOWN	10.9206	7.92e-05
State1 (D4 vs. D0)	MA0601.1	Arid3b	UP	ARID	CHODL	DOWN	10.9206	7.92e-05
State1 (D4 vs. D0)	MA0601.1	Arid3b	UP	ARID	EXOC5	DOWN	10.9206	7.92e-05
State1 (D4 vs. D0)	MA0601.1	Arid3b	UP	ARID	DNAL1	DOWN	10.9206	7.92e-05
State1 (D4 vs. D0)	MA0601.1	Arid3b	UP	ARID	NR1D2	DOWN	10.9206	7.92e-05
State1 (D4 vs. D0)	MA0601.1	Arid3b	UP	ARID	PLCXD3	DOWN	10.9206	7.92e-05
State1 (D4 vs. D0)	MA0601.1	Arid3b	UP	ARID	CDK1	DOWN	10.9048	7.98e-05
State1 (D4 vs. D0)	MA0601.1	Arid3b	UP	ARID	KLHL24	DOWN	10.9048	7.98e-05
State1 (D4 vs. D0)	MA0601.1	Arid3b	UP	ARID	PAICS	DOWN	10.9048	7.98e-05
State1 (D4 vs. D0)	MA0601.1	Arid3b	UP	ARID	SYNGR2	UP	10.8889	8.2e-05
State1 (D4 vs. D0)	MA0601.1	Arid3b	UP	ARID	MECOM	DOWN	10.8889	8.2e-05
State1 (D4 vs. D0)	MA0601.1	Arid3b	UP	ARID	BIRC6	DOWN	10.8889	8.2e-05
State1 (D4 vs. D0)	MA0601.1	Arid3b	UP	ARID	FILIP1L	DOWN	10.8889	8.2e-05
State1 (D4 vs. D0)	MA0601.1	Arid3b	UP	ARID	CEMIP	DOWN	10.8889	8.2e-05
State1 (D4 vs. D0)	MA0601.1	Arid3b	UP	ARID	SCAI	DOWN	10.8889	8.2e-05
State1 (D4 vs. D0)	MA0601.1	Arid3b	UP	ARID	MTUS1	DOWN	10.8889	8.2e-05
State1 (D4 vs. D0)	MA0601.1	Arid3b	UP	ARID	TXNDC16	DOWN	10.8889	8.2e-05
State1 (D4 vs. D0)	MA0601.1	Arid3b	UP	ARID	ADAMTS6	DOWN	10.8889	8.2e-05
State1 (D4 vs. D0)	MA0601.1	Arid3b	UP	ARID	TMTC3	DOWN	10.8889	8.2e-05
State1 (D4 vs. D0)	MA0601.1	Arid3b	UP	ARID	THOC2	DOWN	10.8889	8.2e-05
State1 (D4 vs. D0)	MA0601.1	Arid3b	UP	ARID	ZBTB1	DOWN	10.8889	8.2e-05
State1 (D4 vs. D0)	MA0601.1	Arid3b	UP	ARID	DPP4	DOWN	10.8889	8.2e-05
State1 (D4 vs. D0)	MA0601.1	Arid3b	UP	ARID	USP1	DOWN	10.8889	8.2e-05
State1 (D4 vs. D0)	MA0601.1	Arid3b	UP	ARID	MTAP	DOWN	10.873	8.38e-05
State1 (D4 vs. D0)	MA0601.1	Arid3b	UP	ARID	EIF4G2	DOWN	10.873	8.38e-05
State1 (D4 vs. D0)	MA0601.1	Arid3b	UP	ARID	KIAA1217	DOWN	10.873	8.38e-05
State1 (D4 vs. D0)	MA0601.1	Arid3b	UP	ARID	GFPT1	DOWN	10.873	8.38e-05
State1 (D4 vs. D0)	MA0601.1	Arid3b	UP	ARID	JMJD1C	DOWN	10.873	8.38e-05
State1 (D4 vs. D0)	MA0601.1	Arid3b	UP	ARID	TAB1	UP	10.873	8.38e-05
State1 (D4 vs. D0)	MA0601.1	Arid3b	UP	ARID	CHM	DOWN	10.873	8.38e-05
State1 (D4 vs. D0)	MA0601.1	Arid3b	UP	ARID	VRK1	DOWN	10.873	8.38e-05
State1 (D4 vs. D0)	MA0601.1	Arid3b	UP	ARID	PLOD2	DOWN	10.873	8.38e-05
State1 (D4 vs. D0)	MA0601.1	Arid3b	UP	ARID	ATF2	DOWN	10.873	8.38e-05
State1 (D4 vs. D0)	MA0601.1	Arid3b	UP	ARID	FAM118A	UP	10.873	8.38e-05
State1 (D4 vs. D0)	MA0601.1	Arid3b	UP	ARID	PARPBP	DOWN	10.873	8.38e-05
State1 (D4 vs. D0)	MA0601.1	Arid3b	UP	ARID	NCEH1	DOWN	10.8571	8.5e-05
State1 (D4 vs. D0)	MA0601.1	Arid3b	UP	ARID	RECQL	DOWN	10.8571	8.5e-05
State1 (D4 vs. D0)	MA0601.1	Arid3b	UP	ARID	LIN7C	DOWN	10.8571	8.5e-05
State1 (D4 vs. D0)	MA0601.1	Arid3b	UP	ARID	EXOC5	DOWN	10.8571	8.5e-05
State1 (D4 vs. D0)	MA0601.1	Arid3b	UP	ARID	GPSM2	DOWN	10.8571	8.5e-05
State1 (D4 vs. D0)	MA0601.1	Arid3b	UP	ARID	LAMA3	UP	10.8413	8.59e-05
State1 (D4 vs. D0)	MA0601.1	Arid3b	UP	ARID	DLG1	DOWN	10.8413	8.59e-05
State1 (D4 vs. D0)	MA0601.1	Arid3b	UP	ARID	GPNMB	DOWN	10.8413	8.59e-05
State1 (D4 vs. D0)	MA0601.1	Arid3b	UP	ARID	GAS2	DOWN	10.8413	8.59e-05
State1 (D4 vs. D0)	MA0601.1	Arid3b	UP	ARID	CEP128	DOWN	10.8413	8.59e-05
State1 (D4 vs. D0)	MA0601.1	Arid3b	UP	ARID	NMRAL1	UP	10.8413	8.59e-05
State1 (D4 vs. D0)	MA0601.1	Arid3b	UP	ARID	FASTKD1	DOWN	10.8413	8.59e-05
State1 (D4 vs. D0)	MA0601.1	Arid3b	UP	ARID	GOLGB1	DOWN	10.8413	8.59e-05
State1 (D4 vs. D0)	MA0601.1	Arid3b	UP	ARID	KTN1	DOWN	10.8095	9.13e-05
State1 (D4 vs. D0)	MA0601.1	Arid3b	UP	ARID	ZNF692	UP	10.8095	9.13e-05
State1 (D4 vs. D0)	MA0601.1	Arid3b	UP	ARID	EFEMP1	DOWN	10.8095	9.13e-05
State1 (D4 vs. D0)	MA0601.1	Arid3b	UP	ARID	RPS19BP1	UP	10.8095	9.13e-05
State1 (D4 vs. D0)	MA0601.1	Arid3b	UP	ARID	VCPIP1	DOWN	10.8095	9.13e-05
State1 (D4 vs. D0)	MA0601.1	Arid3b	UP	ARID	SH3GL2	DOWN	10.8095	9.13e-05
State1 (D4 vs. D0)	MA0601.1	Arid3b	UP	ARID	ZNF644	DOWN	10.8095	9.13e-05
State1 (D4 vs. D0)	MA0601.1	Arid3b	UP	ARID	SORBS2	DOWN	10.8095	9.13e-05
State1 (D4 vs. D0)	MA0601.1	Arid3b	UP	ARID	RAD51AP1	DOWN	10.8095	9.13e-05
State1 (D4 vs. D0)	MA0601.1	Arid3b	UP	ARID	NFRKB	UP	10.8095	9.13e-05
State1 (D4 vs. D0)	MA0601.1	Arid3b	UP	ARID	KIAA0825	DOWN	10.8095	9.13e-05
State1 (D4 vs. D0)	MA0601.1	Arid3b	UP	ARID	TSNAX	DOWN	10.8095	9.13e-05
State1 (D4 vs. D0)	MA0601.1	Arid3b	UP	ARID	RBL2	DOWN	10.8095	9.13e-05
State1 (D4 vs. D0)	MA0601.1	Arid3b	UP	ARID	TXNDC16	DOWN	10.8095	9.13e-05
State1 (D4 vs. D0)	MA0601.1	Arid3b	UP	ARID	THOP1	UP	10.8095	9.13e-05
State1 (D4 vs. D0)	MA0601.1	Arid3b	UP	ARID	CGGBP1	DOWN	10.8095	9.13e-05
State1 (D4 vs. D0)	MA0601.1	Arid3b	UP	ARID	BRIP1	DOWN	10.8095	9.13e-05
State1 (D4 vs. D0)	MA0601.1	Arid3b	UP	ARID	SGTB	DOWN	10.8095	9.13e-05
State1 (D4 vs. D0)	MA0601.1	Arid3b	UP	ARID	ROCK2	DOWN	10.8095	9.13e-05
State1 (D4 vs. D0)	MA0601.1	Arid3b	UP	ARID	DDX6	DOWN	10.8095	9.13e-05
State1 (D4 vs. D0)	MA0601.1	Arid3b	UP	ARID	MON2	DOWN	10.7937	9.37e-05
State1 (D4 vs. D0)	MA0601.1	Arid3b	UP	ARID	SPDL1	DOWN	10.7937	9.37e-05
State1 (D4 vs. D0)	MA0601.1	Arid3b	UP	ARID	ANGPTL1	DOWN	10.7937	9.37e-05
State1 (D4 vs. D0)	MA0601.1	Arid3b	UP	ARID	CLK2	UP	10.7937	9.37e-05
State1 (D4 vs. D0)	MA0601.1	Arid3b	UP	ARID	ASPH	DOWN	10.7937	9.37e-05
State1 (D4 vs. D0)	MA0601.1	Arid3b	UP	ARID	RPS19BP1	UP	10.7937	9.37e-05
State1 (D4 vs. D0)	MA0601.1	Arid3b	UP	ARID	RTKN2	DOWN	10.7937	9.37e-05
State1 (D4 vs. D0)	MA0601.1	Arid3b	UP	ARID	IL4R	UP	10.7937	9.37e-05
State1 (D4 vs. D0)	MA0601.1	Arid3b	UP	ARID	DNAL1	DOWN	10.7937	9.37e-05
State1 (D4 vs. D0)	MA0601.1	Arid3b	UP	ARID	PCDH9	DOWN	10.7937	9.37e-05
State1 (D4 vs. D0)	MA0601.1	Arid3b	UP	ARID	HBEGF	UP	10.7937	9.37e-05
State1 (D4 vs. D0)	MA0601.1	Arid3b	UP	ARID	SAMD8	DOWN	10.7937	9.37e-05
State1 (D4 vs. D0)	MA0601.1	Arid3b	UP	ARID	ROCK2	DOWN	10.7937	9.37e-05
State1 (D4 vs. D0)	MA0601.1	Arid3b	UP	ARID	ZRANB3	DOWN	10.7937	9.37e-05
State1 (D4 vs. D0)	MA0601.1	Arid3b	UP	ARID	NMRAL1	UP	10.7937	9.37e-05
State1 (D4 vs. D0)	MA0601.1	Arid3b	UP	ARID	FGD4	DOWN	10.7937	9.37e-05
State1 (D4 vs. D0)	MA0601.1	Arid3b	UP	ARID	ENPP2	DOWN	10.7937	9.37e-05
State1 (D4 vs. D0)	MA0601.1	Arid3b	UP	ARID	SPC25	DOWN	10.7937	9.37e-05
State1 (D4 vs. D0)	MA0601.1	Arid3b	UP	ARID	MDGA2	DOWN	10.7937	9.37e-05
State1 (D4 vs. D0)	MA0601.1	Arid3b	UP	ARID	IER3	UP	10.7937	9.37e-05
State1 (D4 vs. D0)	MA0601.1	Arid3b	UP	ARID	PLK4	DOWN	10.7937	9.37e-05
State1 (D4 vs. D0)	MA0601.1	Arid3b	UP	ARID	SLC39A10	DOWN	10.7937	9.37e-05
State1 (D4 vs. D0)	MA0601.1	Arid3b	UP	ARID	ZNF593	UP	10.7937	9.37e-05
State1 (D4 vs. D0)	MA0601.1	Arid3b	UP	ARID	CHODL	DOWN	10.7937	9.37e-05
State1 (D4 vs. D0)	MA0601.1	Arid3b	UP	ARID	RHOC	UP	10.7937	9.37e-05
State1 (D4 vs. D0)	MA0601.1	Arid3b	UP	ARID	SHOC2	DOWN	10.7937	9.37e-05
State1 (D4 vs. D0)	MA0601.1	Arid3b	UP	ARID	TCF12	DOWN	10.7937	9.37e-05
State1 (D4 vs. D0)	MA0601.1	Arid3b	UP	ARID	SLC1A3	DOWN	10.7937	9.37e-05
State1 (D4 vs. D0)	MA0601.1	Arid3b	UP	ARID	NGEF	UP	10.7937	9.37e-05
State1 (D4 vs. D0)	MA0601.1	Arid3b	UP	ARID	BCLAF1	DOWN	10.7937	9.37e-05
State1 (D4 vs. D0)	MA0601.1	Arid3b	UP	ARID	NUDCD1	DOWN	10.7937	9.37e-05
State1 (D4 vs. D0)	MA0601.1	Arid3b	UP	ARID	DHX9	DOWN	10.7778	9.61e-05
State1 (D4 vs. D0)	MA0601.1	Arid3b	UP	ARID	PEX14	UP	10.7778	9.61e-05
State1 (D4 vs. D0)	MA0601.1	Arid3b	UP	ARID	RTKN2	DOWN	10.7778	9.61e-05
State1 (D4 vs. D0)	MA0601.1	Arid3b	UP	ARID	FRMD7	DOWN	10.7778	9.61e-05
State1 (D4 vs. D0)	MA0601.1	Arid3b	UP	ARID	MIGA1	DOWN	10.7778	9.61e-05
State1 (D4 vs. D0)	MA0601.1	Arid3b	UP	ARID	SORBS2	DOWN	10.7302	9.74e-05
State1 (D4 vs. D0)	MA0601.1	Arid3b	UP	ARID	PON1	DOWN	10.7302	9.74e-05
State1 (D4 vs. D0)	MA0601.1	Arid3b	UP	ARID	GRWD1	UP	10.7302	9.74e-05
State1 (D4 vs. D0)	MA0601.1	Arid3b	UP	ARID	PLOD2	DOWN	10.7302	9.74e-05
State1 (D4 vs. D0)	MA0601.1	Arid3b	UP	ARID	PIK3CA	DOWN	10.7302	9.74e-05
State1 (D4 vs. D0)	MA0601.1	Arid3b	UP	ARID	MANEA	DOWN	10.7302	9.74e-05
State1 (D4 vs. D0)	MA0601.1	Arid3b	UP	ARID	DHX9	DOWN	10.7302	9.74e-05
State1 (D4 vs. D0)	MA0601.1	Arid3b	UP	ARID	GAS2L3	DOWN	10.7302	9.74e-05
State1 (D4 vs. D0)	MA0601.1	Arid3b	UP	ARID	DTWD2	DOWN	10.7143	9.96e-05
State1 (D4 vs. D0)	MA0601.1	Arid3b	UP	ARID	SLC35F2	UP	10.7143	9.96e-05
State1 (D4 vs. D0)	MA0601.1	Arid3b	UP	ARID	TTC3	DOWN	10.7143	9.96e-05
State1 (D4 vs. D0)	MA0601.1	Arid3b	UP	ARID	SMIM14	DOWN	10.7143	9.96e-05
State1 (D4 vs. D0)	MA0601.1	Arid3b	UP	ARID	PROS1	DOWN	10.7143	9.96e-05
State1 (D4 vs. D0)	MA0601.1	Arid3b	UP	ARID	RTKN2	DOWN	10.7143	9.96e-05
State1 (D4 vs. D0)	MA0601.1	Arid3b	UP	ARID	MICU3	DOWN	10.7143	9.96e-05
State1 (D4 vs. D0)	MA0601.1	Arid3b	UP	ARID	ROCK2	DOWN	10.7143	9.96e-05
State1 (D4 vs. D0)	MA0601.1	Arid3b	UP	ARID	CANX	DOWN	10.7143	9.96e-05
State1 (D4 vs. D0)	MA0601.1	Arid3b	UP	ARID	USP47	DOWN	10.7143	9.96e-05
State1 (D4 vs. D0)	MA0601.1	Arid3b	UP	ARID	RGS22	DOWN	10.7143	9.96e-05
State1 (D4 vs. D0)	MA0601.1	Arid3b	UP	ARID	SCAI	DOWN	10.7143	9.96e-05
State1 (D4 vs. D0)	MA0601.1	Arid3b	UP	ARID	CASP8AP2	DOWN	10.7143	9.96e-05
State1 (D4 vs. D0)	MA0601.1	Arid3b	UP	ARID	MON2	DOWN	10.7143	9.96e-05
State1 (D4 vs. D0)	MA0601.1	Arid3b	UP	ARID	SAMD8	DOWN	10.7143	9.96e-05
State1 (D4 vs. D0)	MA0601.1	Arid3b	UP	ARID	RBM39	DOWN	10.7143	9.96e-05
State1 (D4 vs. D0)	MA0601.1	Arid3b	UP	ARID	LACC1	DOWN	10.7143	9.96e-05
State1 (D4 vs. D0)	MA0601.1	Arid3b	UP	ARID	USP53	DOWN	10.7143	9.96e-05
State1 (D4 vs. D0)	MA0601.1	Arid3b	UP	ARID	MYEF2	DOWN	10.7143	9.96e-05
State1 (D4 vs. D0)	MA0601.1	Arid3b	UP	ARID	EPSTI1	DOWN	10.7143	9.96e-05
State1 (D4 vs. D0)	MA0601.1	Arid3b	UP	ARID	SSX2IP	DOWN	10.7143	9.96e-05
State1 (D4 vs. D0)	MA0601.1	Arid3b	UP	ARID	SEMA3E	DOWN	10.7143	9.96e-05
State1 (D4 vs. D0)	MA0601.1	Arid3b	UP	ARID	PPP2R3A	DOWN	10.7143	9.96e-05
State1 (D4 vs. D0)	MA0601.1	Arid3b	UP	ARID	ABI3BP	DOWN	10.7143	9.96e-05
State1 (D4 vs. D0)	MA0601.1	Arid3b	UP	ARID	PON2	DOWN	10.7143	9.96e-05
State1 (D4 vs. D0)	MA0601.1	Arid3b	UP	ARID	CD86	DOWN	10.7143	9.96e-05
State1 (D4 vs. D0)	MA0601.1	Arid3b	UP	ARID	MPP7	DOWN	10.7143	9.96e-05
State1 (D4 vs. D0)	MA0601.1	Arid3b	UP	ARID	SMAD9	UP	10.7143	9.96e-05
State1 (D4 vs. D0)	MA0601.1	Arid3b	UP	ARID	HNRNPA2B1	DOWN	10.7143	9.96e-05
State1 (D4 vs. D0)	MA0601.1	Arid3b	UP	ARID	TRIM59	DOWN	10.7143	9.96e-05
State1 (D4 vs. D0)	MA0601.1	Arid3b	UP	ARID	ATM	DOWN	10.7143	9.96e-05
State1 (D4 vs. D0)	MA0601.1	Arid3b	UP	ARID	NUDT12	DOWN	10.7143	9.96e-05
State1 (D4 vs. D0)	MA0601.1	Arid3b	UP	ARID	PCMTD1	DOWN	10.7143	9.96e-05
State1 (D4 vs. D0)	MA0601.1	Arid3b	UP	ARID	FAM3C	DOWN	10.7143	9.96e-05
State1 (D4 vs. D0)	MA1632.1	ATF2	DOWN	TF_bZIP	XAB2	UP	17.5447	1.41e-07
State1 (D4 vs. D0)	MA1632.1	ATF2	DOWN	TF_bZIP	AKAP5	DOWN	17.5122	1.73e-07
State1 (D4 vs. D0)	MA1632.1	ATF2	DOWN	TF_bZIP	SLAIN1	DOWN	17.4797	1.91e-07
State1 (D4 vs. D0)	MA1632.1	ATF2	DOWN	TF_bZIP	LTN1	DOWN	17.4797	1.91e-07
State1 (D4 vs. D0)	MA1632.1	ATF2	DOWN	TF_bZIP	ALPL	DOWN	17.3577	2.8e-07
State1 (D4 vs. D0)	MA1632.1	ATF2	DOWN	TF_bZIP	OSBPL8	DOWN	17.2927	3.37e-07
State1 (D4 vs. D0)	MA1632.1	ATF2	DOWN	TF_bZIP	NGEF	UP	17.2764	3.71e-07
State1 (D4 vs. D0)	MA1632.1	ATF2	DOWN	TF_bZIP	NOP16	UP	17.2358	4.44e-07
State1 (D4 vs. D0)	MA1632.1	ATF2	DOWN	TF_bZIP	XAB2	UP	17.0732	6.18e-07
State1 (D4 vs. D0)	MA1632.1	ATF2	DOWN	TF_bZIP	SPAG9	DOWN	17.0732	6.18e-07
State1 (D4 vs. D0)	MA1632.1	ATF2	DOWN	TF_bZIP	KIF20B	DOWN	17.065	6.37e-07
State1 (D4 vs. D0)	MA1632.1	ATF2	DOWN	TF_bZIP	SLAIN1	DOWN	17.0081	7.94e-07
State1 (D4 vs. D0)	MA1632.1	ATF2	DOWN	TF_bZIP	TRIP6	UP	16.935	8.83e-07
State1 (D4 vs. D0)	MA1632.1	ATF2	DOWN	TF_bZIP	SPAG9	DOWN	16.935	8.83e-07
State1 (D4 vs. D0)	MA1632.1	ATF2	DOWN	TF_bZIP	PIWIL4	UP	16.9268	8.96e-07
State1 (D4 vs. D0)	MA1632.1	ATF2	DOWN	TF_bZIP	KIAA2026	DOWN	16.8211	1.13e-06
State1 (D4 vs. D0)	MA1632.1	ATF2	DOWN	TF_bZIP	LTN1	DOWN	16.813	1.14e-06
State1 (D4 vs. D0)	MA1632.1	ATF2	DOWN	TF_bZIP	INSIG1	DOWN	16.7805	1.22e-06
State1 (D4 vs. D0)	MA1632.1	ATF2	DOWN	TF_bZIP	NOB1	UP	16.6667	1.38e-06
State1 (D4 vs. D0)	MA1632.1	ATF2	DOWN	TF_bZIP	BSDC1	UP	16.6341	1.51e-06
State1 (D4 vs. D0)	MA1632.1	ATF2	DOWN	TF_bZIP	INSIG1	DOWN	16.4797	1.89e-06
State1 (D4 vs. D0)	MA1632.1	ATF2	DOWN	TF_bZIP	CA12	UP	16.4797	1.89e-06
State1 (D4 vs. D0)	MA1632.1	ATF2	DOWN	TF_bZIP	DPP3	UP	16.439	2.01e-06
State1 (D4 vs. D0)	MA1632.1	ATF2	DOWN	TF_bZIP	OTUD6B	DOWN	16.374	2.22e-06
State1 (D4 vs. D0)	MA1632.1	ATF2	DOWN	TF_bZIP	CREB5	DOWN	16.3008	2.38e-06
State1 (D4 vs. D0)	MA1632.1	ATF2	DOWN	TF_bZIP	MDGA2	DOWN	16.2276	2.51e-06
State1 (D4 vs. D0)	MA1632.1	ATF2	DOWN	TF_bZIP	SEMA6A	UP	16.2195	2.56e-06
State1 (D4 vs. D0)	MA1632.1	ATF2	DOWN	TF_bZIP	TBC1D9B	UP	16.2033	2.66e-06
State1 (D4 vs. D0)	MA1632.1	ATF2	DOWN	TF_bZIP	YTHDC2	DOWN	16.1951	2.69e-06
State1 (D4 vs. D0)	MA1632.1	ATF2	DOWN	TF_bZIP	AGPS	DOWN	16.1789	2.77e-06
State1 (D4 vs. D0)	MA1632.1	ATF2	DOWN	TF_bZIP	REXO1	UP	16.1626	2.82e-06
State1 (D4 vs. D0)	MA1632.1	ATF2	DOWN	TF_bZIP	LRP11	DOWN	16.1301	2.96e-06
State1 (D4 vs. D0)	MA1632.1	ATF2	DOWN	TF_bZIP	ZNF593	UP	16.1301	2.96e-06
State1 (D4 vs. D0)	MA1632.1	ATF2	DOWN	TF_bZIP	RANBP6	DOWN	16.1301	2.96e-06
State1 (D4 vs. D0)	MA1632.1	ATF2	DOWN	TF_bZIP	RNF152	DOWN	16.0244	3.11e-06
State1 (D4 vs. D0)	MA1632.1	ATF2	DOWN	TF_bZIP	NELFA	UP	16.0244	3.11e-06
State1 (D4 vs. D0)	MA1632.1	ATF2	DOWN	TF_bZIP	PUS10	DOWN	16.0081	3.21e-06
State1 (D4 vs. D0)	MA1632.1	ATF2	DOWN	TF_bZIP	TTBK2	DOWN	15.9756	3.37e-06
State1 (D4 vs. D0)	MA1632.1	ATF2	DOWN	TF_bZIP	TMEM177	UP	15.9024	3.58e-06
State1 (D4 vs. D0)	MA1632.1	ATF2	DOWN	TF_bZIP	PTPRD	DOWN	15.8049	3.85e-06
State1 (D4 vs. D0)	MA1632.1	ATF2	DOWN	TF_bZIP	TRA2B	DOWN	15.7967	3.9e-06
State1 (D4 vs. D0)	MA1632.1	ATF2	DOWN	TF_bZIP	SLC6A8	UP	15.748	4.06e-06
State1 (D4 vs. D0)	MA1632.1	ATF2	DOWN	TF_bZIP	NUP210L	DOWN	15.748	4.06e-06
State1 (D4 vs. D0)	MA1632.1	ATF2	DOWN	TF_bZIP	RRP1B	UP	15.7073	4.2e-06
State1 (D4 vs. D0)	MA1632.1	ATF2	DOWN	TF_bZIP	BRWD3	DOWN	15.6829	4.26e-06
State1 (D4 vs. D0)	MA1632.1	ATF2	DOWN	TF_bZIP	AP3D1	UP	15.6829	4.26e-06
State1 (D4 vs. D0)	MA1632.1	ATF2	DOWN	TF_bZIP	REV3L	DOWN	15.561	4.56e-06
State1 (D4 vs. D0)	MA1632.1	ATF2	DOWN	TF_bZIP	KCNAB2	UP	15.5528	4.59e-06
State1 (D4 vs. D0)	MA1632.1	ATF2	DOWN	TF_bZIP	MASTL	DOWN	15.5528	4.59e-06
State1 (D4 vs. D0)	MA1632.1	ATF2	DOWN	TF_bZIP	STMN1	DOWN	15.5203	4.74e-06
State1 (D4 vs. D0)	MA1632.1	ATF2	DOWN	TF_bZIP	ACACB	UP	15.3415	5.18e-06
State1 (D4 vs. D0)	MA1632.1	ATF2	DOWN	TF_bZIP	PTX4	UP	15.3171	5.27e-06
State1 (D4 vs. D0)	MA1632.1	ATF2	DOWN	TF_bZIP	RAD23A	UP	15.3171	5.27e-06
State1 (D4 vs. D0)	MA1632.1	ATF2	DOWN	TF_bZIP	EBF4	UP	15.2276	5.46e-06
State1 (D4 vs. D0)	MA1632.1	ATF2	DOWN	TF_bZIP	DDX46	DOWN	15.1951	5.53e-06
State1 (D4 vs. D0)	MA1632.1	ATF2	DOWN	TF_bZIP	PEF1	UP	15.187	5.56e-06
State1 (D4 vs. D0)	MA1632.1	ATF2	DOWN	TF_bZIP	LTN1	DOWN	15.1301	5.71e-06
State1 (D4 vs. D0)	MA1632.1	ATF2	DOWN	TF_bZIP	PSD3	DOWN	15.1057	5.76e-06
State1 (D4 vs. D0)	MA1632.1	ATF2	DOWN	TF_bZIP	CHSY3	DOWN	15.0081	5.95e-06
State1 (D4 vs. D0)	MA1632.1	ATF2	DOWN	TF_bZIP	IL11	UP	14.9756	6.04e-06
State1 (D4 vs. D0)	MA1632.1	ATF2	DOWN	TF_bZIP	ZNF70	UP	14.9593	6.11e-06
State1 (D4 vs. D0)	MA1632.1	ATF2	DOWN	TF_bZIP	KIF15	DOWN	14.9431	6.18e-06
State1 (D4 vs. D0)	MA1632.1	ATF2	DOWN	TF_bZIP	UBN2	DOWN	14.9187	6.31e-06
State1 (D4 vs. D0)	MA1632.1	ATF2	DOWN	TF_bZIP	TNFSF15	UP	14.9024	6.34e-06
State1 (D4 vs. D0)	MA1632.1	ATF2	DOWN	TF_bZIP	NOD2	UP	14.8862	6.37e-06
State1 (D4 vs. D0)	MA1632.1	ATF2	DOWN	TF_bZIP	FAM53B	UP	14.7642	6.71e-06
State1 (D4 vs. D0)	MA1632.1	ATF2	DOWN	TF_bZIP	NDC80	DOWN	14.6179	7.17e-06
State1 (D4 vs. D0)	MA1632.1	ATF2	DOWN	TF_bZIP	ZFAND2B	UP	14.6179	7.17e-06
State1 (D4 vs. D0)	MA1632.1	ATF2	DOWN	TF_bZIP	YTHDC2	DOWN	14.5854	7.3e-06
State1 (D4 vs. D0)	MA1632.1	ATF2	DOWN	TF_bZIP	SCN1B	UP	14.5528	7.4e-06
State1 (D4 vs. D0)	MA1632.1	ATF2	DOWN	TF_bZIP	KRI1	UP	14.5203	7.51e-06
State1 (D4 vs. D0)	MA1632.1	ATF2	DOWN	TF_bZIP	CACNB2	UP	14.4959	7.61e-06
State1 (D4 vs. D0)	MA1632.1	ATF2	DOWN	TF_bZIP	RRP7A	UP	14.4472	7.77e-06
State1 (D4 vs. D0)	MA1632.1	ATF2	DOWN	TF_bZIP	TBL3	UP	14.3984	7.89e-06
State1 (D4 vs. D0)	MA1632.1	ATF2	DOWN	TF_bZIP	RAB1A	DOWN	14.3984	7.89e-06
State1 (D4 vs. D0)	MA1632.1	ATF2	DOWN	TF_bZIP	THNSL2	UP	14.3984	7.89e-06
State1 (D4 vs. D0)	MA1632.1	ATF2	DOWN	TF_bZIP	TRA2B	DOWN	14.3252	8.22e-06
State1 (D4 vs. D0)	MA1632.1	ATF2	DOWN	TF_bZIP	RANBP6	DOWN	14.3252	8.22e-06
State1 (D4 vs. D0)	MA1632.1	ATF2	DOWN	TF_bZIP	SYNGR1	UP	14.2846	8.42e-06
State1 (D4 vs. D0)	MA1632.1	ATF2	DOWN	TF_bZIP	PTPRK	DOWN	14.2764	8.46e-06
State1 (D4 vs. D0)	MA1632.1	ATF2	DOWN	TF_bZIP	DGAT1	UP	14.2683	8.5e-06
State1 (D4 vs. D0)	MA1632.1	ATF2	DOWN	TF_bZIP	RHOJ	UP	14.2683	8.5e-06
State1 (D4 vs. D0)	MA1632.1	ATF2	DOWN	TF_bZIP	STEAP3	UP	14.1789	8.75e-06
State1 (D4 vs. D0)	MA1632.1	ATF2	DOWN	TF_bZIP	DDX49	UP	14.1707	8.79e-06
State1 (D4 vs. D0)	MA1632.1	ATF2	DOWN	TF_bZIP	UBN2	DOWN	14.1545	8.86e-06
State1 (D4 vs. D0)	MA1632.1	ATF2	DOWN	TF_bZIP	ADGRG1	UP	14.1463	8.88e-06
State1 (D4 vs. D0)	MA1632.1	ATF2	DOWN	TF_bZIP	LRP11	DOWN	14.1301	8.99e-06
State1 (D4 vs. D0)	MA1632.1	ATF2	DOWN	TF_bZIP	PRKD2	UP	14.1301	8.99e-06
State1 (D4 vs. D0)	MA1632.1	ATF2	DOWN	TF_bZIP	ZNF593	UP	14.1301	8.99e-06
State1 (D4 vs. D0)	MA1632.1	ATF2	DOWN	TF_bZIP	NRIP1	DOWN	14.0813	9.24e-06
State1 (D4 vs. D0)	MA1632.1	ATF2	DOWN	TF_bZIP	HECW2	DOWN	14.0813	9.24e-06
State1 (D4 vs. D0)	MA1632.1	ATF2	DOWN	TF_bZIP	ILVBL	UP	14	9.56e-06
State1 (D4 vs. D0)	MA1632.1	ATF2	DOWN	TF_bZIP	PUS10	DOWN	13.9268	9.88e-06
State1 (D4 vs. D0)	MA1632.1	ATF2	DOWN	TF_bZIP	ZNF197	DOWN	13.9187	9.91e-06
State1 (D4 vs. D0)	MA1632.1	ATF2	DOWN	TF_bZIP	LTN1	DOWN	13.9024	1.01e-05
State1 (D4 vs. D0)	MA1632.1	ATF2	DOWN	TF_bZIP	CACNB2	UP	13.813	1.05e-05
State1 (D4 vs. D0)	MA1632.1	ATF2	DOWN	TF_bZIP	RAD23A	UP	13.8049	1.06e-05
State1 (D4 vs. D0)	MA1632.1	ATF2	DOWN	TF_bZIP	NF1	DOWN	13.7886	1.06e-05
State1 (D4 vs. D0)	MA1632.1	ATF2	DOWN	TF_bZIP	PSD3	DOWN	13.7642	1.08e-05
State1 (D4 vs. D0)	MA1632.1	ATF2	DOWN	TF_bZIP	CENPO	DOWN	13.7236	1.1e-05
State1 (D4 vs. D0)	MA1632.1	ATF2	DOWN	TF_bZIP	ESM1	UP	13.6911	1.12e-05
State1 (D4 vs. D0)	MA1632.1	ATF2	DOWN	TF_bZIP	TENM3	DOWN	13.6911	1.12e-05
State1 (D4 vs. D0)	MA1632.1	ATF2	DOWN	TF_bZIP	GNL2	UP	13.6748	1.13e-05
State1 (D4 vs. D0)	MA1632.1	ATF2	DOWN	TF_bZIP	SYBU	UP	13.6341	1.16e-05
State1 (D4 vs. D0)	MA1632.1	ATF2	DOWN	TF_bZIP	FSTL1	DOWN	13.6179	1.17e-05
State1 (D4 vs. D0)	MA1632.1	ATF2	DOWN	TF_bZIP	DTX4	DOWN	13.6098	1.18e-05
State1 (D4 vs. D0)	MA1632.1	ATF2	DOWN	TF_bZIP	ZFAND2B	UP	13.6016	1.19e-05
State1 (D4 vs. D0)	MA1632.1	ATF2	DOWN	TF_bZIP	SLC35B2	UP	13.561	1.21e-05
State1 (D4 vs. D0)	MA1632.1	ATF2	DOWN	TF_bZIP	UGGT2	DOWN	13.5366	1.22e-05
State1 (D4 vs. D0)	MA1632.1	ATF2	DOWN	TF_bZIP	KYAT1	UP	13.5285	1.23e-05
State1 (D4 vs. D0)	MA1632.1	ATF2	DOWN	TF_bZIP	COPS3	UP	13.5285	1.23e-05
State1 (D4 vs. D0)	MA1632.1	ATF2	DOWN	TF_bZIP	RRP1B	UP	13.5203	1.23e-05
State1 (D4 vs. D0)	MA1632.1	ATF2	DOWN	TF_bZIP	ZNF248	DOWN	13.5203	1.23e-05
State1 (D4 vs. D0)	MA1632.1	ATF2	DOWN	TF_bZIP	NUP210L	DOWN	13.5122	1.24e-05
State1 (D4 vs. D0)	MA1632.1	ATF2	DOWN	TF_bZIP	FBXO24	UP	13.4797	1.26e-05
State1 (D4 vs. D0)	MA1632.1	ATF2	DOWN	TF_bZIP	EFR3A	DOWN	13.4634	1.27e-05
State1 (D4 vs. D0)	MA1632.1	ATF2	DOWN	TF_bZIP	MRPS36	DOWN	13.4634	1.27e-05
State1 (D4 vs. D0)	MA1632.1	ATF2	DOWN	TF_bZIP	MTAP	DOWN	13.4553	1.28e-05
State1 (D4 vs. D0)	MA1632.1	ATF2	DOWN	TF_bZIP	COL24A1	DOWN	13.4472	1.29e-05
State1 (D4 vs. D0)	MA1632.1	ATF2	DOWN	TF_bZIP	FAM118A	UP	13.4228	1.3e-05
State1 (D4 vs. D0)	MA1632.1	ATF2	DOWN	TF_bZIP	PLEKHG5	UP	13.3821	1.33e-05
State1 (D4 vs. D0)	MA1632.1	ATF2	DOWN	TF_bZIP	NELFA	UP	13.374	1.34e-05
State1 (D4 vs. D0)	MA1632.1	ATF2	DOWN	TF_bZIP	MASTL	DOWN	13.374	1.34e-05
State1 (D4 vs. D0)	MA1632.1	ATF2	DOWN	TF_bZIP	RAMP2	UP	13.3659	1.35e-05
State1 (D4 vs. D0)	MA1632.1	ATF2	DOWN	TF_bZIP	RELA	UP	13.3252	1.38e-05
State1 (D4 vs. D0)	MA1632.1	ATF2	DOWN	TF_bZIP	MTERF1	DOWN	13.3008	1.41e-05
State1 (D4 vs. D0)	MA1632.1	ATF2	DOWN	TF_bZIP	MAP2	DOWN	13.3008	1.41e-05
State1 (D4 vs. D0)	MA1632.1	ATF2	DOWN	TF_bZIP	NDC80	DOWN	13.2683	1.43e-05
State1 (D4 vs. D0)	MA1632.1	ATF2	DOWN	TF_bZIP	PDE4B	UP	13.2602	1.43e-05
State1 (D4 vs. D0)	MA1632.1	ATF2	DOWN	TF_bZIP	CACNA1I	UP	13.2439	1.45e-05
State1 (D4 vs. D0)	MA1632.1	ATF2	DOWN	TF_bZIP	PON1	DOWN	13.2114	1.47e-05
State1 (D4 vs. D0)	MA1632.1	ATF2	DOWN	TF_bZIP	AIFM2	UP	13.1951	1.49e-05
State1 (D4 vs. D0)	MA1632.1	ATF2	DOWN	TF_bZIP	UBA6	DOWN	13.1789	1.51e-05
State1 (D4 vs. D0)	MA1632.1	ATF2	DOWN	TF_bZIP	KIF15	DOWN	13.1626	1.52e-05
State1 (D4 vs. D0)	MA1632.1	ATF2	DOWN	TF_bZIP	PTPRN	UP	13.1545	1.54e-05
State1 (D4 vs. D0)	MA1632.1	ATF2	DOWN	TF_bZIP	KYAT1	UP	13.1138	1.58e-05
State1 (D4 vs. D0)	MA1632.1	ATF2	DOWN	TF_bZIP	COPS3	UP	13.1138	1.58e-05
State1 (D4 vs. D0)	MA1632.1	ATF2	DOWN	TF_bZIP	CCDC86	UP	13.1057	1.58e-05
State1 (D4 vs. D0)	MA1632.1	ATF2	DOWN	TF_bZIP	THAP2	DOWN	13.0813	1.59e-05
State1 (D4 vs. D0)	MA1632.1	ATF2	DOWN	TF_bZIP	TMF1	DOWN	13.0813	1.59e-05
State1 (D4 vs. D0)	MA1632.1	ATF2	DOWN	TF_bZIP	ZFC3H1	DOWN	13.0813	1.59e-05
State1 (D4 vs. D0)	MA1632.1	ATF2	DOWN	TF_bZIP	ABI3BP	DOWN	13.0732	1.6e-05
State1 (D4 vs. D0)	MA1632.1	ATF2	DOWN	TF_bZIP	AKNA	UP	13.065	1.61e-05
State1 (D4 vs. D0)	MA1632.1	ATF2	DOWN	TF_bZIP	PCMTD1	DOWN	13.065	1.61e-05
State1 (D4 vs. D0)	MA1632.1	ATF2	DOWN	TF_bZIP	TIMP3	UP	13.0407	1.63e-05
State1 (D4 vs. D0)	MA1632.1	ATF2	DOWN	TF_bZIP	AGBL3	DOWN	13.0407	1.63e-05
State1 (D4 vs. D0)	MA1632.1	ATF2	DOWN	TF_bZIP	BMF	DOWN	13.0244	1.64e-05
State1 (D4 vs. D0)	MA1632.1	ATF2	DOWN	TF_bZIP	NNT	DOWN	13.0244	1.64e-05
State1 (D4 vs. D0)	MA1632.1	ATF2	DOWN	TF_bZIP	ZNF366	DOWN	13.0244	1.64e-05
State1 (D4 vs. D0)	MA1632.1	ATF2	DOWN	TF_bZIP	CLN8	UP	13	1.67e-05
State1 (D4 vs. D0)	MA1632.1	ATF2	DOWN	TF_bZIP	CCT5	UP	13	1.67e-05
State1 (D4 vs. D0)	MA1632.1	ATF2	DOWN	TF_bZIP	PLXNA1	UP	12.9837	1.69e-05
State1 (D4 vs. D0)	MA1632.1	ATF2	DOWN	TF_bZIP	NAGA	UP	12.9675	1.71e-05
State1 (D4 vs. D0)	MA1632.1	ATF2	DOWN	TF_bZIP	TAB1	UP	12.9431	1.73e-05
State1 (D4 vs. D0)	MA1632.1	ATF2	DOWN	TF_bZIP	COL24A1	DOWN	12.9187	1.77e-05
State1 (D4 vs. D0)	MA1632.1	ATF2	DOWN	TF_bZIP	KIF2C	DOWN	12.8862	1.79e-05
State1 (D4 vs. D0)	MA1632.1	ATF2	DOWN	TF_bZIP	CAPS2	DOWN	12.878	1.81e-05
State1 (D4 vs. D0)	MA1632.1	ATF2	DOWN	TF_bZIP	ABCF3	UP	12.8537	1.83e-05
State1 (D4 vs. D0)	MA1632.1	ATF2	DOWN	TF_bZIP	BYSL	UP	12.8537	1.83e-05
State1 (D4 vs. D0)	MA1632.1	ATF2	DOWN	TF_bZIP	MRPS36	DOWN	12.8537	1.83e-05
State1 (D4 vs. D0)	MA1632.1	ATF2	DOWN	TF_bZIP	RPN1	DOWN	12.8455	1.84e-05
State1 (D4 vs. D0)	MA1632.1	ATF2	DOWN	TF_bZIP	TMF1	DOWN	12.8455	1.84e-05
State1 (D4 vs. D0)	MA1632.1	ATF2	DOWN	TF_bZIP	YTHDC2	DOWN	12.8211	1.86e-05
State1 (D4 vs. D0)	MA1632.1	ATF2	DOWN	TF_bZIP	RHOJ	UP	12.813	1.86e-05
State1 (D4 vs. D0)	MA1632.1	ATF2	DOWN	TF_bZIP	PNPLA7	UP	12.813	1.86e-05
State1 (D4 vs. D0)	MA1632.1	ATF2	DOWN	TF_bZIP	RPN1	DOWN	12.8049	1.87e-05
State1 (D4 vs. D0)	MA1632.1	ATF2	DOWN	TF_bZIP	CENPW	DOWN	12.8049	1.87e-05
State1 (D4 vs. D0)	MA1632.1	ATF2	DOWN	TF_bZIP	CAVIN2	DOWN	12.7967	1.88e-05
State1 (D4 vs. D0)	MA1632.1	ATF2	DOWN	TF_bZIP	CLIC4	DOWN	12.7886	1.88e-05
State1 (D4 vs. D0)	MA1632.1	ATF2	DOWN	TF_bZIP	ABCC3	UP	12.7561	1.92e-05
State1 (D4 vs. D0)	MA1632.1	ATF2	DOWN	TF_bZIP	PSD3	DOWN	12.7398	1.94e-05
State1 (D4 vs. D0)	MA1632.1	ATF2	DOWN	TF_bZIP	SMCHD1	DOWN	12.7317	1.96e-05
State1 (D4 vs. D0)	MA1632.1	ATF2	DOWN	TF_bZIP	MLXIP	UP	12.7317	1.96e-05
State1 (D4 vs. D0)	MA1632.1	ATF2	DOWN	TF_bZIP	DHX36	DOWN	12.7317	1.96e-05
State1 (D4 vs. D0)	MA1632.1	ATF2	DOWN	TF_bZIP	STXBP3	DOWN	12.7317	1.96e-05
State1 (D4 vs. D0)	MA1632.1	ATF2	DOWN	TF_bZIP	SPON2	UP	12.7236	1.97e-05
State1 (D4 vs. D0)	MA1632.1	ATF2	DOWN	TF_bZIP	DNAJB14	DOWN	12.7073	1.99e-05
State1 (D4 vs. D0)	MA1632.1	ATF2	DOWN	TF_bZIP	CRY2	UP	12.7073	1.99e-05
State1 (D4 vs. D0)	MA1632.1	ATF2	DOWN	TF_bZIP	PDCD4	DOWN	12.7073	1.99e-05
State1 (D4 vs. D0)	MA1632.1	ATF2	DOWN	TF_bZIP	PFKL	UP	12.7073	1.99e-05
State1 (D4 vs. D0)	MA1632.1	ATF2	DOWN	TF_bZIP	FAM76B	DOWN	12.6911	2.01e-05
State1 (D4 vs. D0)	MA1632.1	ATF2	DOWN	TF_bZIP	RBM19	UP	12.6911	2.01e-05
State1 (D4 vs. D0)	MA1632.1	ATF2	DOWN	TF_bZIP	SLC6A4	UP	12.6748	2.03e-05
State1 (D4 vs. D0)	MA1632.1	ATF2	DOWN	TF_bZIP	CPEB3	DOWN	12.6667	2.03e-05
State1 (D4 vs. D0)	MA1632.1	ATF2	DOWN	TF_bZIP	PSEN2	UP	12.6585	2.05e-05
State1 (D4 vs. D0)	MA1632.1	ATF2	DOWN	TF_bZIP	CLPX	DOWN	12.6504	2.05e-05
State1 (D4 vs. D0)	MA1632.1	ATF2	DOWN	TF_bZIP	KLHL25	UP	12.6504	2.05e-05
State1 (D4 vs. D0)	MA1632.1	ATF2	DOWN	TF_bZIP	PIK3R1	DOWN	12.6504	2.05e-05
State1 (D4 vs. D0)	MA1632.1	ATF2	DOWN	TF_bZIP	PGPEP1	UP	12.6423	2.06e-05
State1 (D4 vs. D0)	MA1632.1	ATF2	DOWN	TF_bZIP	DIO2	DOWN	12.6098	2.08e-05
State1 (D4 vs. D0)	MA1632.1	ATF2	DOWN	TF_bZIP	GTF3C1	UP	12.6098	2.08e-05
State1 (D4 vs. D0)	MA1632.1	ATF2	DOWN	TF_bZIP	MTUS1	DOWN	12.5935	2.1e-05
State1 (D4 vs. D0)	MA1632.1	ATF2	DOWN	TF_bZIP	THAP2	DOWN	12.5691	2.13e-05
State1 (D4 vs. D0)	MA1632.1	ATF2	DOWN	TF_bZIP	ZFC3H1	DOWN	12.5691	2.13e-05
State1 (D4 vs. D0)	MA1632.1	ATF2	DOWN	TF_bZIP	GTF3C1	UP	12.5691	2.13e-05
State1 (D4 vs. D0)	MA1632.1	ATF2	DOWN	TF_bZIP	SYNGR1	UP	12.561	2.14e-05
State1 (D4 vs. D0)	MA1632.1	ATF2	DOWN	TF_bZIP	SPC24	DOWN	12.5528	2.15e-05
State1 (D4 vs. D0)	MA1632.1	ATF2	DOWN	TF_bZIP	GFPT1	DOWN	12.5528	2.15e-05
State1 (D4 vs. D0)	MA1632.1	ATF2	DOWN	TF_bZIP	PTPN4	DOWN	12.5447	2.16e-05
State1 (D4 vs. D0)	MA1632.1	ATF2	DOWN	TF_bZIP	DKKL1	UP	12.5285	2.19e-05
State1 (D4 vs. D0)	MA1632.1	ATF2	DOWN	TF_bZIP	ERN1	UP	12.5122	2.22e-05
State1 (D4 vs. D0)	MA1632.1	ATF2	DOWN	TF_bZIP	LPAR6	DOWN	12.5122	2.22e-05
State1 (D4 vs. D0)	MA1632.1	ATF2	DOWN	TF_bZIP	CYB5R1	UP	12.4959	2.24e-05
State1 (D4 vs. D0)	MA1632.1	ATF2	DOWN	TF_bZIP	TCIRG1	UP	12.4959	2.24e-05
State1 (D4 vs. D0)	MA1632.1	ATF2	DOWN	TF_bZIP	FAM76B	DOWN	12.4472	2.3e-05
State1 (D4 vs. D0)	MA1632.1	ATF2	DOWN	TF_bZIP	ZNF25	DOWN	12.4472	2.3e-05
State1 (D4 vs. D0)	MA1632.1	ATF2	DOWN	TF_bZIP	MTERF1	DOWN	12.4472	2.3e-05
State1 (D4 vs. D0)	MA1632.1	ATF2	DOWN	TF_bZIP	MLXIP	UP	12.439	2.3e-05
State1 (D4 vs. D0)	MA1632.1	ATF2	DOWN	TF_bZIP	DDX28	UP	12.4309	2.31e-05
State1 (D4 vs. D0)	MA1632.1	ATF2	DOWN	TF_bZIP	GXYLT1	DOWN	12.4228	2.32e-05
State1 (D4 vs. D0)	MA1632.1	ATF2	DOWN	TF_bZIP	VPS13C	DOWN	12.4228	2.32e-05
State1 (D4 vs. D0)	MA1632.1	ATF2	DOWN	TF_bZIP	HMMR	DOWN	12.4146	2.33e-05
State1 (D4 vs. D0)	MA1632.1	ATF2	DOWN	TF_bZIP	MFAP3L	UP	12.4146	2.33e-05
State1 (D4 vs. D0)	MA1632.1	ATF2	DOWN	TF_bZIP	DDX49	UP	12.3902	2.35e-05
State1 (D4 vs. D0)	MA1632.1	ATF2	DOWN	TF_bZIP	CLIC4	DOWN	12.3821	2.36e-05
State1 (D4 vs. D0)	MA1632.1	ATF2	DOWN	TF_bZIP	ORAI1	UP	12.3821	2.36e-05
State1 (D4 vs. D0)	MA1632.1	ATF2	DOWN	TF_bZIP	CENPW	DOWN	12.374	2.38e-05
State1 (D4 vs. D0)	MA1632.1	ATF2	DOWN	TF_bZIP	ZNF667	DOWN	12.3415	2.41e-05
State1 (D4 vs. D0)	MA1632.1	ATF2	DOWN	TF_bZIP	RBP1	DOWN	12.3252	2.44e-05
State1 (D4 vs. D0)	MA1632.1	ATF2	DOWN	TF_bZIP	SMCHD1	DOWN	12.3008	2.48e-05
State1 (D4 vs. D0)	MA1632.1	ATF2	DOWN	TF_bZIP	GAMT	UP	12.3008	2.48e-05
State1 (D4 vs. D0)	MA1632.1	ATF2	DOWN	TF_bZIP	DEPTOR	DOWN	12.3008	2.48e-05
State1 (D4 vs. D0)	MA1632.1	ATF2	DOWN	TF_bZIP	DHX36	DOWN	12.3008	2.48e-05
State1 (D4 vs. D0)	MA1632.1	ATF2	DOWN	TF_bZIP	STXBP3	DOWN	12.3008	2.48e-05
State1 (D4 vs. D0)	MA1632.1	ATF2	DOWN	TF_bZIP	ESF1	DOWN	12.2927	2.49e-05
State1 (D4 vs. D0)	MA1632.1	ATF2	DOWN	TF_bZIP	BTAF1	DOWN	12.2846	2.5e-05
State1 (D4 vs. D0)	MA1632.1	ATF2	DOWN	TF_bZIP	RPRD1A	DOWN	12.2846	2.5e-05
State1 (D4 vs. D0)	MA1632.1	ATF2	DOWN	TF_bZIP	FBL	UP	12.2764	2.53e-05
State1 (D4 vs. D0)	MA1632.1	ATF2	DOWN	TF_bZIP	DTX3L	DOWN	12.2764	2.53e-05
State1 (D4 vs. D0)	MA1632.1	ATF2	DOWN	TF_bZIP	CADM1	DOWN	12.2764	2.53e-05
State1 (D4 vs. D0)	MA1632.1	ATF2	DOWN	TF_bZIP	PHACTR1	UP	12.2764	2.53e-05
State1 (D4 vs. D0)	MA1632.1	ATF2	DOWN	TF_bZIP	BTAF1	DOWN	12.2683	2.54e-05
State1 (D4 vs. D0)	MA1632.1	ATF2	DOWN	TF_bZIP	TBC1D32	DOWN	12.2683	2.54e-05
State1 (D4 vs. D0)	MA1632.1	ATF2	DOWN	TF_bZIP	SMIM14	DOWN	12.2602	2.55e-05
State1 (D4 vs. D0)	MA1632.1	ATF2	DOWN	TF_bZIP	PCIF1	UP	12.252	2.56e-05
State1 (D4 vs. D0)	MA1632.1	ATF2	DOWN	TF_bZIP	NAA40	UP	12.2358	2.58e-05
State1 (D4 vs. D0)	MA1632.1	ATF2	DOWN	TF_bZIP	NEDD1	DOWN	12.2358	2.58e-05
State1 (D4 vs. D0)	MA1632.1	ATF2	DOWN	TF_bZIP	CCDC86	UP	12.2358	2.58e-05
State1 (D4 vs. D0)	MA1632.1	ATF2	DOWN	TF_bZIP	VPS54	DOWN	12.2276	2.59e-05
State1 (D4 vs. D0)	MA1632.1	ATF2	DOWN	TF_bZIP	CDK15	DOWN	12.2114	2.61e-05
State1 (D4 vs. D0)	MA1632.1	ATF2	DOWN	TF_bZIP	PRKD2	UP	12.2033	2.62e-05
State1 (D4 vs. D0)	MA1632.1	ATF2	DOWN	TF_bZIP	RIPOR1	UP	12.2033	2.62e-05
State1 (D4 vs. D0)	MA1632.1	ATF2	DOWN	TF_bZIP	YTHDC2	DOWN	12.2033	2.62e-05
State1 (D4 vs. D0)	MA1632.1	ATF2	DOWN	TF_bZIP	SLC25A36	DOWN	12.187	2.65e-05
State1 (D4 vs. D0)	MA1632.1	ATF2	DOWN	TF_bZIP	RELB	UP	12.187	2.65e-05
State1 (D4 vs. D0)	MA1632.1	ATF2	DOWN	TF_bZIP	CENPE	DOWN	12.187	2.65e-05
State1 (D4 vs. D0)	MA1632.1	ATF2	DOWN	TF_bZIP	LEPR	DOWN	12.1789	2.65e-05
State1 (D4 vs. D0)	MA1632.1	ATF2	DOWN	TF_bZIP	CDADC1	DOWN	12.1463	2.68e-05
State1 (D4 vs. D0)	MA1632.1	ATF2	DOWN	TF_bZIP	RALGAPA1	DOWN	12.1301	2.71e-05
State1 (D4 vs. D0)	MA1632.1	ATF2	DOWN	TF_bZIP	PPP6R1	UP	12.1301	2.71e-05
State1 (D4 vs. D0)	MA1632.1	ATF2	DOWN	TF_bZIP	CD83	UP	12.1138	2.74e-05
State1 (D4 vs. D0)	MA1632.1	ATF2	DOWN	TF_bZIP	MAP2	DOWN	12.1138	2.74e-05
State1 (D4 vs. D0)	MA1632.1	ATF2	DOWN	TF_bZIP	S100A6	DOWN	12.1057	2.75e-05
State1 (D4 vs. D0)	MA1632.1	ATF2	DOWN	TF_bZIP	DTL	DOWN	12.0976	2.77e-05
State1 (D4 vs. D0)	MA1632.1	ATF2	DOWN	TF_bZIP	SAMD8	DOWN	12.0894	2.79e-05
State1 (D4 vs. D0)	MA1632.1	ATF2	DOWN	TF_bZIP	TRIP11	DOWN	12.0813	2.81e-05
State1 (D4 vs. D0)	MA1632.1	ATF2	DOWN	TF_bZIP	ERLEC1	DOWN	12.065	2.83e-05
State1 (D4 vs. D0)	MA1632.1	ATF2	DOWN	TF_bZIP	NEXN	DOWN	12.065	2.83e-05
State1 (D4 vs. D0)	MA1632.1	ATF2	DOWN	TF_bZIP	DDX28	UP	12.0488	2.86e-05
State1 (D4 vs. D0)	MA1632.1	ATF2	DOWN	TF_bZIP	DHX40	DOWN	12.0325	2.88e-05
State1 (D4 vs. D0)	MA1632.1	ATF2	DOWN	TF_bZIP	PUS3	DOWN	12.0163	2.91e-05
State1 (D4 vs. D0)	MA1632.1	ATF2	DOWN	TF_bZIP	IGF1	DOWN	12.0081	2.92e-05
State1 (D4 vs. D0)	MA1632.1	ATF2	DOWN	TF_bZIP	TBC1D32	DOWN	12.0081	2.92e-05
State1 (D4 vs. D0)	MA1632.1	ATF2	DOWN	TF_bZIP	CMIP	UP	11.9919	2.95e-05
State1 (D4 vs. D0)	MA1632.1	ATF2	DOWN	TF_bZIP	CCNA2	DOWN	11.9919	2.95e-05
State1 (D4 vs. D0)	MA1632.1	ATF2	DOWN	TF_bZIP	SLC25A36	DOWN	11.9919	2.95e-05
State1 (D4 vs. D0)	MA1632.1	ATF2	DOWN	TF_bZIP	RELB	UP	11.9919	2.95e-05
State1 (D4 vs. D0)	MA1632.1	ATF2	DOWN	TF_bZIP	PDE1A	DOWN	11.9268	3.03e-05
State1 (D4 vs. D0)	MA1632.1	ATF2	DOWN	TF_bZIP	MMS22L	DOWN	11.9187	3.03e-05
State1 (D4 vs. D0)	MA1632.1	ATF2	DOWN	TF_bZIP	WDR25	UP	11.9106	3.05e-05
State1 (D4 vs. D0)	MA1632.1	ATF2	DOWN	TF_bZIP	DEPDC1B	DOWN	11.9106	3.05e-05
State1 (D4 vs. D0)	MA1632.1	ATF2	DOWN	TF_bZIP	GHR	DOWN	11.9106	3.05e-05
State1 (D4 vs. D0)	MA1632.1	ATF2	DOWN	TF_bZIP	GABPA	DOWN	11.9024	3.07e-05
State1 (D4 vs. D0)	MA1632.1	ATF2	DOWN	TF_bZIP	FPGT	DOWN	11.9024	3.07e-05
State1 (D4 vs. D0)	MA1632.1	ATF2	DOWN	TF_bZIP	HECW2	DOWN	11.9024	3.07e-05
State1 (D4 vs. D0)	MA1632.1	ATF2	DOWN	TF_bZIP	DMP1	DOWN	11.8862	3.1e-05
State1 (D4 vs. D0)	MA1632.1	ATF2	DOWN	TF_bZIP	CCNA2	DOWN	11.8537	3.17e-05
State1 (D4 vs. D0)	MA1632.1	ATF2	DOWN	TF_bZIP	AREG	UP	11.8537	3.17e-05
State1 (D4 vs. D0)	MA1632.1	ATF2	DOWN	TF_bZIP	GK5	DOWN	11.8537	3.17e-05
State1 (D4 vs. D0)	MA1632.1	ATF2	DOWN	TF_bZIP	CENPE	DOWN	11.8537	3.17e-05
State1 (D4 vs. D0)	MA1632.1	ATF2	DOWN	TF_bZIP	ITGBL1	DOWN	11.8455	3.19e-05
State1 (D4 vs. D0)	MA1632.1	ATF2	DOWN	TF_bZIP	PCMTD1	DOWN	11.8455	3.19e-05
State1 (D4 vs. D0)	MA1632.1	ATF2	DOWN	TF_bZIP	QTRT1	UP	11.8374	3.2e-05
State1 (D4 vs. D0)	MA1632.1	ATF2	DOWN	TF_bZIP	CACNB2	UP	11.8293	3.22e-05
State1 (D4 vs. D0)	MA1632.1	ATF2	DOWN	TF_bZIP	GRIP1	DOWN	11.8293	3.22e-05
State1 (D4 vs. D0)	MA1632.1	ATF2	DOWN	TF_bZIP	GDF15	UP	11.8293	3.22e-05
State1 (D4 vs. D0)	MA1632.1	ATF2	DOWN	TF_bZIP	PDCD2L	UP	11.8211	3.23e-05
State1 (D4 vs. D0)	MA1632.1	ATF2	DOWN	TF_bZIP	PIKFYVE	DOWN	11.8211	3.23e-05
State1 (D4 vs. D0)	MA1632.1	ATF2	DOWN	TF_bZIP	HSDL2	DOWN	11.8211	3.23e-05
State1 (D4 vs. D0)	MA1632.1	ATF2	DOWN	TF_bZIP	DNAL1	DOWN	11.8211	3.23e-05
State1 (D4 vs. D0)	MA1632.1	ATF2	DOWN	TF_bZIP	CADM1	DOWN	11.813	3.25e-05
State1 (D4 vs. D0)	MA1632.1	ATF2	DOWN	TF_bZIP	GXYLT1	DOWN	11.8049	3.27e-05
State1 (D4 vs. D0)	MA1632.1	ATF2	DOWN	TF_bZIP	CDADC1	DOWN	11.8049	3.27e-05
State1 (D4 vs. D0)	MA1632.1	ATF2	DOWN	TF_bZIP	CBX3	DOWN	11.7967	3.28e-05
State1 (D4 vs. D0)	MA1632.1	ATF2	DOWN	TF_bZIP	METTL15	DOWN	11.7967	3.28e-05
State1 (D4 vs. D0)	MA1632.1	ATF2	DOWN	TF_bZIP	RUNX3	UP	11.7724	3.31e-05
State1 (D4 vs. D0)	MA1632.1	ATF2	DOWN	TF_bZIP	PRKD3	DOWN	11.7642	3.32e-05
State1 (D4 vs. D0)	MA1632.1	ATF2	DOWN	TF_bZIP	RRP1	UP	11.7642	3.32e-05
State1 (D4 vs. D0)	MA1632.1	ATF2	DOWN	TF_bZIP	ANGPT1	DOWN	11.7398	3.36e-05
State1 (D4 vs. D0)	MA1632.1	ATF2	DOWN	TF_bZIP	PTPRD	DOWN	11.7317	3.37e-05
State1 (D4 vs. D0)	MA1632.1	ATF2	DOWN	TF_bZIP	IREB2	DOWN	11.7073	3.42e-05
State1 (D4 vs. D0)	MA1632.1	ATF2	DOWN	TF_bZIP	NUFIP2	DOWN	11.6992	3.43e-05
State1 (D4 vs. D0)	MA1632.1	ATF2	DOWN	TF_bZIP	TTBK2	DOWN	11.6911	3.45e-05
State1 (D4 vs. D0)	MA1632.1	ATF2	DOWN	TF_bZIP	SRSF1	DOWN	11.6911	3.45e-05
State1 (D4 vs. D0)	MA1632.1	ATF2	DOWN	TF_bZIP	FNIP1	DOWN	11.6911	3.45e-05
State1 (D4 vs. D0)	MA1632.1	ATF2	DOWN	TF_bZIP	SGO1	DOWN	11.6911	3.45e-05
State1 (D4 vs. D0)	MA1632.1	ATF2	DOWN	TF_bZIP	CCDC190	DOWN	11.6829	3.46e-05
State1 (D4 vs. D0)	MA1632.1	ATF2	DOWN	TF_bZIP	TIMM44	UP	11.6748	3.48e-05
State1 (D4 vs. D0)	MA1632.1	ATF2	DOWN	TF_bZIP	LEPR	DOWN	11.6667	3.5e-05
State1 (D4 vs. D0)	MA1632.1	ATF2	DOWN	TF_bZIP	CCT5	UP	11.6585	3.52e-05
State1 (D4 vs. D0)	MA1632.1	ATF2	DOWN	TF_bZIP	FN1	DOWN	11.6504	3.53e-05
State1 (D4 vs. D0)	MA1632.1	ATF2	DOWN	TF_bZIP	DNAL1	DOWN	11.6504	3.53e-05
State1 (D4 vs. D0)	MA1632.1	ATF2	DOWN	TF_bZIP	PTPRD	DOWN	11.6504	3.53e-05
State1 (D4 vs. D0)	MA1632.1	ATF2	DOWN	TF_bZIP	GRIP1	DOWN	11.6341	3.57e-05
State1 (D4 vs. D0)	MA1632.1	ATF2	DOWN	TF_bZIP	IKZF2	DOWN	11.6341	3.57e-05
State1 (D4 vs. D0)	MA1632.1	ATF2	DOWN	TF_bZIP	UTRN	DOWN	11.626	3.59e-05
State1 (D4 vs. D0)	MA1632.1	ATF2	DOWN	TF_bZIP	EPHA2	UP	11.626	3.59e-05
State1 (D4 vs. D0)	MA1632.1	ATF2	DOWN	TF_bZIP	CAMTA2	UP	11.626	3.59e-05
State1 (D4 vs. D0)	MA1632.1	ATF2	DOWN	TF_bZIP	ADCK1	UP	11.626	3.59e-05
State1 (D4 vs. D0)	MA1632.1	ATF2	DOWN	TF_bZIP	FN1	DOWN	11.626	3.59e-05
State1 (D4 vs. D0)	MA1632.1	ATF2	DOWN	TF_bZIP	FYTTD1	DOWN	11.626	3.59e-05
State1 (D4 vs. D0)	MA1632.1	ATF2	DOWN	TF_bZIP	OSBPL8	DOWN	11.6179	3.61e-05
State1 (D4 vs. D0)	MA1632.1	ATF2	DOWN	TF_bZIP	TBL1XR1	DOWN	11.6179	3.61e-05
State1 (D4 vs. D0)	MA1632.1	ATF2	DOWN	TF_bZIP	ALPL	DOWN	11.6016	3.64e-05
State1 (D4 vs. D0)	MA1632.1	ATF2	DOWN	TF_bZIP	KCNJ14	UP	11.5854	3.67e-05
State1 (D4 vs. D0)	MA1632.1	ATF2	DOWN	TF_bZIP	ARHGAP5	DOWN	11.5772	3.69e-05
State1 (D4 vs. D0)	MA1632.1	ATF2	DOWN	TF_bZIP	CCDC62	DOWN	11.5691	3.72e-05
State1 (D4 vs. D0)	MA1632.1	ATF2	DOWN	TF_bZIP	PLXNA1	UP	11.5447	3.76e-05
State1 (D4 vs. D0)	MA1632.1	ATF2	DOWN	TF_bZIP	KIAA2026	DOWN	11.5366	3.77e-05
State1 (D4 vs. D0)	MA1632.1	ATF2	DOWN	TF_bZIP	PLCB1	DOWN	11.5203	3.8e-05
State1 (D4 vs. D0)	MA1632.1	ATF2	DOWN	TF_bZIP	PRTN3	UP	11.5122	3.82e-05
State1 (D4 vs. D0)	MA1632.1	ATF2	DOWN	TF_bZIP	APC	DOWN	11.5122	3.82e-05
State1 (D4 vs. D0)	MA1632.1	ATF2	DOWN	TF_bZIP	SIK1	UP	11.4878	3.86e-05
State1 (D4 vs. D0)	MA1632.1	ATF2	DOWN	TF_bZIP	NOC4L	UP	11.4878	3.86e-05
State1 (D4 vs. D0)	MA1632.1	ATF2	DOWN	TF_bZIP	NLE1	UP	11.4797	3.88e-05
State1 (D4 vs. D0)	MA1632.1	ATF2	DOWN	TF_bZIP	EFEMP1	DOWN	11.4715	3.9e-05
State1 (D4 vs. D0)	MA1632.1	ATF2	DOWN	TF_bZIP	ZPBP	DOWN	11.4634	3.92e-05
State1 (D4 vs. D0)	MA1632.1	ATF2	DOWN	TF_bZIP	HNRNPA2B1	DOWN	11.4553	3.93e-05
State1 (D4 vs. D0)	MA1632.1	ATF2	DOWN	TF_bZIP	CLK4	DOWN	11.4472	3.95e-05
State1 (D4 vs. D0)	MA1632.1	ATF2	DOWN	TF_bZIP	RRP1	UP	11.4472	3.95e-05
State1 (D4 vs. D0)	MA1632.1	ATF2	DOWN	TF_bZIP	NR1D2	DOWN	11.439	3.98e-05
State1 (D4 vs. D0)	MA1632.1	ATF2	DOWN	TF_bZIP	SEMA6A	UP	11.439	3.98e-05
State1 (D4 vs. D0)	MA1632.1	ATF2	DOWN	TF_bZIP	LAT2	UP	11.4309	4e-05
State1 (D4 vs. D0)	MA1632.1	ATF2	DOWN	TF_bZIP	VPS13A	DOWN	11.4228	4.02e-05
State1 (D4 vs. D0)	MA1632.1	ATF2	DOWN	TF_bZIP	APBA3	UP	11.4228	4.02e-05
State1 (D4 vs. D0)	MA1632.1	ATF2	DOWN	TF_bZIP	RAP1GAP	UP	11.4228	4.02e-05
State1 (D4 vs. D0)	MA1632.1	ATF2	DOWN	TF_bZIP	ATP8B3	UP	11.4228	4.02e-05
State1 (D4 vs. D0)	MA1632.1	ATF2	DOWN	TF_bZIP	BCAT1	DOWN	11.4146	4.04e-05
State1 (D4 vs. D0)	MA1632.1	ATF2	DOWN	TF_bZIP	USP15	DOWN	11.4146	4.04e-05
State1 (D4 vs. D0)	MA1632.1	ATF2	DOWN	TF_bZIP	SGO1	DOWN	11.4146	4.04e-05
State1 (D4 vs. D0)	MA1632.1	ATF2	DOWN	TF_bZIP	FGFR1OP2	DOWN	11.4065	4.06e-05
State1 (D4 vs. D0)	MA1632.1	ATF2	DOWN	TF_bZIP	SENP7	DOWN	11.3984	4.08e-05
State1 (D4 vs. D0)	MA1632.1	ATF2	DOWN	TF_bZIP	ARID3B	UP	11.3984	4.08e-05
State1 (D4 vs. D0)	MA1632.1	ATF2	DOWN	TF_bZIP	PURG	DOWN	11.3902	4.1e-05
State1 (D4 vs. D0)	MA1632.1	ATF2	DOWN	TF_bZIP	BRWD3	DOWN	11.3902	4.1e-05
State1 (D4 vs. D0)	MA1632.1	ATF2	DOWN	TF_bZIP	PSEN2	UP	11.3821	4.13e-05
State1 (D4 vs. D0)	MA1632.1	ATF2	DOWN	TF_bZIP	KYAT1	UP	11.374	4.15e-05
State1 (D4 vs. D0)	MA1632.1	ATF2	DOWN	TF_bZIP	PURG	DOWN	11.3659	4.17e-05
State1 (D4 vs. D0)	MA1632.1	ATF2	DOWN	TF_bZIP	HLF	DOWN	11.3659	4.17e-05
State1 (D4 vs. D0)	MA1632.1	ATF2	DOWN	TF_bZIP	PPP1R3B	UP	11.3496	4.21e-05
State1 (D4 vs. D0)	MA1632.1	ATF2	DOWN	TF_bZIP	ZBTB1	DOWN	11.3333	4.24e-05
State1 (D4 vs. D0)	MA1632.1	ATF2	DOWN	TF_bZIP	TNFAIP6	DOWN	11.3252	4.25e-05
State1 (D4 vs. D0)	MA1632.1	ATF2	DOWN	TF_bZIP	SIK1	UP	11.3171	4.27e-05
State1 (D4 vs. D0)	MA1632.1	ATF2	DOWN	TF_bZIP	CAMTA2	UP	11.3171	4.27e-05
State1 (D4 vs. D0)	MA1632.1	ATF2	DOWN	TF_bZIP	SGMS2	DOWN	11.3089	4.29e-05
State1 (D4 vs. D0)	MA1632.1	ATF2	DOWN	TF_bZIP	AGPS	DOWN	11.3008	4.31e-05
State1 (D4 vs. D0)	MA1632.1	ATF2	DOWN	TF_bZIP	PLA2G4B	UP	11.2846	4.35e-05
State1 (D4 vs. D0)	MA1632.1	ATF2	DOWN	TF_bZIP	METTL15	DOWN	11.2846	4.35e-05
State1 (D4 vs. D0)	MA1632.1	ATF2	DOWN	TF_bZIP	S100A2	DOWN	11.2764	4.37e-05
State1 (D4 vs. D0)	MA1632.1	ATF2	DOWN	TF_bZIP	RRP1	UP	11.2683	4.39e-05
State1 (D4 vs. D0)	MA1632.1	ATF2	DOWN	TF_bZIP	HLF	DOWN	11.252	4.43e-05
State1 (D4 vs. D0)	MA1632.1	ATF2	DOWN	TF_bZIP	UBA6	DOWN	11.252	4.43e-05
State1 (D4 vs. D0)	MA1632.1	ATF2	DOWN	TF_bZIP	GAS7	UP	11.2439	4.46e-05
State1 (D4 vs. D0)	MA1632.1	ATF2	DOWN	TF_bZIP	DIO2	DOWN	11.2439	4.46e-05
State1 (D4 vs. D0)	MA1632.1	ATF2	DOWN	TF_bZIP	ERLEC1	DOWN	11.2439	4.46e-05
State1 (D4 vs. D0)	MA1632.1	ATF2	DOWN	TF_bZIP	RCAN1	DOWN	11.2439	4.46e-05
State1 (D4 vs. D0)	MA1632.1	ATF2	DOWN	TF_bZIP	VPS13A	DOWN	11.2358	4.48e-05
State1 (D4 vs. D0)	MA1632.1	ATF2	DOWN	TF_bZIP	GTPBP3	UP	11.2358	4.48e-05
State1 (D4 vs. D0)	MA1632.1	ATF2	DOWN	TF_bZIP	FBXO36	UP	11.2276	4.51e-05
State1 (D4 vs. D0)	MA1632.1	ATF2	DOWN	TF_bZIP	LYSMD3	DOWN	11.2195	4.53e-05
State1 (D4 vs. D0)	MA1632.1	ATF2	DOWN	TF_bZIP	ZBTB48	UP	11.2195	4.53e-05
State1 (D4 vs. D0)	MA1632.1	ATF2	DOWN	TF_bZIP	FNIP1	DOWN	11.2195	4.53e-05
State1 (D4 vs. D0)	MA1632.1	ATF2	DOWN	TF_bZIP	GGA3	UP	11.2114	4.55e-05
State1 (D4 vs. D0)	MA1632.1	ATF2	DOWN	TF_bZIP	COL25A1	DOWN	11.2114	4.55e-05
State1 (D4 vs. D0)	MA1632.1	ATF2	DOWN	TF_bZIP	STAG2	DOWN	11.2033	4.58e-05
State1 (D4 vs. D0)	MA1632.1	ATF2	DOWN	TF_bZIP	ROR1	DOWN	11.1951	4.6e-05
State1 (D4 vs. D0)	MA1632.1	ATF2	DOWN	TF_bZIP	KIAA2026	DOWN	11.187	4.62e-05
State1 (D4 vs. D0)	MA1632.1	ATF2	DOWN	TF_bZIP	UACA	DOWN	11.1789	4.65e-05
State1 (D4 vs. D0)	MA1632.1	ATF2	DOWN	TF_bZIP	ALPL	DOWN	11.1707	4.66e-05
State1 (D4 vs. D0)	MA1632.1	ATF2	DOWN	TF_bZIP	CCDC62	DOWN	11.1545	4.71e-05
State1 (D4 vs. D0)	MA1632.1	ATF2	DOWN	TF_bZIP	ADK	DOWN	11.1545	4.71e-05
State1 (D4 vs. D0)	MA1632.1	ATF2	DOWN	TF_bZIP	PBRM1	DOWN	11.1463	4.74e-05
State1 (D4 vs. D0)	MA1632.1	ATF2	DOWN	TF_bZIP	DTL	DOWN	11.1301	4.78e-05
State1 (D4 vs. D0)	MA1632.1	ATF2	DOWN	TF_bZIP	RCAN1	DOWN	11.1138	4.83e-05
State1 (D4 vs. D0)	MA1632.1	ATF2	DOWN	TF_bZIP	MELK	DOWN	11.1057	4.86e-05
State1 (D4 vs. D0)	MA1632.1	ATF2	DOWN	TF_bZIP	DTX3	UP	11.0976	4.88e-05
State1 (D4 vs. D0)	MA1632.1	ATF2	DOWN	TF_bZIP	RAPGEF4	UP	11.0976	4.88e-05
State1 (D4 vs. D0)	MA1632.1	ATF2	DOWN	TF_bZIP	LRP11	DOWN	11.0976	4.88e-05
State1 (D4 vs. D0)	MA1632.1	ATF2	DOWN	TF_bZIP	GAS7	UP	11.0976	4.88e-05
State1 (D4 vs. D0)	MA1632.1	ATF2	DOWN	TF_bZIP	EPSTI1	DOWN	11.0976	4.88e-05
State1 (D4 vs. D0)	MA1632.1	ATF2	DOWN	TF_bZIP	ZNF280C	DOWN	11.0976	4.88e-05
State1 (D4 vs. D0)	MA1632.1	ATF2	DOWN	TF_bZIP	NES	DOWN	11.0894	4.91e-05
State1 (D4 vs. D0)	MA1632.1	ATF2	DOWN	TF_bZIP	CBX3	DOWN	11.0894	4.91e-05
State1 (D4 vs. D0)	MA1632.1	ATF2	DOWN	TF_bZIP	PTPN21	DOWN	11.0894	4.91e-05
State1 (D4 vs. D0)	MA1632.1	ATF2	DOWN	TF_bZIP	KCNAB2	UP	11.0813	4.94e-05
State1 (D4 vs. D0)	MA1632.1	ATF2	DOWN	TF_bZIP	SEMA6A	UP	11.0813	4.94e-05
State1 (D4 vs. D0)	MA1632.1	ATF2	DOWN	TF_bZIP	SGMS2	DOWN	11.0813	4.94e-05
State1 (D4 vs. D0)	MA1632.1	ATF2	DOWN	TF_bZIP	PSEN2	UP	11.0813	4.94e-05
State1 (D4 vs. D0)	MA1632.1	ATF2	DOWN	TF_bZIP	MAFB	DOWN	11.065	4.98e-05
State1 (D4 vs. D0)	MA1632.1	ATF2	DOWN	TF_bZIP	ZNF529	DOWN	11.0569	5.01e-05
State1 (D4 vs. D0)	MA1632.1	ATF2	DOWN	TF_bZIP	KIAA1217	DOWN	11.0488	5.04e-05
State1 (D4 vs. D0)	MA1632.1	ATF2	DOWN	TF_bZIP	GOLT1B	DOWN	11.0407	5.06e-05
State1 (D4 vs. D0)	MA1632.1	ATF2	DOWN	TF_bZIP	PGAP1	DOWN	11.0407	5.06e-05
State1 (D4 vs. D0)	MA1632.1	ATF2	DOWN	TF_bZIP	MCOLN1	UP	11.0325	5.08e-05
State1 (D4 vs. D0)	MA1632.1	ATF2	DOWN	TF_bZIP	WDR76	DOWN	11.0325	5.08e-05
State1 (D4 vs. D0)	MA1632.1	ATF2	DOWN	TF_bZIP	RPGRIP1L	DOWN	11.0325	5.08e-05
State1 (D4 vs. D0)	MA1632.1	ATF2	DOWN	TF_bZIP	LYSMD3	DOWN	11.0244	5.1e-05
State1 (D4 vs. D0)	MA1632.1	ATF2	DOWN	TF_bZIP	RANBP3L	DOWN	11.0081	5.15e-05
State1 (D4 vs. D0)	MA1632.1	ATF2	DOWN	TF_bZIP	RNF157	UP	11.0081	5.15e-05
State1 (D4 vs. D0)	MA1632.1	ATF2	DOWN	TF_bZIP	EIF2AK3	DOWN	11	5.17e-05
State1 (D4 vs. D0)	MA1632.1	ATF2	DOWN	TF_bZIP	PPP2R3A	DOWN	11	5.17e-05
State1 (D4 vs. D0)	MA1632.1	ATF2	DOWN	TF_bZIP	KIF15	DOWN	11	5.17e-05
State1 (D4 vs. D0)	MA1632.1	ATF2	DOWN	TF_bZIP	MORC3	DOWN	10.9919	5.2e-05
State1 (D4 vs. D0)	MA1632.1	ATF2	DOWN	TF_bZIP	IL18	DOWN	10.9919	5.2e-05
State1 (D4 vs. D0)	MA1632.1	ATF2	DOWN	TF_bZIP	RND1	UP	10.9919	5.2e-05
State1 (D4 vs. D0)	MA1632.1	ATF2	DOWN	TF_bZIP	RORA	DOWN	10.9837	5.23e-05
State1 (D4 vs. D0)	MA1632.1	ATF2	DOWN	TF_bZIP	PDE1A	DOWN	10.9837	5.23e-05
State1 (D4 vs. D0)	MA1632.1	ATF2	DOWN	TF_bZIP	SAMD8	DOWN	10.9837	5.23e-05
State1 (D4 vs. D0)	MA1632.1	ATF2	DOWN	TF_bZIP	DLG3	DOWN	10.9756	5.24e-05
State1 (D4 vs. D0)	MA1632.1	ATF2	DOWN	TF_bZIP	STXBP3	DOWN	10.9756	5.24e-05
State1 (D4 vs. D0)	MA1632.1	ATF2	DOWN	TF_bZIP	SREK1	DOWN	10.9675	5.28e-05
State1 (D4 vs. D0)	MA1632.1	ATF2	DOWN	TF_bZIP	ETV4	UP	10.9675	5.28e-05
State1 (D4 vs. D0)	MA1632.1	ATF2	DOWN	TF_bZIP	TRIP10	UP	10.9675	5.28e-05
State1 (D4 vs. D0)	MA1632.1	ATF2	DOWN	TF_bZIP	TSNAX	DOWN	10.9675	5.28e-05
State1 (D4 vs. D0)	MA1632.1	ATF2	DOWN	TF_bZIP	PUS10	DOWN	10.9593	5.31e-05
State1 (D4 vs. D0)	MA1632.1	ATF2	DOWN	TF_bZIP	TBC1D9B	UP	10.9593	5.31e-05
State1 (D4 vs. D0)	MA1632.1	ATF2	DOWN	TF_bZIP	APLN	UP	10.9593	5.31e-05
State1 (D4 vs. D0)	MA1632.1	ATF2	DOWN	TF_bZIP	CA12	UP	10.9593	5.31e-05
State1 (D4 vs. D0)	MA1632.1	ATF2	DOWN	TF_bZIP	RPRD1A	DOWN	10.9512	5.34e-05
State1 (D4 vs. D0)	MA1632.1	ATF2	DOWN	TF_bZIP	RNF139	DOWN	10.9512	5.34e-05
State1 (D4 vs. D0)	MA1632.1	ATF2	DOWN	TF_bZIP	OC90	DOWN	10.9431	5.36e-05
State1 (D4 vs. D0)	MA1632.1	ATF2	DOWN	TF_bZIP	GRK2	UP	10.935	5.39e-05
State1 (D4 vs. D0)	MA1632.1	ATF2	DOWN	TF_bZIP	KIF20B	DOWN	10.935	5.39e-05
State1 (D4 vs. D0)	MA1632.1	ATF2	DOWN	TF_bZIP	OTUD6B	DOWN	10.935	5.39e-05
State1 (D4 vs. D0)	MA1632.1	ATF2	DOWN	TF_bZIP	VCAN	DOWN	10.9268	5.44e-05
State1 (D4 vs. D0)	MA1632.1	ATF2	DOWN	TF_bZIP	KIF3A	DOWN	10.9268	5.44e-05
State1 (D4 vs. D0)	MA1632.1	ATF2	DOWN	TF_bZIP	DDIT4	UP	10.9187	5.47e-05
State1 (D4 vs. D0)	MA1632.1	ATF2	DOWN	TF_bZIP	ADD3	DOWN	10.9024	5.52e-05
State1 (D4 vs. D0)	MA1632.1	ATF2	DOWN	TF_bZIP	GAS7	UP	10.8943	5.56e-05
State1 (D4 vs. D0)	MA1632.1	ATF2	DOWN	TF_bZIP	ACAN	DOWN	10.8862	5.57e-05
State1 (D4 vs. D0)	MA1632.1	ATF2	DOWN	TF_bZIP	ZBTB48	UP	10.8699	5.62e-05
State1 (D4 vs. D0)	MA1632.1	ATF2	DOWN	TF_bZIP	ZXDC	UP	10.8699	5.62e-05
State1 (D4 vs. D0)	MA1632.1	ATF2	DOWN	TF_bZIP	RORA	DOWN	10.8699	5.62e-05
State1 (D4 vs. D0)	MA1632.1	ATF2	DOWN	TF_bZIP	CD86	DOWN	10.8618	5.66e-05
State1 (D4 vs. D0)	MA1632.1	ATF2	DOWN	TF_bZIP	RALGAPA1	DOWN	10.8618	5.66e-05
State1 (D4 vs. D0)	MA1632.1	ATF2	DOWN	TF_bZIP	MDGA2	DOWN	10.8537	5.68e-05
State1 (D4 vs. D0)	MA1632.1	ATF2	DOWN	TF_bZIP	AGO2	UP	10.8374	5.73e-05
State1 (D4 vs. D0)	MA1632.1	ATF2	DOWN	TF_bZIP	MAPK13	UP	10.8374	5.73e-05
State1 (D4 vs. D0)	MA1632.1	ATF2	DOWN	TF_bZIP	ZNF667	DOWN	10.8374	5.73e-05
State1 (D4 vs. D0)	MA1632.1	ATF2	DOWN	TF_bZIP	EPHA10	UP	10.8374	5.73e-05
State1 (D4 vs. D0)	MA1632.1	ATF2	DOWN	TF_bZIP	AUP1	UP	10.8374	5.73e-05
State1 (D4 vs. D0)	MA1632.1	ATF2	DOWN	TF_bZIP	EFR3A	DOWN	10.8374	5.73e-05
State1 (D4 vs. D0)	MA1632.1	ATF2	DOWN	TF_bZIP	HMMR	DOWN	10.8211	5.79e-05
State1 (D4 vs. D0)	MA1632.1	ATF2	DOWN	TF_bZIP	MGAT3	UP	10.8211	5.79e-05
State1 (D4 vs. D0)	MA1632.1	ATF2	DOWN	TF_bZIP	FNIP1	DOWN	10.813	5.82e-05
State1 (D4 vs. D0)	MA1632.1	ATF2	DOWN	TF_bZIP	TBL3	UP	10.8049	5.85e-05
State1 (D4 vs. D0)	MA1632.1	ATF2	DOWN	TF_bZIP	EYA1	DOWN	10.8049	5.85e-05
State1 (D4 vs. D0)	MA1632.1	ATF2	DOWN	TF_bZIP	CLK4	DOWN	10.8049	5.85e-05
State1 (D4 vs. D0)	MA1632.1	ATF2	DOWN	TF_bZIP	COX6A1	UP	10.7805	5.93e-05
State1 (D4 vs. D0)	MA1632.1	ATF2	DOWN	TF_bZIP	RECQL	DOWN	10.7724	5.97e-05
State1 (D4 vs. D0)	MA1632.1	ATF2	DOWN	TF_bZIP	CRYBG3	DOWN	10.7642	6.01e-05
State1 (D4 vs. D0)	MA1632.1	ATF2	DOWN	TF_bZIP	BCAS1	DOWN	10.7642	6.01e-05
State1 (D4 vs. D0)	MA1632.1	ATF2	DOWN	TF_bZIP	TRIM14	UP	10.7561	6.04e-05
State1 (D4 vs. D0)	MA1632.1	ATF2	DOWN	TF_bZIP	SCFD1	DOWN	10.748	6.07e-05
State1 (D4 vs. D0)	MA1632.1	ATF2	DOWN	TF_bZIP	ZXDC	UP	10.748	6.07e-05
State1 (D4 vs. D0)	MA1632.1	ATF2	DOWN	TF_bZIP	AGO2	UP	10.7398	6.1e-05
State1 (D4 vs. D0)	MA1632.1	ATF2	DOWN	TF_bZIP	ANTXR1	DOWN	10.7317	6.14e-05
State1 (D4 vs. D0)	MA1632.1	ATF2	DOWN	TF_bZIP	RASSF8	DOWN	10.7317	6.14e-05
State1 (D4 vs. D0)	MA1632.1	ATF2	DOWN	TF_bZIP	CREB5	DOWN	10.7236	6.17e-05
State1 (D4 vs. D0)	MA1632.1	ATF2	DOWN	TF_bZIP	RAB27B	DOWN	10.7154	6.2e-05
State1 (D4 vs. D0)	MA1632.1	ATF2	DOWN	TF_bZIP	TAF1D	DOWN	10.7154	6.2e-05
State1 (D4 vs. D0)	MA1632.1	ATF2	DOWN	TF_bZIP	MON2	DOWN	10.7073	6.24e-05
State1 (D4 vs. D0)	MA1632.1	ATF2	DOWN	TF_bZIP	PTPRD	DOWN	10.6992	6.27e-05
State1 (D4 vs. D0)	MA1632.1	ATF2	DOWN	TF_bZIP	RC3H2	DOWN	10.6992	6.27e-05
State1 (D4 vs. D0)	MA1632.1	ATF2	DOWN	TF_bZIP	MRAP2	DOWN	10.6911	6.29e-05
State1 (D4 vs. D0)	MA1632.1	ATF2	DOWN	TF_bZIP	IKBKB	UP	10.6829	6.32e-05
State1 (D4 vs. D0)	MA1632.1	ATF2	DOWN	TF_bZIP	ASXL3	DOWN	10.6829	6.32e-05
State1 (D4 vs. D0)	MA1632.1	ATF2	DOWN	TF_bZIP	EFCAB7	DOWN	10.6748	6.35e-05
State1 (D4 vs. D0)	MA1632.1	ATF2	DOWN	TF_bZIP	TCF12	DOWN	10.6667	6.38e-05
State1 (D4 vs. D0)	MA1632.1	ATF2	DOWN	TF_bZIP	ERG	DOWN	10.6667	6.38e-05
State1 (D4 vs. D0)	MA1632.1	ATF2	DOWN	TF_bZIP	TBC1D15	DOWN	10.6667	6.38e-05
State1 (D4 vs. D0)	MA1632.1	ATF2	DOWN	TF_bZIP	CDH12	DOWN	10.6585	6.43e-05
State1 (D4 vs. D0)	MA1632.1	ATF2	DOWN	TF_bZIP	MRAP2	DOWN	10.6585	6.43e-05
State1 (D4 vs. D0)	MA1632.1	ATF2	DOWN	TF_bZIP	EIF2AK3	DOWN	10.6585	6.43e-05
State1 (D4 vs. D0)	MA1632.1	ATF2	DOWN	TF_bZIP	SMARCA5	DOWN	10.6585	6.43e-05
State1 (D4 vs. D0)	MA1632.1	ATF2	DOWN	TF_bZIP	EFCAB7	DOWN	10.6504	6.47e-05
State1 (D4 vs. D0)	MA1632.1	ATF2	DOWN	TF_bZIP	ANGPTL1	DOWN	10.6504	6.47e-05
State1 (D4 vs. D0)	MA1632.1	ATF2	DOWN	TF_bZIP	SUV39H2	DOWN	10.6423	6.49e-05
State1 (D4 vs. D0)	MA1632.1	ATF2	DOWN	TF_bZIP	SMG1	DOWN	10.6423	6.49e-05
State1 (D4 vs. D0)	MA1632.1	ATF2	DOWN	TF_bZIP	PEF1	UP	10.6423	6.49e-05
State1 (D4 vs. D0)	MA1632.1	ATF2	DOWN	TF_bZIP	DMP1	DOWN	10.6341	6.53e-05
State1 (D4 vs. D0)	MA1632.1	ATF2	DOWN	TF_bZIP	STAG2	DOWN	10.626	6.56e-05
State1 (D4 vs. D0)	MA1632.1	ATF2	DOWN	TF_bZIP	DEPTOR	DOWN	10.626	6.56e-05
State1 (D4 vs. D0)	MA1632.1	ATF2	DOWN	TF_bZIP	ERRFI1	UP	10.6098	6.62e-05
State1 (D4 vs. D0)	MA1632.1	ATF2	DOWN	TF_bZIP	COL25A1	DOWN	10.6016	6.66e-05
State1 (D4 vs. D0)	MA1632.1	ATF2	DOWN	TF_bZIP	STK17B	DOWN	10.6016	6.66e-05
State1 (D4 vs. D0)	MA1632.1	ATF2	DOWN	TF_bZIP	DMP1	DOWN	10.5854	6.73e-05
State1 (D4 vs. D0)	MA1632.1	ATF2	DOWN	TF_bZIP	SREK1	DOWN	10.5854	6.73e-05
State1 (D4 vs. D0)	MA1632.1	ATF2	DOWN	TF_bZIP	GPRC5A	UP	10.5772	6.76e-05
State1 (D4 vs. D0)	MA1632.1	ATF2	DOWN	TF_bZIP	BBS1	UP	10.5691	6.79e-05
State1 (D4 vs. D0)	MA1632.1	ATF2	DOWN	TF_bZIP	IKBKB	UP	10.5691	6.79e-05
State1 (D4 vs. D0)	MA1632.1	ATF2	DOWN	TF_bZIP	ASXL3	DOWN	10.5691	6.79e-05
State1 (D4 vs. D0)	MA1632.1	ATF2	DOWN	TF_bZIP	NAA15	DOWN	10.5691	6.79e-05
State1 (D4 vs. D0)	MA1632.1	ATF2	DOWN	TF_bZIP	ANGPT1	DOWN	10.5691	6.79e-05
State1 (D4 vs. D0)	MA1632.1	ATF2	DOWN	TF_bZIP	BRCA2	DOWN	10.561	6.83e-05
State1 (D4 vs. D0)	MA1632.1	ATF2	DOWN	TF_bZIP	AHR	DOWN	10.561	6.83e-05
State1 (D4 vs. D0)	MA1632.1	ATF2	DOWN	TF_bZIP	IGF1	DOWN	10.5528	6.85e-05
State1 (D4 vs. D0)	MA1632.1	ATF2	DOWN	TF_bZIP	TRMT13	DOWN	10.5528	6.85e-05
State1 (D4 vs. D0)	MA1632.1	ATF2	DOWN	TF_bZIP	ACACB	UP	10.5528	6.85e-05
State1 (D4 vs. D0)	MA1632.1	ATF2	DOWN	TF_bZIP	HOXD11	UP	10.5447	6.88e-05
State1 (D4 vs. D0)	MA1632.1	ATF2	DOWN	TF_bZIP	PPM1L	DOWN	10.5366	6.92e-05
State1 (D4 vs. D0)	MA1632.1	ATF2	DOWN	TF_bZIP	HNRNPA2B1	DOWN	10.5366	6.92e-05
State1 (D4 vs. D0)	MA1632.1	ATF2	DOWN	TF_bZIP	RECQL	DOWN	10.5366	6.92e-05
State1 (D4 vs. D0)	MA1632.1	ATF2	DOWN	TF_bZIP	IKZF2	DOWN	10.5285	6.95e-05
State1 (D4 vs. D0)	MA1632.1	ATF2	DOWN	TF_bZIP	TOPBP1	DOWN	10.5285	6.95e-05
State1 (D4 vs. D0)	MA1632.1	ATF2	DOWN	TF_bZIP	RAB1A	DOWN	10.5285	6.95e-05
State1 (D4 vs. D0)	MA1632.1	ATF2	DOWN	TF_bZIP	ATP11C	DOWN	10.5285	6.95e-05
State1 (D4 vs. D0)	MA1632.1	ATF2	DOWN	TF_bZIP	BSDC1	UP	10.5285	6.95e-05
State1 (D4 vs. D0)	MA1632.1	ATF2	DOWN	TF_bZIP	SMC3	DOWN	10.5203	6.97e-05
State1 (D4 vs. D0)	MA1632.1	ATF2	DOWN	TF_bZIP	RABGGTA	UP	10.5203	6.97e-05
State1 (D4 vs. D0)	MA1632.1	ATF2	DOWN	TF_bZIP	NDUFA5	DOWN	10.5203	6.97e-05
State1 (D4 vs. D0)	MA1632.1	ATF2	DOWN	TF_bZIP	PEF1	UP	10.5203	6.97e-05
State1 (D4 vs. D0)	MA1632.1	ATF2	DOWN	TF_bZIP	PIK3C3	DOWN	10.5122	7.01e-05
State1 (D4 vs. D0)	MA1632.1	ATF2	DOWN	TF_bZIP	EFR3A	DOWN	10.5041	7.05e-05
State1 (D4 vs. D0)	MA1632.1	ATF2	DOWN	TF_bZIP	PTAR1	DOWN	10.5041	7.05e-05
State1 (D4 vs. D0)	MA1632.1	ATF2	DOWN	TF_bZIP	MAP2	DOWN	10.4878	7.13e-05
State1 (D4 vs. D0)	MA1632.1	ATF2	DOWN	TF_bZIP	CENPA	DOWN	10.4878	7.13e-05
State1 (D4 vs. D0)	MA1632.1	ATF2	DOWN	TF_bZIP	PAK4	UP	10.4797	7.18e-05
State1 (D4 vs. D0)	MA1632.1	ATF2	DOWN	TF_bZIP	UACA	DOWN	10.4797	7.18e-05
State1 (D4 vs. D0)	MA1632.1	ATF2	DOWN	TF_bZIP	TRA2A	DOWN	10.4797	7.18e-05
State1 (D4 vs. D0)	MA1632.1	ATF2	DOWN	TF_bZIP	CCT5	UP	10.4797	7.18e-05
State1 (D4 vs. D0)	MA1632.1	ATF2	DOWN	TF_bZIP	PPIP5K2	DOWN	10.4797	7.18e-05
State1 (D4 vs. D0)	MA1632.1	ATF2	DOWN	TF_bZIP	GHR	DOWN	10.4715	7.22e-05
State1 (D4 vs. D0)	MA1632.1	ATF2	DOWN	TF_bZIP	RAD51	DOWN	10.4634	7.26e-05
State1 (D4 vs. D0)	MA1632.1	ATF2	DOWN	TF_bZIP	GXYLT2	DOWN	10.4634	7.26e-05
State1 (D4 vs. D0)	MA1632.1	ATF2	DOWN	TF_bZIP	ARMC10	DOWN	10.4553	7.3e-05
State1 (D4 vs. D0)	MA1632.1	ATF2	DOWN	TF_bZIP	RBMS3	DOWN	10.4553	7.3e-05
State1 (D4 vs. D0)	MA1632.1	ATF2	DOWN	TF_bZIP	FGF12	DOWN	10.4472	7.34e-05
State1 (D4 vs. D0)	MA1632.1	ATF2	DOWN	TF_bZIP	RNF157	UP	10.439	7.39e-05
State1 (D4 vs. D0)	MA1632.1	ATF2	DOWN	TF_bZIP	RANBP3L	DOWN	10.439	7.39e-05
State1 (D4 vs. D0)	MA1632.1	ATF2	DOWN	TF_bZIP	EXOC6	DOWN	10.439	7.39e-05
State1 (D4 vs. D0)	MA1632.1	ATF2	DOWN	TF_bZIP	AAR2	UP	10.439	7.39e-05
State1 (D4 vs. D0)	MA1632.1	ATF2	DOWN	TF_bZIP	JAK2	DOWN	10.439	7.39e-05
State1 (D4 vs. D0)	MA1632.1	ATF2	DOWN	TF_bZIP	ANTXR1	DOWN	10.4309	7.43e-05
State1 (D4 vs. D0)	MA1632.1	ATF2	DOWN	TF_bZIP	TUSC3	DOWN	10.4309	7.43e-05
State1 (D4 vs. D0)	MA1632.1	ATF2	DOWN	TF_bZIP	ARFIP1	DOWN	10.4309	7.43e-05
State1 (D4 vs. D0)	MA1632.1	ATF2	DOWN	TF_bZIP	SYNE2	DOWN	10.4309	7.43e-05
State1 (D4 vs. D0)	MA1632.1	ATF2	DOWN	TF_bZIP	DLG2	DOWN	10.4228	7.46e-05
State1 (D4 vs. D0)	MA1632.1	ATF2	DOWN	TF_bZIP	PGAP1	DOWN	10.4228	7.46e-05
State1 (D4 vs. D0)	MA1632.1	ATF2	DOWN	TF_bZIP	NCAPG2	DOWN	10.4146	7.49e-05
State1 (D4 vs. D0)	MA1632.1	ATF2	DOWN	TF_bZIP	FAM133A	DOWN	10.4065	7.52e-05
State1 (D4 vs. D0)	MA1632.1	ATF2	DOWN	TF_bZIP	AUP1	UP	10.4065	7.52e-05
State1 (D4 vs. D0)	MA1632.1	ATF2	DOWN	TF_bZIP	FYTTD1	DOWN	10.4065	7.52e-05
State1 (D4 vs. D0)	MA1632.1	ATF2	DOWN	TF_bZIP	SUV39H2	DOWN	10.4065	7.52e-05
State1 (D4 vs. D0)	MA1632.1	ATF2	DOWN	TF_bZIP	CHD9	DOWN	10.3821	7.61e-05
State1 (D4 vs. D0)	MA1632.1	ATF2	DOWN	TF_bZIP	STXBP3	DOWN	10.3821	7.61e-05
State1 (D4 vs. D0)	MA1632.1	ATF2	DOWN	TF_bZIP	KIAA1217	DOWN	10.3821	7.61e-05
State1 (D4 vs. D0)	MA1632.1	ATF2	DOWN	TF_bZIP	NGEF	UP	10.3821	7.61e-05
State1 (D4 vs. D0)	MA1632.1	ATF2	DOWN	TF_bZIP	MAMLD1	UP	10.3577	7.71e-05
State1 (D4 vs. D0)	MA1632.1	ATF2	DOWN	TF_bZIP	MMRN2	DOWN	10.3577	7.71e-05
State1 (D4 vs. D0)	MA1632.1	ATF2	DOWN	TF_bZIP	MMP13	DOWN	10.3415	7.79e-05
State1 (D4 vs. D0)	MA1632.1	ATF2	DOWN	TF_bZIP	THOP1	UP	10.3415	7.79e-05
State1 (D4 vs. D0)	MA1632.1	ATF2	DOWN	TF_bZIP	FAM193B	UP	10.3415	7.79e-05
State1 (D4 vs. D0)	MA1632.1	ATF2	DOWN	TF_bZIP	SLX4	UP	10.3333	7.81e-05
State1 (D4 vs. D0)	MA1632.1	ATF2	DOWN	TF_bZIP	STAG2	DOWN	10.3252	7.86e-05
State1 (D4 vs. D0)	MA1632.1	ATF2	DOWN	TF_bZIP	CTSO	DOWN	10.3252	7.86e-05
State1 (D4 vs. D0)	MA1632.1	ATF2	DOWN	TF_bZIP	NDUFA5	DOWN	10.3171	7.91e-05
State1 (D4 vs. D0)	MA1632.1	ATF2	DOWN	TF_bZIP	SLC7A2	DOWN	10.3171	7.91e-05
State1 (D4 vs. D0)	MA1632.1	ATF2	DOWN	TF_bZIP	TTC3	DOWN	10.3089	7.95e-05
State1 (D4 vs. D0)	MA1632.1	ATF2	DOWN	TF_bZIP	ASB6	UP	10.3008	7.99e-05
State1 (D4 vs. D0)	MA1632.1	ATF2	DOWN	TF_bZIP	PIK3R1	DOWN	10.3008	7.99e-05
State1 (D4 vs. D0)	MA1632.1	ATF2	DOWN	TF_bZIP	CLK2	UP	10.2927	8.03e-05
State1 (D4 vs. D0)	MA1632.1	ATF2	DOWN	TF_bZIP	COPS3	UP	10.2927	8.03e-05
State1 (D4 vs. D0)	MA1632.1	ATF2	DOWN	TF_bZIP	IFI44L	DOWN	10.2764	8.14e-05
State1 (D4 vs. D0)	MA1632.1	ATF2	DOWN	TF_bZIP	ZNF638	DOWN	10.2764	8.14e-05
State1 (D4 vs. D0)	MA1632.1	ATF2	DOWN	TF_bZIP	ANTXR1	DOWN	10.2764	8.14e-05
State1 (D4 vs. D0)	MA1632.1	ATF2	DOWN	TF_bZIP	PDE1A	DOWN	10.2764	8.14e-05
State1 (D4 vs. D0)	MA1632.1	ATF2	DOWN	TF_bZIP	DAGLB	UP	10.2683	8.17e-05
State1 (D4 vs. D0)	MA1632.1	ATF2	DOWN	TF_bZIP	RHCG	UP	10.2683	8.17e-05
State1 (D4 vs. D0)	MA1632.1	ATF2	DOWN	TF_bZIP	RCN2	DOWN	10.2602	8.2e-05
State1 (D4 vs. D0)	MA1632.1	ATF2	DOWN	TF_bZIP	BORCS7	DOWN	10.2602	8.2e-05
State1 (D4 vs. D0)	MA1632.1	ATF2	DOWN	TF_bZIP	CXCL8	UP	10.2602	8.2e-05
State1 (D4 vs. D0)	MA1632.1	ATF2	DOWN	TF_bZIP	NCOA7	DOWN	10.252	8.24e-05
State1 (D4 vs. D0)	MA1632.1	ATF2	DOWN	TF_bZIP	CCDC80	DOWN	10.252	8.24e-05
State1 (D4 vs. D0)	MA1632.1	ATF2	DOWN	TF_bZIP	CHD9	DOWN	10.2439	8.28e-05
State1 (D4 vs. D0)	MA1632.1	ATF2	DOWN	TF_bZIP	NDUFA5	DOWN	10.2439	8.28e-05
State1 (D4 vs. D0)	MA1632.1	ATF2	DOWN	TF_bZIP	GDI1	UP	10.2439	8.28e-05
State1 (D4 vs. D0)	MA1632.1	ATF2	DOWN	TF_bZIP	LMCD1	DOWN	10.2439	8.28e-05
State1 (D4 vs. D0)	MA1632.1	ATF2	DOWN	TF_bZIP	IFIT1	DOWN	10.2358	8.32e-05
State1 (D4 vs. D0)	MA1632.1	ATF2	DOWN	TF_bZIP	AFF4	DOWN	10.2276	8.37e-05
State1 (D4 vs. D0)	MA1632.1	ATF2	DOWN	TF_bZIP	IFT81	DOWN	10.2276	8.37e-05
State1 (D4 vs. D0)	MA1632.1	ATF2	DOWN	TF_bZIP	SPP1	UP	10.2276	8.37e-05
State1 (D4 vs. D0)	MA1632.1	ATF2	DOWN	TF_bZIP	ZNF341	UP	10.2195	8.42e-05
State1 (D4 vs. D0)	MA1632.1	ATF2	DOWN	TF_bZIP	NRCAM	DOWN	10.2195	8.42e-05
State1 (D4 vs. D0)	MA1632.1	ATF2	DOWN	TF_bZIP	GEN1	DOWN	10.2195	8.42e-05
State1 (D4 vs. D0)	MA1632.1	ATF2	DOWN	TF_bZIP	LTBR	UP	10.2195	8.42e-05
State1 (D4 vs. D0)	MA1632.1	ATF2	DOWN	TF_bZIP	TMEM54	UP	10.2033	8.49e-05
State1 (D4 vs. D0)	MA1632.1	ATF2	DOWN	TF_bZIP	BCL11A	DOWN	10.1951	8.53e-05
State1 (D4 vs. D0)	MA1632.1	ATF2	DOWN	TF_bZIP	MYEF2	DOWN	10.1951	8.53e-05
State1 (D4 vs. D0)	MA1632.1	ATF2	DOWN	TF_bZIP	ANGPTL1	DOWN	10.1951	8.53e-05
State1 (D4 vs. D0)	MA1632.1	ATF2	DOWN	TF_bZIP	NOP16	UP	10.1951	8.53e-05
State1 (D4 vs. D0)	MA1632.1	ATF2	DOWN	TF_bZIP	LOXL1	UP	10.1951	8.53e-05
State1 (D4 vs. D0)	MA1632.1	ATF2	DOWN	TF_bZIP	CBX6	UP	10.187	8.57e-05
State1 (D4 vs. D0)	MA1632.1	ATF2	DOWN	TF_bZIP	HHIP	DOWN	10.187	8.57e-05
State1 (D4 vs. D0)	MA1632.1	ATF2	DOWN	TF_bZIP	DLG2	DOWN	10.187	8.57e-05
State1 (D4 vs. D0)	MA1632.1	ATF2	DOWN	TF_bZIP	MLANA	UP	10.1789	8.61e-05
State1 (D4 vs. D0)	MA1632.1	ATF2	DOWN	TF_bZIP	WDR17	DOWN	10.1789	8.61e-05
State1 (D4 vs. D0)	MA1632.1	ATF2	DOWN	TF_bZIP	CWF19L2	DOWN	10.1789	8.61e-05
State1 (D4 vs. D0)	MA1632.1	ATF2	DOWN	TF_bZIP	NCAPG2	DOWN	10.1789	8.61e-05
State1 (D4 vs. D0)	MA1632.1	ATF2	DOWN	TF_bZIP	MAGT1	DOWN	10.1626	8.7e-05
State1 (D4 vs. D0)	MA1632.1	ATF2	DOWN	TF_bZIP	NES	DOWN	10.1545	8.74e-05
State1 (D4 vs. D0)	MA1632.1	ATF2	DOWN	TF_bZIP	TTLL7	DOWN	10.1545	8.74e-05
State1 (D4 vs. D0)	MA1632.1	ATF2	DOWN	TF_bZIP	NEDD1	DOWN	10.1545	8.74e-05
State1 (D4 vs. D0)	MA1632.1	ATF2	DOWN	TF_bZIP	KIF14	DOWN	10.1545	8.74e-05
State1 (D4 vs. D0)	MA1632.1	ATF2	DOWN	TF_bZIP	ZNF25	DOWN	10.1545	8.74e-05
State1 (D4 vs. D0)	MA1632.1	ATF2	DOWN	TF_bZIP	OAS1	DOWN	10.1545	8.74e-05
State1 (D4 vs. D0)	MA1632.1	ATF2	DOWN	TF_bZIP	PALD1	UP	10.1545	8.74e-05
State1 (D4 vs. D0)	MA1632.1	ATF2	DOWN	TF_bZIP	TSNAX	DOWN	10.1545	8.74e-05
State1 (D4 vs. D0)	MA1632.1	ATF2	DOWN	TF_bZIP	LPP	DOWN	10.1463	8.78e-05
State1 (D4 vs. D0)	MA1632.1	ATF2	DOWN	TF_bZIP	CTSL	UP	10.1382	8.82e-05
State1 (D4 vs. D0)	MA1632.1	ATF2	DOWN	TF_bZIP	UTRN	DOWN	10.1301	8.86e-05
State1 (D4 vs. D0)	MA1632.1	ATF2	DOWN	TF_bZIP	LRP2BP	DOWN	10.1301	8.86e-05
State1 (D4 vs. D0)	MA1632.1	ATF2	DOWN	TF_bZIP	ADCK1	UP	10.1301	8.86e-05
State1 (D4 vs. D0)	MA1632.1	ATF2	DOWN	TF_bZIP	RRP7A	UP	10.122	8.9e-05
State1 (D4 vs. D0)	MA1632.1	ATF2	DOWN	TF_bZIP	RUNX1	DOWN	10.122	8.9e-05
State1 (D4 vs. D0)	MA1632.1	ATF2	DOWN	TF_bZIP	IFT81	DOWN	10.1138	8.95e-05
State1 (D4 vs. D0)	MA1632.1	ATF2	DOWN	TF_bZIP	DCAF15	UP	10.1138	8.95e-05
State1 (D4 vs. D0)	MA1632.1	ATF2	DOWN	TF_bZIP	ALG3	UP	10.1057	8.99e-05
State1 (D4 vs. D0)	MA1632.1	ATF2	DOWN	TF_bZIP	CLIC4	DOWN	10.1057	8.99e-05
State1 (D4 vs. D0)	MA1632.1	ATF2	DOWN	TF_bZIP	BCL11A	DOWN	10.1057	8.99e-05
State1 (D4 vs. D0)	MA1632.1	ATF2	DOWN	TF_bZIP	ROBO1	DOWN	10.0976	9.02e-05
State1 (D4 vs. D0)	MA1632.1	ATF2	DOWN	TF_bZIP	MTERF1	DOWN	10.0976	9.02e-05
State1 (D4 vs. D0)	MA1632.1	ATF2	DOWN	TF_bZIP	PDE4B	UP	10.0976	9.02e-05
State1 (D4 vs. D0)	MA1632.1	ATF2	DOWN	TF_bZIP	ANP32E	DOWN	10.0894	9.07e-05
State1 (D4 vs. D0)	MA1632.1	ATF2	DOWN	TF_bZIP	KIF11	DOWN	10.0894	9.07e-05
State1 (D4 vs. D0)	MA1632.1	ATF2	DOWN	TF_bZIP	LTBP2	DOWN	10.0813	9.11e-05
State1 (D4 vs. D0)	MA1632.1	ATF2	DOWN	TF_bZIP	EFR3A	DOWN	10.0732	9.15e-05
State1 (D4 vs. D0)	MA1632.1	ATF2	DOWN	TF_bZIP	ABHD16A	UP	10.0732	9.15e-05
State1 (D4 vs. D0)	MA1632.1	ATF2	DOWN	TF_bZIP	LIN7C	DOWN	10.065	9.18e-05
State1 (D4 vs. D0)	MA1632.1	ATF2	DOWN	TF_bZIP	TMEM45A	DOWN	10.065	9.18e-05
State1 (D4 vs. D0)	MA1632.1	ATF2	DOWN	TF_bZIP	DBNDD2	UP	10.0569	9.23e-05
State1 (D4 vs. D0)	MA1632.1	ATF2	DOWN	TF_bZIP	VAC14	UP	10.0569	9.23e-05
State1 (D4 vs. D0)	MA1632.1	ATF2	DOWN	TF_bZIP	ZNF395	UP	10.0569	9.23e-05
State1 (D4 vs. D0)	MA1632.1	ATF2	DOWN	TF_bZIP	MINDY1	UP	10.0569	9.23e-05
State1 (D4 vs. D0)	MA1632.1	ATF2	DOWN	TF_bZIP	ATP8A1	DOWN	10.0569	9.23e-05
State1 (D4 vs. D0)	MA1632.1	ATF2	DOWN	TF_bZIP	EYA4	DOWN	10.0569	9.23e-05
State1 (D4 vs. D0)	MA1632.1	ATF2	DOWN	TF_bZIP	ABI3BP	DOWN	10.0569	9.23e-05
State1 (D4 vs. D0)	MA1632.1	ATF2	DOWN	TF_bZIP	UACA	DOWN	10.0488	9.28e-05
State1 (D4 vs. D0)	MA1632.1	ATF2	DOWN	TF_bZIP	TMEM263	DOWN	10.0488	9.28e-05
State1 (D4 vs. D0)	MA1632.1	ATF2	DOWN	TF_bZIP	LCORL	DOWN	10.0488	9.28e-05
State1 (D4 vs. D0)	MA1632.1	ATF2	DOWN	TF_bZIP	NDC80	DOWN	10.0488	9.28e-05
State1 (D4 vs. D0)	MA1632.1	ATF2	DOWN	TF_bZIP	CLN8	UP	10.0407	9.34e-05
State1 (D4 vs. D0)	MA1632.1	ATF2	DOWN	TF_bZIP	IGF1	DOWN	10.0407	9.34e-05
State1 (D4 vs. D0)	MA1632.1	ATF2	DOWN	TF_bZIP	MTFR2	DOWN	10.0407	9.34e-05
State1 (D4 vs. D0)	MA1632.1	ATF2	DOWN	TF_bZIP	CEP83	DOWN	10.0407	9.34e-05
State1 (D4 vs. D0)	MA1632.1	ATF2	DOWN	TF_bZIP	SOX5	DOWN	10.0407	9.34e-05
State1 (D4 vs. D0)	MA1632.1	ATF2	DOWN	TF_bZIP	PDE4C	UP	10.0325	9.39e-05
State1 (D4 vs. D0)	MA1632.1	ATF2	DOWN	TF_bZIP	VPS54	DOWN	10.0325	9.39e-05
State1 (D4 vs. D0)	MA1632.1	ATF2	DOWN	TF_bZIP	CHMP2A	UP	10.0244	9.44e-05
State1 (D4 vs. D0)	MA1632.1	ATF2	DOWN	TF_bZIP	GNPDA2	DOWN	10.0244	9.44e-05
State1 (D4 vs. D0)	MA1632.1	ATF2	DOWN	TF_bZIP	TMEM68	DOWN	10.0081	9.55e-05
State1 (D4 vs. D0)	MA1632.1	ATF2	DOWN	TF_bZIP	LMCD1	DOWN	10.0081	9.55e-05
State1 (D4 vs. D0)	MA1632.1	ATF2	DOWN	TF_bZIP	SLC35B2	UP	10	9.58e-05
State1 (D4 vs. D0)	MA1632.1	ATF2	DOWN	TF_bZIP	SERPINF1	DOWN	10	9.58e-05
State1 (D4 vs. D0)	MA1632.1	ATF2	DOWN	TF_bZIP	PTX4	UP	9.99187	9.63e-05
State1 (D4 vs. D0)	MA1632.1	ATF2	DOWN	TF_bZIP	BCKDHA	UP	9.99187	9.63e-05
State1 (D4 vs. D0)	MA1632.1	ATF2	DOWN	TF_bZIP	TTBK2	DOWN	9.98374	9.69e-05
State1 (D4 vs. D0)	MA1632.1	ATF2	DOWN	TF_bZIP	GEN1	DOWN	9.98374	9.69e-05
State1 (D4 vs. D0)	MA1632.1	ATF2	DOWN	TF_bZIP	DUS3L	UP	9.98374	9.69e-05
State1 (D4 vs. D0)	MA1632.1	ATF2	DOWN	TF_bZIP	HNRNPA2B1	DOWN	9.97561	9.73e-05
State1 (D4 vs. D0)	MA1632.1	ATF2	DOWN	TF_bZIP	IMP4	UP	9.97561	9.73e-05
State1 (D4 vs. D0)	MA1632.1	ATF2	DOWN	TF_bZIP	UGGT1	DOWN	9.96748	9.77e-05
State1 (D4 vs. D0)	MA1632.1	ATF2	DOWN	TF_bZIP	NDNF	DOWN	9.95935	9.82e-05
State1 (D4 vs. D0)	MA1632.1	ATF2	DOWN	TF_bZIP	CALM2	DOWN	9.95935	9.82e-05
State1 (D4 vs. D0)	MA1632.1	ATF2	DOWN	TF_bZIP	ANKRD42	DOWN	9.95935	9.82e-05
State1 (D4 vs. D0)	MA1632.1	ATF2	DOWN	TF_bZIP	RAPGEF4	UP	9.95935	9.82e-05
State1 (D4 vs. D0)	MA1632.1	ATF2	DOWN	TF_bZIP	TFPT	UP	9.95122	9.86e-05
State1 (D4 vs. D0)	MA1632.1	ATF2	DOWN	TF_bZIP	MMACHC	UP	9.94309	9.9e-05
State1 (D4 vs. D0)	MA1632.1	ATF2	DOWN	TF_bZIP	RBPMS2	UP	9.94309	9.9e-05
State1 (D4 vs. D0)	MA1632.1	ATF2	DOWN	TF_bZIP	TANGO6	UP	9.94309	9.9e-05
State1 (D4 vs. D0)	MA1632.1	ATF2	DOWN	TF_bZIP	ABCC2	UP	9.94309	9.9e-05
State1 (D4 vs. D0)	MA1632.1	ATF2	DOWN	TF_bZIP	EPHA2	UP	9.93496	9.93e-05
State1 (D4 vs. D0)	MA1633.2	BACH1	DOWN	TF_bZIP	GXYLT1	DOWN	16.2766	4.91e-06
State1 (D4 vs. D0)	MA1633.2	BACH1	DOWN	TF_bZIP	SHC4	UP	16.2766	4.91e-06
State1 (D4 vs. D0)	MA1633.2	BACH1	DOWN	TF_bZIP	SPON1	DOWN	16.2766	4.91e-06
State1 (D4 vs. D0)	MA1633.2	BACH1	DOWN	TF_bZIP	HERC6	DOWN	16.2766	4.91e-06
State1 (D4 vs. D0)	MA1633.2	BACH1	DOWN	TF_bZIP	GPRC5A	UP	16.2766	4.91e-06
State1 (D4 vs. D0)	MA1633.2	BACH1	DOWN	TF_bZIP	MIER1	DOWN	16.2766	4.91e-06
State1 (D4 vs. D0)	MA1633.2	BACH1	DOWN	TF_bZIP	NBEA	DOWN	16.2766	4.91e-06
State1 (D4 vs. D0)	MA1633.2	BACH1	DOWN	TF_bZIP	MYB	UP	16.2766	4.91e-06
State1 (D4 vs. D0)	MA1633.2	BACH1	DOWN	TF_bZIP	RPN2	DOWN	16.2766	4.91e-06
State1 (D4 vs. D0)	MA1633.2	BACH1	DOWN	TF_bZIP	STOX2	DOWN	16.2766	4.91e-06
State1 (D4 vs. D0)	MA1633.2	BACH1	DOWN	TF_bZIP	SEC24D	DOWN	16.2766	4.91e-06
State1 (D4 vs. D0)	MA1633.2	BACH1	DOWN	TF_bZIP	SMOC1	DOWN	16.2766	4.91e-06
State1 (D4 vs. D0)	MA1633.2	BACH1	DOWN	TF_bZIP	INPP5F	DOWN	16.2766	4.91e-06
State1 (D4 vs. D0)	MA1633.2	BACH1	DOWN	TF_bZIP	BCS1L	UP	16.2766	4.91e-06
State1 (D4 vs. D0)	MA1633.2	BACH1	DOWN	TF_bZIP	PPHLN1	DOWN	16.2766	4.91e-06
State1 (D4 vs. D0)	MA1633.2	BACH1	DOWN	TF_bZIP	SH3RF2	UP	16.2766	4.91e-06
State1 (D4 vs. D0)	MA1633.2	BACH1	DOWN	TF_bZIP	ROR1	DOWN	16.2766	4.91e-06
State1 (D4 vs. D0)	MA1633.2	BACH1	DOWN	TF_bZIP	ZNF280C	DOWN	16.2766	4.91e-06
State1 (D4 vs. D0)	MA1633.2	BACH1	DOWN	TF_bZIP	ATP8B1	DOWN	16.2766	4.91e-06
State1 (D4 vs. D0)	MA1633.2	BACH1	DOWN	TF_bZIP	NCOA7	DOWN	16.2766	4.91e-06
State1 (D4 vs. D0)	MA1633.2	BACH1	DOWN	TF_bZIP	ACTR1B	UP	14.6809	8.94e-06
State1 (D4 vs. D0)	MA1633.2	BACH1	DOWN	TF_bZIP	CDK15	DOWN	14.6809	8.94e-06
State1 (D4 vs. D0)	MA1633.2	BACH1	DOWN	TF_bZIP	ZNF24	DOWN	14.6809	8.94e-06
State1 (D4 vs. D0)	MA1633.2	BACH1	DOWN	TF_bZIP	ADAMTSL1	DOWN	14.6809	8.94e-06
State1 (D4 vs. D0)	MA1633.2	BACH1	DOWN	TF_bZIP	SMG9	UP	14.6809	8.94e-06
State1 (D4 vs. D0)	MA1633.2	BACH1	DOWN	TF_bZIP	LGALS3	UP	14.6809	8.94e-06
State1 (D4 vs. D0)	MA1633.2	BACH1	DOWN	TF_bZIP	RAP1GAP	UP	14.6809	8.94e-06
State1 (D4 vs. D0)	MA1633.2	BACH1	DOWN	TF_bZIP	MAP1S	UP	14.6809	8.94e-06
State1 (D4 vs. D0)	MA1633.2	BACH1	DOWN	TF_bZIP	DNAAF4	DOWN	14.6809	8.94e-06
State1 (D4 vs. D0)	MA1633.2	BACH1	DOWN	TF_bZIP	TUSC3	DOWN	14.6809	8.94e-06
State1 (D4 vs. D0)	MA1633.2	BACH1	DOWN	TF_bZIP	AGPS	DOWN	14.6809	8.94e-06
State1 (D4 vs. D0)	MA1633.2	BACH1	DOWN	TF_bZIP	TEX9	DOWN	14.6809	8.94e-06
State1 (D4 vs. D0)	MA1633.2	BACH1	DOWN	TF_bZIP	TRIQK	DOWN	14.6809	8.94e-06
State1 (D4 vs. D0)	MA1633.2	BACH1	DOWN	TF_bZIP	CAPN6	DOWN	14.6809	8.94e-06
State1 (D4 vs. D0)	MA1633.2	BACH1	DOWN	TF_bZIP	ZFYVE19	UP	14.6809	8.94e-06
State1 (D4 vs. D0)	MA1633.2	BACH1	DOWN	TF_bZIP	MMP13	DOWN	14.6809	8.94e-06
State1 (D4 vs. D0)	MA1633.2	BACH1	DOWN	TF_bZIP	ACADM	DOWN	14.6809	8.94e-06
State1 (D4 vs. D0)	MA1633.2	BACH1	DOWN	TF_bZIP	NAP1L3	DOWN	14.6809	8.94e-06
State1 (D4 vs. D0)	MA1633.2	BACH1	DOWN	TF_bZIP	NAA15	DOWN	14.1915	1.3e-05
State1 (D4 vs. D0)	MA1633.2	BACH1	DOWN	TF_bZIP	TAC1	DOWN	14.1915	1.3e-05
State1 (D4 vs. D0)	MA1633.2	BACH1	DOWN	TF_bZIP	PLCG1	UP	14.1915	1.3e-05
State1 (D4 vs. D0)	MA1633.2	BACH1	DOWN	TF_bZIP	PSMB10	UP	14.1915	1.3e-05
State1 (D4 vs. D0)	MA1633.2	BACH1	DOWN	TF_bZIP	SEMA6A	UP	14.1915	1.3e-05
State1 (D4 vs. D0)	MA1633.2	BACH1	DOWN	TF_bZIP	DTX2	UP	14.1915	1.3e-05
State1 (D4 vs. D0)	MA1633.2	BACH1	DOWN	TF_bZIP	KBTBD8	DOWN	14.1915	1.3e-05
State1 (D4 vs. D0)	MA1633.2	BACH1	DOWN	TF_bZIP	ATP2C1	DOWN	14.1915	1.3e-05
State1 (D4 vs. D0)	MA1633.2	BACH1	DOWN	TF_bZIP	DHODH	UP	14.1915	1.3e-05
State1 (D4 vs. D0)	MA1633.2	BACH1	DOWN	TF_bZIP	PAK4	UP	14.1915	1.3e-05
State1 (D4 vs. D0)	MA1633.2	BACH1	DOWN	TF_bZIP	TBRG4	UP	14.1915	1.3e-05
State1 (D4 vs. D0)	MA1633.2	BACH1	DOWN	TF_bZIP	ITGA10	DOWN	14.1915	1.3e-05
State1 (D4 vs. D0)	MA1633.2	BACH1	DOWN	TF_bZIP	MECOM	DOWN	14.1915	1.3e-05
State1 (D4 vs. D0)	MA1633.2	BACH1	DOWN	TF_bZIP	PNOC	UP	14.1915	1.3e-05
State1 (D4 vs. D0)	MA1633.2	BACH1	DOWN	TF_bZIP	DCLK1	DOWN	14.1915	1.3e-05
State1 (D4 vs. D0)	MA1633.2	BACH1	DOWN	TF_bZIP	UPP1	UP	14.1915	1.3e-05
State1 (D4 vs. D0)	MA1633.2	BACH1	DOWN	TF_bZIP	DPP4	DOWN	14.1915	1.3e-05
State1 (D4 vs. D0)	MA1633.2	BACH1	DOWN	TF_bZIP	ZPBP	DOWN	14.1915	1.3e-05
State1 (D4 vs. D0)	MA1633.2	BACH1	DOWN	TF_bZIP	ZDHHC15	DOWN	14.1915	1.3e-05
State1 (D4 vs. D0)	MA1633.2	BACH1	DOWN	TF_bZIP	SLC25A42	UP	14.1915	1.3e-05
State1 (D4 vs. D0)	MA1633.2	BACH1	DOWN	TF_bZIP	NAA50	DOWN	14.1915	1.3e-05
State1 (D4 vs. D0)	MA1633.2	BACH1	DOWN	TF_bZIP	RBM39	DOWN	13.5745	1.79e-05
State1 (D4 vs. D0)	MA1633.2	BACH1	DOWN	TF_bZIP	WDR76	DOWN	13.5745	1.79e-05
State1 (D4 vs. D0)	MA1633.2	BACH1	DOWN	TF_bZIP	PCNX4	DOWN	13.5745	1.79e-05
State1 (D4 vs. D0)	MA1633.2	BACH1	DOWN	TF_bZIP	MBNL2	DOWN	13.5745	1.79e-05
State1 (D4 vs. D0)	MA1633.2	BACH1	DOWN	TF_bZIP	CDCA8	DOWN	13.5745	1.79e-05
State1 (D4 vs. D0)	MA1633.2	BACH1	DOWN	TF_bZIP	NCEH1	DOWN	13.5745	1.79e-05
State1 (D4 vs. D0)	MA1633.2	BACH1	DOWN	TF_bZIP	MINPP1	DOWN	13.5745	1.79e-05
State1 (D4 vs. D0)	MA1633.2	BACH1	DOWN	TF_bZIP	ACAP2	DOWN	13.5745	1.79e-05
State1 (D4 vs. D0)	MA1633.2	BACH1	DOWN	TF_bZIP	HECTD3	UP	13.5745	1.79e-05
State1 (D4 vs. D0)	MA1633.2	BACH1	DOWN	TF_bZIP	MPP7	DOWN	13.5745	1.79e-05
State1 (D4 vs. D0)	MA1633.2	BACH1	DOWN	TF_bZIP	GCN1	UP	13.5745	1.79e-05
State1 (D4 vs. D0)	MA1633.2	BACH1	DOWN	TF_bZIP	EXOC5	DOWN	13.5745	1.79e-05
State1 (D4 vs. D0)	MA1633.2	BACH1	DOWN	TF_bZIP	PRPSAP1	UP	13.5745	1.79e-05
State1 (D4 vs. D0)	MA1633.2	BACH1	DOWN	TF_bZIP	CMIP	UP	13.5745	1.79e-05
State1 (D4 vs. D0)	MA1633.2	BACH1	DOWN	TF_bZIP	UACA	DOWN	13.5745	1.79e-05
State1 (D4 vs. D0)	MA1633.2	BACH1	DOWN	TF_bZIP	CLGN	DOWN	13.5745	1.79e-05
State1 (D4 vs. D0)	MA1633.2	BACH1	DOWN	TF_bZIP	GHSR	DOWN	13.5745	1.79e-05
State1 (D4 vs. D0)	MA1633.2	BACH1	DOWN	TF_bZIP	FAM3C	DOWN	13.5745	1.79e-05
State1 (D4 vs. D0)	MA1633.2	BACH1	DOWN	TF_bZIP	PTN	DOWN	13.5745	1.79e-05
State1 (D4 vs. D0)	MA1633.2	BACH1	DOWN	TF_bZIP	TMEM68	DOWN	13.5745	1.79e-05
State1 (D4 vs. D0)	MA1633.2	BACH1	DOWN	TF_bZIP	CASP3	DOWN	13.5745	1.79e-05
State1 (D4 vs. D0)	MA1633.2	BACH1	DOWN	TF_bZIP	METAP2	DOWN	13.5745	1.79e-05
State1 (D4 vs. D0)	MA1633.2	BACH1	DOWN	TF_bZIP	BCLAF1	DOWN	13.5745	1.79e-05
State1 (D4 vs. D0)	MA1633.2	BACH1	DOWN	TF_bZIP	METTL15	DOWN	13.5745	1.79e-05
State1 (D4 vs. D0)	MA1633.2	BACH1	DOWN	TF_bZIP	THOP1	UP	13.5745	1.79e-05
State1 (D4 vs. D0)	MA1633.2	BACH1	DOWN	TF_bZIP	ZNF583	DOWN	13.5745	1.79e-05
State1 (D4 vs. D0)	MA1633.2	BACH1	DOWN	TF_bZIP	KIAA1522	UP	13.5745	1.79e-05
State1 (D4 vs. D0)	MA1633.2	BACH1	DOWN	TF_bZIP	NEK10	DOWN	13.5745	1.79e-05
State1 (D4 vs. D0)	MA1633.2	BACH1	DOWN	TF_bZIP	ARL6	DOWN	13.5745	1.79e-05
State1 (D4 vs. D0)	MA1633.2	BACH1	DOWN	TF_bZIP	BCO2	DOWN	13.5745	1.79e-05
State1 (D4 vs. D0)	MA1633.2	BACH1	DOWN	TF_bZIP	DLG2	DOWN	13.5745	1.79e-05
State1 (D4 vs. D0)	MA1633.2	BACH1	DOWN	TF_bZIP	PEF1	UP	13.5745	1.79e-05
State1 (D4 vs. D0)	MA1633.2	BACH1	DOWN	TF_bZIP	PPP1R15A	UP	13.5745	1.79e-05
State1 (D4 vs. D0)	MA1633.2	BACH1	DOWN	TF_bZIP	IFT81	DOWN	13.5745	1.79e-05
State1 (D4 vs. D0)	MA1633.2	BACH1	DOWN	TF_bZIP	SHOC2	DOWN	13.5745	1.79e-05
State1 (D4 vs. D0)	MA1633.2	BACH1	DOWN	TF_bZIP	RPTOR	UP	13.2766	2.19e-05
State1 (D4 vs. D0)	MA1633.2	BACH1	DOWN	TF_bZIP	MAPK8IP3	UP	13.2766	2.19e-05
State1 (D4 vs. D0)	MA1633.2	BACH1	DOWN	TF_bZIP	GPR19	DOWN	13.2766	2.19e-05
State1 (D4 vs. D0)	MA1633.2	BACH1	DOWN	TF_bZIP	POLE2	DOWN	13.2766	2.19e-05
State1 (D4 vs. D0)	MA1633.2	BACH1	DOWN	TF_bZIP	FAM3C	DOWN	13.2766	2.19e-05
State1 (D4 vs. D0)	MA1633.2	BACH1	DOWN	TF_bZIP	DYNLT1	UP	13.2766	2.19e-05
State1 (D4 vs. D0)	MA1633.2	BACH1	DOWN	TF_bZIP	ABCC2	UP	13.1277	2.59e-05
State1 (D4 vs. D0)	MA1633.2	BACH1	DOWN	TF_bZIP	AKNA	UP	13.1277	2.59e-05
State1 (D4 vs. D0)	MA1633.2	BACH1	DOWN	TF_bZIP	CD109	DOWN	13.1277	2.59e-05
State1 (D4 vs. D0)	MA1633.2	BACH1	DOWN	TF_bZIP	RIMKLA	UP	13.1277	2.59e-05
State1 (D4 vs. D0)	MA1633.2	BACH1	DOWN	TF_bZIP	SMAD9	UP	13.1277	2.59e-05
State1 (D4 vs. D0)	MA1633.2	BACH1	DOWN	TF_bZIP	PNP	UP	13.1277	2.59e-05
State1 (D4 vs. D0)	MA1633.2	BACH1	DOWN	TF_bZIP	EMB	DOWN	13.1277	2.59e-05
State1 (D4 vs. D0)	MA1633.2	BACH1	DOWN	TF_bZIP	OXR1	DOWN	13.1277	2.59e-05
State1 (D4 vs. D0)	MA1633.2	BACH1	DOWN	TF_bZIP	XRRA1	UP	13.1277	2.59e-05
State1 (D4 vs. D0)	MA1633.2	BACH1	DOWN	TF_bZIP	FGF12	DOWN	13.1277	2.59e-05
State1 (D4 vs. D0)	MA1633.2	BACH1	DOWN	TF_bZIP	GFOD2	UP	13.1277	2.59e-05
State1 (D4 vs. D0)	MA1633.2	BACH1	DOWN	TF_bZIP	ROR1	DOWN	13.1277	2.59e-05
State1 (D4 vs. D0)	MA1633.2	BACH1	DOWN	TF_bZIP	LIPT2	DOWN	13.1277	2.59e-05
State1 (D4 vs. D0)	MA1633.2	BACH1	DOWN	TF_bZIP	TIMP2	DOWN	13.1277	2.59e-05
State1 (D4 vs. D0)	MA1633.2	BACH1	DOWN	TF_bZIP	LRRCC1	DOWN	13.1277	2.59e-05
State1 (D4 vs. D0)	MA1633.2	BACH1	DOWN	TF_bZIP	PTGR1	UP	13.1277	2.59e-05
State1 (D4 vs. D0)	MA1633.2	BACH1	DOWN	TF_bZIP	CENPA	DOWN	13.1277	2.59e-05
State1 (D4 vs. D0)	MA1633.2	BACH1	DOWN	TF_bZIP	PCDH9	DOWN	13.1277	2.59e-05
State1 (D4 vs. D0)	MA1633.2	BACH1	DOWN	TF_bZIP	STEAP3	UP	13.1277	2.59e-05
State1 (D4 vs. D0)	MA1633.2	BACH1	DOWN	TF_bZIP	AGO3	DOWN	13.1277	2.59e-05
State1 (D4 vs. D0)	MA1633.2	BACH1	DOWN	TF_bZIP	NRK	DOWN	13.1277	2.59e-05
State1 (D4 vs. D0)	MA1633.2	BACH1	DOWN	TF_bZIP	FAM53B	UP	13.1277	2.59e-05
State1 (D4 vs. D0)	MA1633.2	BACH1	DOWN	TF_bZIP	TEX264	UP	13.1277	2.59e-05
State1 (D4 vs. D0)	MA1633.2	BACH1	DOWN	TF_bZIP	CLIC2	DOWN	13.1277	2.59e-05
State1 (D4 vs. D0)	MA1633.2	BACH1	DOWN	TF_bZIP	GTDC1	DOWN	13.1277	2.59e-05
State1 (D4 vs. D0)	MA1633.2	BACH1	DOWN	TF_bZIP	LAMA3	UP	13.1277	2.59e-05
State1 (D4 vs. D0)	MA1633.2	BACH1	DOWN	TF_bZIP	IFIT3	DOWN	13.1277	2.59e-05
State1 (D4 vs. D0)	MA1633.2	BACH1	DOWN	TF_bZIP	GAPDH	UP	13.1277	2.59e-05
State1 (D4 vs. D0)	MA1633.2	BACH1	DOWN	TF_bZIP	CXCL8	UP	13.1277	2.59e-05
State1 (D4 vs. D0)	MA1633.2	BACH1	DOWN	TF_bZIP	ASPN	DOWN	13.1277	2.59e-05
State1 (D4 vs. D0)	MA1633.2	BACH1	DOWN	TF_bZIP	RAPGEF4	UP	13.1277	2.59e-05
State1 (D4 vs. D0)	MA1633.2	BACH1	DOWN	TF_bZIP	ENTPD1	DOWN	13.1277	2.59e-05
State1 (D4 vs. D0)	MA1633.2	BACH1	DOWN	TF_bZIP	ECM1	UP	13.1277	2.59e-05
State1 (D4 vs. D0)	MA1633.2	BACH1	DOWN	TF_bZIP	CEMIP	DOWN	13.1277	2.59e-05
State1 (D4 vs. D0)	MA1633.2	BACH1	DOWN	TF_bZIP	RAB7B	UP	13.1277	2.59e-05
State1 (D4 vs. D0)	MA1633.2	BACH1	DOWN	TF_bZIP	LMNA	UP	13.1277	2.59e-05
State1 (D4 vs. D0)	MA1633.2	BACH1	DOWN	TF_bZIP	TUBA4A	UP	13.1277	2.59e-05
State1 (D4 vs. D0)	MA1633.2	BACH1	DOWN	TF_bZIP	MEST	DOWN	13.1277	2.59e-05
State1 (D4 vs. D0)	MA1633.2	BACH1	DOWN	TF_bZIP	ARFIP1	DOWN	12.5957	2.92e-05
State1 (D4 vs. D0)	MA1633.2	BACH1	DOWN	TF_bZIP	GTPBP2	UP	12.5957	2.92e-05
State1 (D4 vs. D0)	MA1633.2	BACH1	DOWN	TF_bZIP	PEX5	UP	12.5957	2.92e-05
State1 (D4 vs. D0)	MA1633.2	BACH1	DOWN	TF_bZIP	SASS6	DOWN	12.5957	2.92e-05
State1 (D4 vs. D0)	MA1633.2	BACH1	DOWN	TF_bZIP	S100A2	DOWN	12.5957	2.92e-05
State1 (D4 vs. D0)	MA1633.2	BACH1	DOWN	TF_bZIP	GFPT2	UP	12.5957	2.92e-05
State1 (D4 vs. D0)	MA1633.2	BACH1	DOWN	TF_bZIP	RGS22	DOWN	12.5957	2.92e-05
State1 (D4 vs. D0)	MA1633.2	BACH1	DOWN	TF_bZIP	PKIA	DOWN	12.5957	2.92e-05
State1 (D4 vs. D0)	MA1633.2	BACH1	DOWN	TF_bZIP	BOC	UP	12.5957	2.92e-05
State1 (D4 vs. D0)	MA1633.2	BACH1	DOWN	TF_bZIP	ZNF391	DOWN	12.5957	2.92e-05
State1 (D4 vs. D0)	MA1633.2	BACH1	DOWN	TF_bZIP	CNTLN	DOWN	12.5957	2.92e-05
State1 (D4 vs. D0)	MA1633.2	BACH1	DOWN	TF_bZIP	PRDM11	UP	12.5957	2.92e-05
State1 (D4 vs. D0)	MA1633.2	BACH1	DOWN	TF_bZIP	SLC39A8	DOWN	12.5957	2.92e-05
State1 (D4 vs. D0)	MA1633.2	BACH1	DOWN	TF_bZIP	OTUB2	UP	12.5957	2.92e-05
State1 (D4 vs. D0)	MA1633.2	BACH1	DOWN	TF_bZIP	LMNA	UP	12.5957	2.92e-05
State1 (D4 vs. D0)	MA1633.2	BACH1	DOWN	TF_bZIP	SLC2A5	UP	12.5957	2.92e-05
State1 (D4 vs. D0)	MA1633.2	BACH1	DOWN	TF_bZIP	SREK1IP1	DOWN	12.5957	2.92e-05
State1 (D4 vs. D0)	MA1633.2	BACH1	DOWN	TF_bZIP	CAMKK1	UP	12.5957	2.92e-05
State1 (D4 vs. D0)	MA1633.2	BACH1	DOWN	TF_bZIP	CADM1	DOWN	12.5957	2.92e-05
State1 (D4 vs. D0)	MA1633.2	BACH1	DOWN	TF_bZIP	TCF12	DOWN	12.5957	2.92e-05
State1 (D4 vs. D0)	MA1633.2	BACH1	DOWN	TF_bZIP	STXBP2	UP	12.5957	2.92e-05
State1 (D4 vs. D0)	MA1633.2	BACH1	DOWN	TF_bZIP	MAMLD1	UP	12.5957	2.92e-05
State1 (D4 vs. D0)	MA1633.2	BACH1	DOWN	TF_bZIP	CXCL14	UP	12.5957	2.92e-05
State1 (D4 vs. D0)	MA1633.2	BACH1	DOWN	TF_bZIP	SAR1A	DOWN	12.5957	2.92e-05
State1 (D4 vs. D0)	MA1633.2	BACH1	DOWN	TF_bZIP	LAMC2	UP	12.5957	2.92e-05
State1 (D4 vs. D0)	MA1633.2	BACH1	DOWN	TF_bZIP	FNTB	UP	12.5957	2.92e-05
State1 (D4 vs. D0)	MA1633.2	BACH1	DOWN	TF_bZIP	TAB1	UP	12.5957	2.92e-05
State1 (D4 vs. D0)	MA1633.2	BACH1	DOWN	TF_bZIP	CREB5	DOWN	12.5957	2.92e-05
State1 (D4 vs. D0)	MA1633.2	BACH1	DOWN	TF_bZIP	ATRX	DOWN	12.4894	3.52e-05
State1 (D4 vs. D0)	MA1633.2	BACH1	DOWN	TF_bZIP	DMD	DOWN	12.4894	3.52e-05
State1 (D4 vs. D0)	MA1633.2	BACH1	DOWN	TF_bZIP	BCL11A	DOWN	12.4894	3.52e-05
State1 (D4 vs. D0)	MA1633.2	BACH1	DOWN	TF_bZIP	AHCY	UP	12.4894	3.52e-05
State1 (D4 vs. D0)	MA1633.2	BACH1	DOWN	TF_bZIP	UACA	DOWN	12.4894	3.52e-05
State1 (D4 vs. D0)	MA1633.2	BACH1	DOWN	TF_bZIP	ENPP2	DOWN	12.4894	3.52e-05
State1 (D4 vs. D0)	MA1633.2	BACH1	DOWN	TF_bZIP	ADAMTS6	DOWN	12.4894	3.52e-05
State1 (D4 vs. D0)	MA1633.2	BACH1	DOWN	TF_bZIP	ZMAT3	DOWN	12.4894	3.52e-05
State1 (D4 vs. D0)	MA1633.2	BACH1	DOWN	TF_bZIP	NUF2	DOWN	12.4894	3.52e-05
State1 (D4 vs. D0)	MA1633.2	BACH1	DOWN	TF_bZIP	MYSM1	DOWN	12.4894	3.52e-05
State1 (D4 vs. D0)	MA1633.2	BACH1	DOWN	TF_bZIP	SLC35E3	DOWN	12.4894	3.52e-05
State1 (D4 vs. D0)	MA1633.2	BACH1	DOWN	TF_bZIP	TMCO4	UP	12.4894	3.52e-05
State1 (D4 vs. D0)	MA1633.2	BACH1	DOWN	TF_bZIP	CC2D1A	UP	12.4894	3.52e-05
State1 (D4 vs. D0)	MA1633.2	BACH1	DOWN	TF_bZIP	COL3A1	DOWN	12.4894	3.52e-05
State1 (D4 vs. D0)	MA1633.2	BACH1	DOWN	TF_bZIP	LACC1	DOWN	12.4894	3.52e-05
State1 (D4 vs. D0)	MA1633.2	BACH1	DOWN	TF_bZIP	MME	DOWN	12.4894	3.52e-05
State1 (D4 vs. D0)	MA1633.2	BACH1	DOWN	TF_bZIP	RFTN1	UP	12.4894	3.52e-05
State1 (D4 vs. D0)	MA1633.2	BACH1	DOWN	TF_bZIP	PEX2	UP	12.4894	3.52e-05
State1 (D4 vs. D0)	MA1633.2	BACH1	DOWN	TF_bZIP	SLC39A2	UP	12.4894	3.52e-05
State1 (D4 vs. D0)	MA1633.2	BACH1	DOWN	TF_bZIP	METTL15	DOWN	12.4894	3.52e-05
State1 (D4 vs. D0)	MA1633.2	BACH1	DOWN	TF_bZIP	PUS7L	DOWN	12.4894	3.52e-05
State1 (D4 vs. D0)	MA1633.2	BACH1	DOWN	TF_bZIP	SCAPER	DOWN	12.4894	3.52e-05
State1 (D4 vs. D0)	MA1633.2	BACH1	DOWN	TF_bZIP	PLOD2	DOWN	12.4894	3.52e-05
State1 (D4 vs. D0)	MA1633.2	BACH1	DOWN	TF_bZIP	ITGA1	DOWN	12.4894	3.52e-05
State1 (D4 vs. D0)	MA1633.2	BACH1	DOWN	TF_bZIP	PAAF1	UP	12.1277	3.93e-05
State1 (D4 vs. D0)	MA1633.2	BACH1	DOWN	TF_bZIP	ARFIP1	DOWN	12.1277	3.93e-05
State1 (D4 vs. D0)	MA1633.2	BACH1	DOWN	TF_bZIP	PPP6R1	UP	12.1277	3.93e-05
State1 (D4 vs. D0)	MA1633.2	BACH1	DOWN	TF_bZIP	NUDT5	UP	12.1277	3.93e-05
State1 (D4 vs. D0)	MA1633.2	BACH1	DOWN	TF_bZIP	DHX30	UP	12.1277	3.93e-05
State1 (D4 vs. D0)	MA1633.2	BACH1	DOWN	TF_bZIP	PTPRD	DOWN	12.1277	3.93e-05
State1 (D4 vs. D0)	MA1633.2	BACH1	DOWN	TF_bZIP	BCKDHA	UP	12.1277	3.93e-05
State1 (D4 vs. D0)	MA1633.2	BACH1	DOWN	TF_bZIP	SLC16A14	UP	12.1277	3.93e-05
State1 (D4 vs. D0)	MA1633.2	BACH1	DOWN	TF_bZIP	ARRB1	UP	12.1277	3.93e-05
State1 (D4 vs. D0)	MA1633.2	BACH1	DOWN	TF_bZIP	PAFAH1B3	UP	12.1277	3.93e-05
State1 (D4 vs. D0)	MA1633.2	BACH1	DOWN	TF_bZIP	PSKH1	UP	12.1277	3.93e-05
State1 (D4 vs. D0)	MA1633.2	BACH1	DOWN	TF_bZIP	TMEM63B	UP	12.1277	3.93e-05
State1 (D4 vs. D0)	MA1633.2	BACH1	DOWN	TF_bZIP	ENO2	UP	12.1277	3.93e-05
State1 (D4 vs. D0)	MA1633.2	BACH1	DOWN	TF_bZIP	ABCF3	UP	12.1277	3.93e-05
State1 (D4 vs. D0)	MA1633.2	BACH1	DOWN	TF_bZIP	TMX1	DOWN	12.1277	3.93e-05
State1 (D4 vs. D0)	MA1633.2	BACH1	DOWN	TF_bZIP	TMEM65	DOWN	12.1277	3.93e-05
State1 (D4 vs. D0)	MA1633.2	BACH1	DOWN	TF_bZIP	KLHL41	DOWN	12.1277	3.93e-05
State1 (D4 vs. D0)	MA1633.2	BACH1	DOWN	TF_bZIP	KCTD16	DOWN	12.1277	3.93e-05
State1 (D4 vs. D0)	MA1633.2	BACH1	DOWN	TF_bZIP	PGS1	UP	12.1277	3.93e-05
State1 (D4 vs. D0)	MA1633.2	BACH1	DOWN	TF_bZIP	DPP9	UP	12.1277	3.93e-05
State1 (D4 vs. D0)	MA1633.2	BACH1	DOWN	TF_bZIP	GPNMB	DOWN	12.1277	3.93e-05
State1 (D4 vs. D0)	MA1633.2	BACH1	DOWN	TF_bZIP	TNFAIP6	DOWN	12.1277	3.93e-05
State1 (D4 vs. D0)	MA1633.2	BACH1	DOWN	TF_bZIP	DKKL1	UP	12.1277	3.93e-05
State1 (D4 vs. D0)	MA1633.2	BACH1	DOWN	TF_bZIP	OSBPL10	UP	12.1277	3.93e-05
State1 (D4 vs. D0)	MA1633.2	BACH1	DOWN	TF_bZIP	TBX20	DOWN	12.1277	3.93e-05
State1 (D4 vs. D0)	MA1633.2	BACH1	DOWN	TF_bZIP	LAMA3	UP	12.1277	3.93e-05
State1 (D4 vs. D0)	MA1633.2	BACH1	DOWN	TF_bZIP	RAB30	DOWN	12.1277	3.93e-05
State1 (D4 vs. D0)	MA1633.2	BACH1	DOWN	TF_bZIP	SCAPER	DOWN	11.6809	4.26e-05
State1 (D4 vs. D0)	MA1633.2	BACH1	DOWN	TF_bZIP	GNB1	UP	11.6809	4.26e-05
State1 (D4 vs. D0)	MA1633.2	BACH1	DOWN	TF_bZIP	NFKB2	UP	11.6809	4.26e-05
State1 (D4 vs. D0)	MA1633.2	BACH1	DOWN	TF_bZIP	PACSIN3	UP	11.6809	4.26e-05
State1 (D4 vs. D0)	MA1633.2	BACH1	DOWN	TF_bZIP	LYSMD3	DOWN	11.6809	4.26e-05
State1 (D4 vs. D0)	MA1633.2	BACH1	DOWN	TF_bZIP	PDCD2L	UP	11.4894	4.66e-05
State1 (D4 vs. D0)	MA1633.2	BACH1	DOWN	TF_bZIP	NOX4	DOWN	11.4894	4.66e-05
State1 (D4 vs. D0)	MA1633.2	BACH1	DOWN	TF_bZIP	SLC35A3	DOWN	11.4894	4.66e-05
State1 (D4 vs. D0)	MA1633.2	BACH1	DOWN	TF_bZIP	TMEM39B	UP	11.4894	4.66e-05
State1 (D4 vs. D0)	MA1633.2	BACH1	DOWN	TF_bZIP	CCDC86	UP	11.4894	4.66e-05
State1 (D4 vs. D0)	MA1633.2	BACH1	DOWN	TF_bZIP	CREB5	DOWN	11.4894	4.66e-05
State1 (D4 vs. D0)	MA1633.2	BACH1	DOWN	TF_bZIP	RNPC3	DOWN	11.4894	4.66e-05
State1 (D4 vs. D0)	MA1633.2	BACH1	DOWN	TF_bZIP	TMEM68	DOWN	11.4894	4.66e-05
State1 (D4 vs. D0)	MA1633.2	BACH1	DOWN	TF_bZIP	IFI6	DOWN	11.4894	4.66e-05
State1 (D4 vs. D0)	MA1633.2	BACH1	DOWN	TF_bZIP	CABLES1	DOWN	11.4894	4.66e-05
State1 (D4 vs. D0)	MA1633.2	BACH1	DOWN	TF_bZIP	ORAI1	UP	11.4894	4.66e-05
State1 (D4 vs. D0)	MA1633.2	BACH1	DOWN	TF_bZIP	GGA3	UP	11.4894	4.66e-05
State1 (D4 vs. D0)	MA1633.2	BACH1	DOWN	TF_bZIP	GALNT16	UP	11.4894	4.66e-05
State1 (D4 vs. D0)	MA1633.2	BACH1	DOWN	TF_bZIP	ADAM12	DOWN	11.4894	4.66e-05
State1 (D4 vs. D0)	MA1633.2	BACH1	DOWN	TF_bZIP	COL25A1	DOWN	11.4894	4.66e-05
State1 (D4 vs. D0)	MA1633.2	BACH1	DOWN	TF_bZIP	SLC1A3	DOWN	11.4894	4.66e-05
State1 (D4 vs. D0)	MA1633.2	BACH1	DOWN	TF_bZIP	RRP1B	UP	11.4894	4.66e-05
State1 (D4 vs. D0)	MA1633.2	BACH1	DOWN	TF_bZIP	TMEM63B	UP	11.4894	4.66e-05
State1 (D4 vs. D0)	MA1633.2	BACH1	DOWN	TF_bZIP	PRDM1	UP	11.4894	4.66e-05
State1 (D4 vs. D0)	MA1633.2	BACH1	DOWN	TF_bZIP	SH2B1	UP	11.4894	4.66e-05
State1 (D4 vs. D0)	MA1633.2	BACH1	DOWN	TF_bZIP	DPP8	DOWN	11.4894	4.66e-05
State1 (D4 vs. D0)	MA1633.2	BACH1	DOWN	TF_bZIP	ACADM	DOWN	11.4894	4.66e-05
State1 (D4 vs. D0)	MA1633.2	BACH1	DOWN	TF_bZIP	PLCB1	DOWN	11.3404	5.15e-05
State1 (D4 vs. D0)	MA1633.2	BACH1	DOWN	TF_bZIP	PRKG1	DOWN	11.3404	5.15e-05
State1 (D4 vs. D0)	MA1633.2	BACH1	DOWN	TF_bZIP	ALG14	DOWN	11.3404	5.15e-05
State1 (D4 vs. D0)	MA1633.2	BACH1	DOWN	TF_bZIP	IL4R	UP	11.3404	5.15e-05
State1 (D4 vs. D0)	MA1633.2	BACH1	DOWN	TF_bZIP	PPP2R3A	DOWN	11.3404	5.15e-05
State1 (D4 vs. D0)	MA1633.2	BACH1	DOWN	TF_bZIP	ITGA3	UP	11.3404	5.15e-05
State1 (D4 vs. D0)	MA1633.2	BACH1	DOWN	TF_bZIP	SNAP23	DOWN	11.3404	5.15e-05
State1 (D4 vs. D0)	MA1633.2	BACH1	DOWN	TF_bZIP	APP	DOWN	11.3404	5.15e-05
State1 (D4 vs. D0)	MA1633.2	BACH1	DOWN	TF_bZIP	VPS26A	DOWN	11.3404	5.15e-05
State1 (D4 vs. D0)	MA1633.2	BACH1	DOWN	TF_bZIP	PTPRD	DOWN	11.3404	5.15e-05
State1 (D4 vs. D0)	MA1633.2	BACH1	DOWN	TF_bZIP	AKAP1	UP	11.3404	5.15e-05
State1 (D4 vs. D0)	MA1633.2	BACH1	DOWN	TF_bZIP	SNRPC	UP	11.3404	5.15e-05
State1 (D4 vs. D0)	MA1633.2	BACH1	DOWN	TF_bZIP	TBC1D15	DOWN	11.3404	5.15e-05
State1 (D4 vs. D0)	MA1633.2	BACH1	DOWN	TF_bZIP	CIT	DOWN	11.3404	5.15e-05
State1 (D4 vs. D0)	MA1633.2	BACH1	DOWN	TF_bZIP	TPR	DOWN	11.1915	5.48e-05
State1 (D4 vs. D0)	MA1633.2	BACH1	DOWN	TF_bZIP	CALM2	DOWN	11.1915	5.48e-05
State1 (D4 vs. D0)	MA1633.2	BACH1	DOWN	TF_bZIP	SPAG9	DOWN	11.1915	5.48e-05
State1 (D4 vs. D0)	MA1633.2	BACH1	DOWN	TF_bZIP	OC90	DOWN	11.0426	5.81e-05
State1 (D4 vs. D0)	MA1633.2	BACH1	DOWN	TF_bZIP	SMIM14	DOWN	11.0426	5.81e-05
State1 (D4 vs. D0)	MA1633.2	BACH1	DOWN	TF_bZIP	EDEM3	DOWN	11.0426	5.81e-05
State1 (D4 vs. D0)	MA1633.2	BACH1	DOWN	TF_bZIP	PLEKHG5	UP	11.0426	5.81e-05
State1 (D4 vs. D0)	MA1633.2	BACH1	DOWN	TF_bZIP	PFKFB4	UP	11.0426	5.81e-05
State1 (D4 vs. D0)	MA1633.2	BACH1	DOWN	TF_bZIP	YPEL2	DOWN	11.0426	5.81e-05
State1 (D4 vs. D0)	MA1633.2	BACH1	DOWN	TF_bZIP	MCM8	DOWN	11.0426	5.81e-05
State1 (D4 vs. D0)	MA1633.2	BACH1	DOWN	TF_bZIP	USP45	DOWN	11.0426	5.81e-05
State1 (D4 vs. D0)	MA1633.2	BACH1	DOWN	TF_bZIP	S100A2	DOWN	11.0426	5.81e-05
State1 (D4 vs. D0)	MA1633.2	BACH1	DOWN	TF_bZIP	ACTR1B	UP	11.0426	5.81e-05
State1 (D4 vs. D0)	MA1633.2	BACH1	DOWN	TF_bZIP	MOCS1	UP	11.0426	5.81e-05
State1 (D4 vs. D0)	MA1633.2	BACH1	DOWN	TF_bZIP	OAS1	DOWN	11.0426	5.81e-05
State1 (D4 vs. D0)	MA1633.2	BACH1	DOWN	TF_bZIP	PTGFR	DOWN	11.0426	5.81e-05
State1 (D4 vs. D0)	MA1633.2	BACH1	DOWN	TF_bZIP	ECM1	UP	11.0426	5.81e-05
State1 (D4 vs. D0)	MA1633.2	BACH1	DOWN	TF_bZIP	KCTD11	UP	11.0426	5.81e-05
State1 (D4 vs. D0)	MA1633.2	BACH1	DOWN	TF_bZIP	KIAA1522	UP	11.0426	5.81e-05
State1 (D4 vs. D0)	MA1633.2	BACH1	DOWN	TF_bZIP	ATP8B3	UP	11.0426	5.81e-05
State1 (D4 vs. D0)	MA1633.2	BACH1	DOWN	TF_bZIP	RHOJ	UP	11.0426	5.81e-05
State1 (D4 vs. D0)	MA1633.2	BACH1	DOWN	TF_bZIP	CENPF	DOWN	11.0426	5.81e-05
State1 (D4 vs. D0)	MA1633.2	BACH1	DOWN	TF_bZIP	HMOX2	UP	11.0426	5.81e-05
State1 (D4 vs. D0)	MA1633.2	BACH1	DOWN	TF_bZIP	BLVRB	UP	11.0426	5.81e-05
State1 (D4 vs. D0)	MA1633.2	BACH1	DOWN	TF_bZIP	CDADC1	DOWN	11.0426	5.81e-05
State1 (D4 vs. D0)	MA1633.2	BACH1	DOWN	TF_bZIP	EFR3A	DOWN	11.0426	5.81e-05
State1 (D4 vs. D0)	MA1633.2	BACH1	DOWN	TF_bZIP	LRP1B	DOWN	11.0426	5.81e-05
State1 (D4 vs. D0)	MA1633.2	BACH1	DOWN	TF_bZIP	RIPOR1	UP	11.0426	5.81e-05
State1 (D4 vs. D0)	MA1633.2	BACH1	DOWN	TF_bZIP	ATRX	DOWN	11.0426	5.81e-05
State1 (D4 vs. D0)	MA1633.2	BACH1	DOWN	TF_bZIP	EMD	UP	11.0426	5.81e-05
State1 (D4 vs. D0)	MA1633.2	BACH1	DOWN	TF_bZIP	ATP13A3	DOWN	11.0426	5.81e-05
State1 (D4 vs. D0)	MA1633.2	BACH1	DOWN	TF_bZIP	RUNX1	DOWN	11.0426	5.81e-05
State1 (D4 vs. D0)	MA1633.2	BACH1	DOWN	TF_bZIP	ZNF24	DOWN	11.0426	5.81e-05
State1 (D4 vs. D0)	MA1633.2	BACH1	DOWN	TF_bZIP	TCTN1	DOWN	11.0426	5.81e-05
State1 (D4 vs. D0)	MA1633.2	BACH1	DOWN	TF_bZIP	DDIAS	DOWN	11.0426	5.81e-05
State1 (D4 vs. D0)	MA1633.2	BACH1	DOWN	TF_bZIP	NDUFA5	DOWN	11.0426	5.81e-05
State1 (D4 vs. D0)	MA1633.2	BACH1	DOWN	TF_bZIP	PGPEP1	UP	11.0426	5.81e-05
State1 (D4 vs. D0)	MA1633.2	BACH1	DOWN	TF_bZIP	ERBIN	DOWN	11.0426	5.81e-05
State1 (D4 vs. D0)	MA1633.2	BACH1	DOWN	TF_bZIP	TMEM54	UP	11.0426	5.81e-05
State1 (D4 vs. D0)	MA1633.2	BACH1	DOWN	TF_bZIP	RHOC	UP	11.0426	5.81e-05
State1 (D4 vs. D0)	MA1633.2	BACH1	DOWN	TF_bZIP	PSMD4	UP	11.0426	5.81e-05
State1 (D4 vs. D0)	MA1633.2	BACH1	DOWN	TF_bZIP	C1QTNF6	DOWN	11.0426	5.81e-05
State1 (D4 vs. D0)	MA1633.2	BACH1	DOWN	TF_bZIP	AASS	DOWN	11.0426	5.81e-05
State1 (D4 vs. D0)	MA1633.2	BACH1	DOWN	TF_bZIP	LARP4	DOWN	11.0426	5.81e-05
State1 (D4 vs. D0)	MA1633.2	BACH1	DOWN	TF_bZIP	NQO1	UP	11.0426	5.81e-05
State1 (D4 vs. D0)	MA1633.2	BACH1	DOWN	TF_bZIP	MTAP	DOWN	11.0426	5.81e-05
State1 (D4 vs. D0)	MA1633.2	BACH1	DOWN	TF_bZIP	ARHGEF5	UP	11.0426	5.81e-05
State1 (D4 vs. D0)	MA1633.2	BACH1	DOWN	TF_bZIP	SMC3	DOWN	11.0426	5.81e-05
State1 (D4 vs. D0)	MA1633.2	BACH1	DOWN	TF_bZIP	SQSTM1	UP	11.0426	5.81e-05
State1 (D4 vs. D0)	MA1633.2	BACH1	DOWN	TF_bZIP	SLC6A2	DOWN	11.0426	5.81e-05
State1 (D4 vs. D0)	MA1633.2	BACH1	DOWN	TF_bZIP	PBK	DOWN	11.0426	5.81e-05
State1 (D4 vs. D0)	MA1633.2	BACH1	DOWN	TF_bZIP	RRP7A	UP	11.0426	5.81e-05
State1 (D4 vs. D0)	MA1633.2	BACH1	DOWN	TF_bZIP	NR2C2AP	UP	11.0426	5.81e-05
State1 (D4 vs. D0)	MA1633.2	BACH1	DOWN	TF_bZIP	PON1	DOWN	11.0426	5.81e-05
State1 (D4 vs. D0)	MA1633.2	BACH1	DOWN	TF_bZIP	ATR	DOWN	11.0426	5.81e-05
State1 (D4 vs. D0)	MA1633.2	BACH1	DOWN	TF_bZIP	LMNA	UP	11.0426	5.81e-05
State1 (D4 vs. D0)	MA1633.2	BACH1	DOWN	TF_bZIP	SRC	UP	11.0426	5.81e-05
State1 (D4 vs. D0)	MA1633.2	BACH1	DOWN	TF_bZIP	OGFOD2	UP	11.0426	5.81e-05
State1 (D4 vs. D0)	MA1633.2	BACH1	DOWN	TF_bZIP	KYAT1	UP	11.0426	5.81e-05
State1 (D4 vs. D0)	MA1633.2	BACH1	DOWN	TF_bZIP	SEMA6A	UP	11.0426	5.81e-05
State1 (D4 vs. D0)	MA1633.2	BACH1	DOWN	TF_bZIP	ATP11B	DOWN	11.0426	5.81e-05
State1 (D4 vs. D0)	MA1633.2	BACH1	DOWN	TF_bZIP	HMOX1	UP	11.0426	5.81e-05
State1 (D4 vs. D0)	MA1633.2	BACH1	DOWN	TF_bZIP	UGGT1	DOWN	11.0426	5.81e-05
State1 (D4 vs. D0)	MA1633.2	BACH1	DOWN	TF_bZIP	MCOLN1	UP	11.0426	5.81e-05
State1 (D4 vs. D0)	MA1633.2	BACH1	DOWN	TF_bZIP	ZNF782	DOWN	11.0426	5.81e-05
State1 (D4 vs. D0)	MA1633.2	BACH1	DOWN	TF_bZIP	A2ML1	DOWN	11.0426	5.81e-05
State1 (D4 vs. D0)	MA1633.2	BACH1	DOWN	TF_bZIP	KCNAB1	DOWN	11.0426	5.81e-05
State1 (D4 vs. D0)	MA1633.2	BACH1	DOWN	TF_bZIP	ADAMTS1	DOWN	11.0426	5.81e-05
State1 (D4 vs. D0)	MA1633.2	BACH1	DOWN	TF_bZIP	ADGRL3	DOWN	11.0426	5.81e-05
State1 (D4 vs. D0)	MA1633.2	BACH1	DOWN	TF_bZIP	ATG9B	UP	11.0426	5.81e-05
State1 (D4 vs. D0)	MA1633.2	BACH1	DOWN	TF_bZIP	PSMF1	UP	11.0426	5.81e-05
State1 (D4 vs. D0)	MA1633.2	BACH1	DOWN	TF_bZIP	DDR1	UP	11.0426	5.81e-05
State1 (D4 vs. D0)	MA1633.2	BACH1	DOWN	TF_bZIP	PABPC4L	DOWN	11.0426	5.81e-05
State1 (D4 vs. D0)	MA1633.2	BACH1	DOWN	TF_bZIP	TBC1D15	DOWN	11.0426	5.81e-05
State1 (D4 vs. D0)	MA1633.2	BACH1	DOWN	TF_bZIP	CDCA3	DOWN	11.0426	5.81e-05
State1 (D4 vs. D0)	MA1633.2	BACH1	DOWN	TF_bZIP	MAP3K6	UP	11.0426	5.81e-05
State1 (D4 vs. D0)	MA1633.2	BACH1	DOWN	TF_bZIP	TGFBRAP1	UP	10.8936	6.3e-05
State1 (D4 vs. D0)	MA1633.2	BACH1	DOWN	TF_bZIP	MTUS1	DOWN	10.8936	6.3e-05
State1 (D4 vs. D0)	MA1633.2	BACH1	DOWN	TF_bZIP	BMF	DOWN	10.8936	6.3e-05
State1 (D4 vs. D0)	MA1633.2	BACH1	DOWN	TF_bZIP	SLC22A5	UP	10.8936	6.3e-05
State1 (D4 vs. D0)	MA1633.2	BACH1	DOWN	TF_bZIP	KRR1	DOWN	10.8936	6.3e-05
State1 (D4 vs. D0)	MA1633.2	BACH1	DOWN	TF_bZIP	WBP2	UP	10.8936	6.3e-05
State1 (D4 vs. D0)	MA1633.2	BACH1	DOWN	TF_bZIP	DCX	DOWN	10.8936	6.3e-05
State1 (D4 vs. D0)	MA1633.2	BACH1	DOWN	TF_bZIP	KIF18A	DOWN	10.8936	6.3e-05
State1 (D4 vs. D0)	MA1633.2	BACH1	DOWN	TF_bZIP	DLG2	DOWN	10.8936	6.3e-05
State1 (D4 vs. D0)	MA1633.2	BACH1	DOWN	TF_bZIP	PPM1L	DOWN	10.8936	6.3e-05
State1 (D4 vs. D0)	MA1633.2	BACH1	DOWN	TF_bZIP	TIMP1	UP	10.6809	6.9e-05
State1 (D4 vs. D0)	MA1633.2	BACH1	DOWN	TF_bZIP	TAF1D	DOWN	10.6809	6.9e-05
State1 (D4 vs. D0)	MA1633.2	BACH1	DOWN	TF_bZIP	TAC1	DOWN	10.6809	6.9e-05
State1 (D4 vs. D0)	MA1633.2	BACH1	DOWN	TF_bZIP	VPS26A	DOWN	10.6809	6.9e-05
State1 (D4 vs. D0)	MA1633.2	BACH1	DOWN	TF_bZIP	DLG2	DOWN	10.6809	6.9e-05
State1 (D4 vs. D0)	MA1633.2	BACH1	DOWN	TF_bZIP	LRRK2	DOWN	10.6809	6.9e-05
State1 (D4 vs. D0)	MA1633.2	BACH1	DOWN	TF_bZIP	LARP4	DOWN	10.6809	6.9e-05
State1 (D4 vs. D0)	MA1633.2	BACH1	DOWN	TF_bZIP	CLPX	DOWN	10.6809	6.9e-05
State1 (D4 vs. D0)	MA1633.2	BACH1	DOWN	TF_bZIP	IFIT3	DOWN	10.6809	6.9e-05
State1 (D4 vs. D0)	MA1633.2	BACH1	DOWN	TF_bZIP	PSMB3	UP	10.6809	6.9e-05
State1 (D4 vs. D0)	MA1633.2	BACH1	DOWN	TF_bZIP	CCDC88A	DOWN	10.6809	6.9e-05
State1 (D4 vs. D0)	MA1633.2	BACH1	DOWN	TF_bZIP	MEST	DOWN	10.6809	6.9e-05
State1 (D4 vs. D0)	MA1633.2	BACH1	DOWN	TF_bZIP	TCF12	DOWN	10.6809	6.9e-05
State1 (D4 vs. D0)	MA1633.2	BACH1	DOWN	TF_bZIP	CCNT2	DOWN	10.6809	6.9e-05
State1 (D4 vs. D0)	MA1633.2	BACH1	DOWN	TF_bZIP	ZNF280C	DOWN	10.6809	6.9e-05
State1 (D4 vs. D0)	MA1633.2	BACH1	DOWN	TF_bZIP	THRB	DOWN	10.6809	6.9e-05
State1 (D4 vs. D0)	MA1633.2	BACH1	DOWN	TF_bZIP	PTPRN	UP	10.6809	6.9e-05
State1 (D4 vs. D0)	MA1633.2	BACH1	DOWN	TF_bZIP	PTBP2	DOWN	10.6809	6.9e-05
State1 (D4 vs. D0)	MA1633.2	BACH1	DOWN	TF_bZIP	GDAP1	DOWN	10.6809	6.9e-05
State1 (D4 vs. D0)	MA1633.2	BACH1	DOWN	TF_bZIP	B3GALT1	DOWN	10.6809	6.9e-05
State1 (D4 vs. D0)	MA1633.2	BACH1	DOWN	TF_bZIP	PES1	UP	10.5745	7.3e-05
State1 (D4 vs. D0)	MA1633.2	BACH1	DOWN	TF_bZIP	SH3GL2	DOWN	10.5745	7.3e-05
State1 (D4 vs. D0)	MA1633.2	BACH1	DOWN	TF_bZIP	CCDC88A	DOWN	10.5745	7.3e-05
State1 (D4 vs. D0)	MA1633.2	BACH1	DOWN	TF_bZIP	SMARCAD1	DOWN	10.5745	7.3e-05
State1 (D4 vs. D0)	MA1633.2	BACH1	DOWN	TF_bZIP	RHOQ	DOWN	10.5745	7.3e-05
State1 (D4 vs. D0)	MA1633.2	BACH1	DOWN	TF_bZIP	TPR	DOWN	10.5745	7.3e-05
State1 (D4 vs. D0)	MA1633.2	BACH1	DOWN	TF_bZIP	ATN1	UP	10.5745	7.3e-05
State1 (D4 vs. D0)	MA1633.2	BACH1	DOWN	TF_bZIP	ARFIP1	DOWN	10.5745	7.3e-05
State1 (D4 vs. D0)	MA1633.2	BACH1	DOWN	TF_bZIP	CCDC191	DOWN	10.5745	7.3e-05
State1 (D4 vs. D0)	MA1633.2	BACH1	DOWN	TF_bZIP	PELP1	UP	10.5745	7.3e-05
State1 (D4 vs. D0)	MA1633.2	BACH1	DOWN	TF_bZIP	PTPRN	UP	10.5745	7.3e-05
State1 (D4 vs. D0)	MA1633.2	BACH1	DOWN	TF_bZIP	DNAJC6	UP	10.5745	7.3e-05
State1 (D4 vs. D0)	MA1633.2	BACH1	DOWN	TF_bZIP	MED27	UP	10.5745	7.3e-05
State1 (D4 vs. D0)	MA1633.2	BACH1	DOWN	TF_bZIP	LONP1	UP	10.5745	7.3e-05
State1 (D4 vs. D0)	MA1633.2	BACH1	DOWN	TF_bZIP	AGPAT3	UP	10.5319	7.63e-05
State1 (D4 vs. D0)	MA1633.2	BACH1	DOWN	TF_bZIP	NIPBL	DOWN	10.5319	7.63e-05
State1 (D4 vs. D0)	MA1633.2	BACH1	DOWN	TF_bZIP	BMPER	DOWN	10.5319	7.63e-05
State1 (D4 vs. D0)	MA1633.2	BACH1	DOWN	TF_bZIP	NGEF	UP	10.5319	7.63e-05
State1 (D4 vs. D0)	MA1633.2	BACH1	DOWN	TF_bZIP	NAP1L3	DOWN	10.5319	7.63e-05
State1 (D4 vs. D0)	MA1633.2	BACH1	DOWN	TF_bZIP	TPR	DOWN	10.5319	7.63e-05
State1 (D4 vs. D0)	MA1633.2	BACH1	DOWN	TF_bZIP	LYST	DOWN	10.5319	7.63e-05
State1 (D4 vs. D0)	MA1633.2	BACH1	DOWN	TF_bZIP	DMAP1	UP	10.5319	7.63e-05
State1 (D4 vs. D0)	MA1633.2	BACH1	DOWN	TF_bZIP	RPN2	DOWN	10.5319	7.63e-05
State1 (D4 vs. D0)	MA1633.2	BACH1	DOWN	TF_bZIP	DNAJC12	DOWN	10.5319	7.63e-05
State1 (D4 vs. D0)	MA1633.2	BACH1	DOWN	TF_bZIP	PIWIL4	UP	10.5319	7.63e-05
State1 (D4 vs. D0)	MA1633.2	BACH1	DOWN	TF_bZIP	LENG1	UP	10.5319	7.63e-05
State1 (D4 vs. D0)	MA1633.2	BACH1	DOWN	TF_bZIP	PSEN2	UP	10.5319	7.63e-05
State1 (D4 vs. D0)	MA1633.2	BACH1	DOWN	TF_bZIP	RRP9	UP	10.5319	7.63e-05
State1 (D4 vs. D0)	MA1633.2	BACH1	DOWN	TF_bZIP	RAD50	DOWN	10.5319	7.63e-05
State1 (D4 vs. D0)	MA1633.2	BACH1	DOWN	TF_bZIP	TMEM39B	UP	10.5319	7.63e-05
State1 (D4 vs. D0)	MA1633.2	BACH1	DOWN	TF_bZIP	GTF2H4	UP	10.5319	7.63e-05
State1 (D4 vs. D0)	MA1633.2	BACH1	DOWN	TF_bZIP	ENTPD6	UP	10.5319	7.63e-05
State1 (D4 vs. D0)	MA1633.2	BACH1	DOWN	TF_bZIP	THBS2	DOWN	10.5319	7.63e-05
State1 (D4 vs. D0)	MA1633.2	BACH1	DOWN	TF_bZIP	IFIT3	DOWN	10.5319	7.63e-05
State1 (D4 vs. D0)	MA1633.2	BACH1	DOWN	TF_bZIP	ANKRD42	DOWN	10.5319	7.63e-05
State1 (D4 vs. D0)	MA1633.2	BACH1	DOWN	TF_bZIP	PSMB10	UP	10.5319	7.63e-05
State1 (D4 vs. D0)	MA1633.2	BACH1	DOWN	TF_bZIP	WFDC1	UP	10.5319	7.63e-05
State1 (D4 vs. D0)	MA1633.2	BACH1	DOWN	TF_bZIP	LIF	UP	10.5319	7.63e-05
State1 (D4 vs. D0)	MA1633.2	BACH1	DOWN	TF_bZIP	ALOX12	UP	10.5319	7.63e-05
State1 (D4 vs. D0)	MA1633.2	BACH1	DOWN	TF_bZIP	TRIP10	UP	10.5319	7.63e-05
State1 (D4 vs. D0)	MA1633.2	BACH1	DOWN	TF_bZIP	CSRNP1	UP	10.5319	7.63e-05
State1 (D4 vs. D0)	MA1633.2	BACH1	DOWN	TF_bZIP	NFKBIE	UP	10.5319	7.63e-05
State1 (D4 vs. D0)	MA1633.2	BACH1	DOWN	TF_bZIP	SSX2IP	DOWN	10.5319	7.63e-05
State1 (D4 vs. D0)	MA1633.2	BACH1	DOWN	TF_bZIP	TEX264	UP	10.5319	7.63e-05
State1 (D4 vs. D0)	MA1633.2	BACH1	DOWN	TF_bZIP	GTPBP2	UP	10.5319	7.63e-05
State1 (D4 vs. D0)	MA1633.2	BACH1	DOWN	TF_bZIP	DCLK1	DOWN	10.5319	7.63e-05
State1 (D4 vs. D0)	MA1633.2	BACH1	DOWN	TF_bZIP	DNAJC17	UP	10.5319	7.63e-05
State1 (D4 vs. D0)	MA1633.2	BACH1	DOWN	TF_bZIP	AKR1E2	UP	10.5319	7.63e-05
State1 (D4 vs. D0)	MA1633.2	BACH1	DOWN	TF_bZIP	HS1BP3	UP	10.5319	7.63e-05
State1 (D4 vs. D0)	MA1633.2	BACH1	DOWN	TF_bZIP	IL11	UP	10.5319	7.63e-05
State1 (D4 vs. D0)	MA1633.2	BACH1	DOWN	TF_bZIP	ANXA9	UP	10.5319	7.63e-05
State1 (D4 vs. D0)	MA1633.2	BACH1	DOWN	TF_bZIP	ECT2	DOWN	10.5319	7.63e-05
State1 (D4 vs. D0)	MA1633.2	BACH1	DOWN	TF_bZIP	FNIP1	DOWN	10.5319	7.63e-05
State1 (D4 vs. D0)	MA1633.2	BACH1	DOWN	TF_bZIP	CHD1	DOWN	10.5319	7.63e-05
State1 (D4 vs. D0)	MA1633.2	BACH1	DOWN	TF_bZIP	MMP1	UP	10.5319	7.63e-05
State1 (D4 vs. D0)	MA1633.2	BACH1	DOWN	TF_bZIP	ANO1	UP	10.5319	7.63e-05
State1 (D4 vs. D0)	MA1633.2	BACH1	DOWN	TF_bZIP	TBRG4	UP	10.5319	7.63e-05
State1 (D4 vs. D0)	MA1633.2	BACH1	DOWN	TF_bZIP	CA9	UP	10.5319	7.63e-05
State1 (D4 vs. D0)	MA1633.2	BACH1	DOWN	TF_bZIP	IRAK1	UP	10.5319	7.63e-05
State1 (D4 vs. D0)	MA1633.2	BACH1	DOWN	TF_bZIP	IL4R	UP	10.5319	7.63e-05
State1 (D4 vs. D0)	MA1633.2	BACH1	DOWN	TF_bZIP	FOSL1	UP	10.5319	7.63e-05
State1 (D4 vs. D0)	MA1633.2	BACH1	DOWN	TF_bZIP	SLC31A1	DOWN	10.5319	7.63e-05
State1 (D4 vs. D0)	MA1633.2	BACH1	DOWN	TF_bZIP	IFIT1	DOWN	10.5319	7.63e-05
State1 (D4 vs. D0)	MA1633.2	BACH1	DOWN	TF_bZIP	PACSIN3	UP	10.5319	7.63e-05
State1 (D4 vs. D0)	MA1633.2	BACH1	DOWN	TF_bZIP	PGF	UP	10.4043	8.12e-05
State1 (D4 vs. D0)	MA1633.2	BACH1	DOWN	TF_bZIP	RNF139	DOWN	10.4043	8.12e-05
State1 (D4 vs. D0)	MA1633.2	BACH1	DOWN	TF_bZIP	SPOPL	DOWN	10.4043	8.12e-05
State1 (D4 vs. D0)	MA1633.2	BACH1	DOWN	TF_bZIP	VPS54	DOWN	10.4043	8.12e-05
State1 (D4 vs. D0)	MA1633.2	BACH1	DOWN	TF_bZIP	UBA5	DOWN	10.4043	8.12e-05
State1 (D4 vs. D0)	MA1633.2	BACH1	DOWN	TF_bZIP	PPIB	DOWN	10.4043	8.12e-05
State1 (D4 vs. D0)	MA1633.2	BACH1	DOWN	TF_bZIP	NDC80	DOWN	10.4043	8.12e-05
State1 (D4 vs. D0)	MA1633.2	BACH1	DOWN	TF_bZIP	SSB	DOWN	10.4043	8.12e-05
State1 (D4 vs. D0)	MA1633.2	BACH1	DOWN	TF_bZIP	RBM41	DOWN	10.4043	8.12e-05
State1 (D4 vs. D0)	MA1633.2	BACH1	DOWN	TF_bZIP	ITPKC	UP	10.4043	8.12e-05
State1 (D4 vs. D0)	MA1633.2	BACH1	DOWN	TF_bZIP	UBOX5	UP	10.4043	8.12e-05
State1 (D4 vs. D0)	MA1633.2	BACH1	DOWN	TF_bZIP	FNIP1	DOWN	10.4043	8.12e-05
State1 (D4 vs. D0)	MA1633.2	BACH1	DOWN	TF_bZIP	HOXD11	UP	10.3617	8.62e-05
State1 (D4 vs. D0)	MA1633.2	BACH1	DOWN	TF_bZIP	DMP1	DOWN	10.3617	8.62e-05
State1 (D4 vs. D0)	MA1633.2	BACH1	DOWN	TF_bZIP	TAF1D	DOWN	10.3617	8.62e-05
State1 (D4 vs. D0)	MA1633.2	BACH1	DOWN	TF_bZIP	ZNF148	DOWN	10.3617	8.62e-05
State1 (D4 vs. D0)	MA1633.2	BACH1	DOWN	TF_bZIP	BLVRB	UP	10.3617	8.62e-05
State1 (D4 vs. D0)	MA1633.2	BACH1	DOWN	TF_bZIP	PTGS2	UP	10.3617	8.62e-05
State1 (D4 vs. D0)	MA1633.2	BACH1	DOWN	TF_bZIP	TSPAN13	DOWN	10.3617	8.62e-05
State1 (D4 vs. D0)	MA1633.2	BACH1	DOWN	TF_bZIP	FAM53B	UP	10.3617	8.62e-05
State1 (D4 vs. D0)	MA1633.2	BACH1	DOWN	TF_bZIP	SH3YL1	UP	10.3617	8.62e-05
State1 (D4 vs. D0)	MA1633.2	BACH1	DOWN	TF_bZIP	LRRC49	DOWN	10.3617	8.62e-05
State1 (D4 vs. D0)	MA1633.2	BACH1	DOWN	TF_bZIP	ROBO1	DOWN	10.3617	8.62e-05
State1 (D4 vs. D0)	MA1633.2	BACH1	DOWN	TF_bZIP	ENPP2	DOWN	10.3617	8.62e-05
State1 (D4 vs. D0)	MA1633.2	BACH1	DOWN	TF_bZIP	CADM1	DOWN	10.3617	8.62e-05
State1 (D4 vs. D0)	MA1633.2	BACH1	DOWN	TF_bZIP	WNT5B	UP	10.3617	8.62e-05
State1 (D4 vs. D0)	MA1633.2	BACH1	DOWN	TF_bZIP	TMEM68	DOWN	10.3617	8.62e-05
State1 (D4 vs. D0)	MA1633.2	BACH1	DOWN	TF_bZIP	MANEA	DOWN	10.3617	8.62e-05
State1 (D4 vs. D0)	MA1633.2	BACH1	DOWN	TF_bZIP	ZNF25	DOWN	10.3617	8.62e-05
State1 (D4 vs. D0)	MA1633.2	BACH1	DOWN	TF_bZIP	SEC24D	DOWN	10.3617	8.62e-05
State1 (D4 vs. D0)	MA1633.2	BACH1	DOWN	TF_bZIP	SLC39A8	DOWN	10.3617	8.62e-05
State1 (D4 vs. D0)	MA1633.2	BACH1	DOWN	TF_bZIP	PTPRD	DOWN	10.3617	8.62e-05
State1 (D4 vs. D0)	MA1633.2	BACH1	DOWN	TF_bZIP	GIN1	DOWN	10.3617	8.62e-05
State1 (D4 vs. D0)	MA1633.2	BACH1	DOWN	TF_bZIP	TMCO3	UP	10.3617	8.62e-05
State1 (D4 vs. D0)	MA1633.2	BACH1	DOWN	TF_bZIP	PPFIBP1	DOWN	10.3617	8.62e-05
State1 (D4 vs. D0)	MA1633.2	BACH1	DOWN	TF_bZIP	CHM	DOWN	10.3617	8.62e-05
State1 (D4 vs. D0)	MA1633.2	BACH1	DOWN	TF_bZIP	IFIH1	DOWN	10.1277	8.95e-05
State1 (D4 vs. D0)	MA1633.2	BACH1	DOWN	TF_bZIP	GPR156	UP	10.1277	8.95e-05
State1 (D4 vs. D0)	MA1633.2	BACH1	DOWN	TF_bZIP	PPHLN1	DOWN	10.1277	8.95e-05
State1 (D4 vs. D0)	MA1633.2	BACH1	DOWN	TF_bZIP	SLC5A6	UP	10.1277	8.95e-05
State1 (D4 vs. D0)	MA1633.2	BACH1	DOWN	TF_bZIP	PRKG1	DOWN	10.1277	8.95e-05
State1 (D4 vs. D0)	MA1633.2	BACH1	DOWN	TF_bZIP	ZMYM4	DOWN	10.1277	8.95e-05
State1 (D4 vs. D0)	MA1633.2	BACH1	DOWN	TF_bZIP	ATRX	DOWN	10.1277	8.95e-05
State1 (D4 vs. D0)	MA1633.2	BACH1	DOWN	TF_bZIP	BDP1	DOWN	10.1277	8.95e-05
State1 (D4 vs. D0)	MA1633.2	BACH1	DOWN	TF_bZIP	UFSP2	DOWN	10.1277	8.95e-05
State1 (D4 vs. D0)	MA1633.2	BACH1	DOWN	TF_bZIP	KCND1	UP	10.1277	8.95e-05
State1 (D4 vs. D0)	MA1633.2	BACH1	DOWN	TF_bZIP	SHCBP1	DOWN	10.1277	8.95e-05
State1 (D4 vs. D0)	MA1633.2	BACH1	DOWN	TF_bZIP	TRMT44	UP	10.1277	8.95e-05
State1 (D4 vs. D0)	MA1633.2	BACH1	DOWN	TF_bZIP	GCLC	UP	10.1064	9.54e-05
State1 (D4 vs. D0)	MA1633.2	BACH1	DOWN	TF_bZIP	ALDH7A1	DOWN	10.1064	9.54e-05
State1 (D4 vs. D0)	MA1633.2	BACH1	DOWN	TF_bZIP	ADAMTS17	DOWN	10.1064	9.54e-05
State1 (D4 vs. D0)	MA1633.2	BACH1	DOWN	TF_bZIP	CA9	UP	10.1064	9.54e-05
State1 (D4 vs. D0)	MA1633.2	BACH1	DOWN	TF_bZIP	SMC6	DOWN	10.1064	9.54e-05
State1 (D4 vs. D0)	MA1633.2	BACH1	DOWN	TF_bZIP	COLEC12	DOWN	10.1064	9.54e-05
State1 (D4 vs. D0)	MA1633.2	BACH1	DOWN	TF_bZIP	ZNF704	DOWN	10.1064	9.54e-05
State1 (D4 vs. D0)	MA1633.2	BACH1	DOWN	TF_bZIP	ILDR2	DOWN	10.1064	9.54e-05
State1 (D4 vs. D0)	MA1633.2	BACH1	DOWN	TF_bZIP	BACH2	DOWN	10.1064	9.54e-05
State1 (D4 vs. D0)	MA1633.2	BACH1	DOWN	TF_bZIP	PRDX6	UP	10.1064	9.54e-05
State1 (D4 vs. D0)	MA1633.2	BACH1	DOWN	TF_bZIP	FAM3C	DOWN	10.1064	9.54e-05
State1 (D4 vs. D0)	MA1633.2	BACH1	DOWN	TF_bZIP	NAALADL2	DOWN	10.1064	9.54e-05
State1 (D4 vs. D0)	MA1633.2	BACH1	DOWN	TF_bZIP	DDX6	DOWN	10.1064	9.54e-05
State1 (D4 vs. D0)	MA1633.2	BACH1	DOWN	TF_bZIP	ARHGAP20	DOWN	10.1064	9.54e-05
State1 (D4 vs. D0)	MA1633.2	BACH1	DOWN	TF_bZIP	GMFB	DOWN	10.1064	9.54e-05
State1 (D4 vs. D0)	MA1633.2	BACH1	DOWN	TF_bZIP	PPP2R3A	DOWN	10.1064	9.54e-05
State1 (D4 vs. D0)	MA1633.2	BACH1	DOWN	TF_bZIP	KCNAB1	DOWN	10.1064	9.54e-05
State1 (D4 vs. D0)	MA1633.2	BACH1	DOWN	TF_bZIP	ESM1	UP	10.1064	9.54e-05
State1 (D4 vs. D0)	MA1633.2	BACH1	DOWN	TF_bZIP	LRSAM1	UP	10.1064	9.54e-05
State1 (D4 vs. D0)	MA1633.2	BACH1	DOWN	TF_bZIP	ERBB2	UP	10.1064	9.54e-05
State1 (D4 vs. D0)	MA1633.2	BACH1	DOWN	TF_bZIP	TTC3	DOWN	10.1064	9.54e-05
State1 (D4 vs. D0)	MA1633.2	BACH1	DOWN	TF_bZIP	CD86	DOWN	10.1064	9.54e-05
State1 (D4 vs. D0)	MA1633.2	BACH1	DOWN	TF_bZIP	SHOC2	DOWN	10.1064	9.54e-05
State1 (D4 vs. D0)	MA1633.2	BACH1	DOWN	TF_bZIP	MAFF	UP	10.1064	9.54e-05
State1 (D4 vs. D0)	MA1633.2	BACH1	DOWN	TF_bZIP	SPRY4	UP	10.1064	9.54e-05
State1 (D4 vs. D0)	MA1633.2	BACH1	DOWN	TF_bZIP	MDGA2	DOWN	10.1064	9.54e-05
State1 (D4 vs. D0)	MA1633.2	BACH1	DOWN	TF_bZIP	CCDC88A	DOWN	10.1064	9.54e-05
State1 (D4 vs. D0)	MA1633.2	BACH1	DOWN	TF_bZIP	LYSMD3	DOWN	10.1064	9.54e-05
State1 (D4 vs. D0)	MA1633.2	BACH1	DOWN	TF_bZIP	NUDT13	DOWN	10.1064	9.54e-05
State1 (D4 vs. D0)	MA1633.2	BACH1	DOWN	TF_bZIP	MTAP	DOWN	10.1064	9.54e-05
State1 (D4 vs. D0)	MA1633.2	BACH1	DOWN	TF_bZIP	FBXO16	DOWN	10.1064	9.54e-05
State1 (D4 vs. D0)	MA1101.2	BACH2	DOWN	TF_bZIP	ROR1	DOWN	20.4667	7.2e-08
State1 (D4 vs. D0)	MA1470.1	BACH2	DOWN	TF_bZIP	SPAG9	DOWN	18.6143	2.82e-07
State1 (D4 vs. D0)	MA1101.2	BACH2	DOWN	TF_bZIP	NBEA	DOWN	18.9333	3.15e-07
State1 (D4 vs. D0)	MA1101.2	BACH2	DOWN	TF_bZIP	NBEA	DOWN	18.8667	3.33e-07
State1 (D4 vs. D0)	MA1470.1	BACH2	DOWN	TF_bZIP	SPAG9	DOWN	18.1143	3.58e-07
State1 (D4 vs. D0)	MA1470.1	BACH2	DOWN	TF_bZIP	UBR3	DOWN	16.8429	6.28e-07
State1 (D4 vs. D0)	MA1470.1	BACH2	DOWN	TF_bZIP	CDK19	DOWN	16.7286	6.58e-07
State1 (D4 vs. D0)	MA1101.2	BACH2	DOWN	TF_bZIP	ROR1	DOWN	17.6889	8.41e-07
State1 (D4 vs. D0)	MA1470.1	BACH2	DOWN	TF_bZIP	CHODL	DOWN	15.9429	9e-07
State1 (D4 vs. D0)	MA1101.2	BACH2	DOWN	TF_bZIP	BCS1L	UP	17.4222	1.01e-06
State1 (D4 vs. D0)	MA1101.2	BACH2	DOWN	TF_bZIP	BCS1L	UP	17.3333	1.08e-06
State1 (D4 vs. D0)	MA1101.2	BACH2	DOWN	TF_bZIP	MMP13	DOWN	17.3111	1.1e-06
State1 (D4 vs. D0)	MA1101.2	BACH2	DOWN	TF_bZIP	MMP13	DOWN	17.1111	1.26e-06
State1 (D4 vs. D0)	MA1470.1	BACH2	DOWN	TF_bZIP	RANBP6	DOWN	15	1.28e-06
State1 (D4 vs. D0)	MA1470.1	BACH2	DOWN	TF_bZIP	ELL	UP	13.9571	1.83e-06
State1 (D4 vs. D0)	MA1101.2	BACH2	DOWN	TF_bZIP	INPP5F	DOWN	16.5111	1.85e-06
State1 (D4 vs. D0)	MA1470.1	BACH2	DOWN	TF_bZIP	LRP11	DOWN	13.5286	2.11e-06
State1 (D4 vs. D0)	MA1470.1	BACH2	DOWN	TF_bZIP	ENKUR	DOWN	13.3	2.26e-06
State1 (D4 vs. D0)	MA1101.2	BACH2	DOWN	TF_bZIP	PPHLN1	DOWN	16.0667	2.43e-06
State1 (D4 vs. D0)	MA1470.1	BACH2	DOWN	TF_bZIP	CP	DOWN	12.9571	2.52e-06
State1 (D4 vs. D0)	MA1470.1	BACH2	DOWN	TF_bZIP	XAB2	UP	12.7714	2.67e-06
State1 (D4 vs. D0)	MA1470.1	BACH2	DOWN	TF_bZIP	XAB2	UP	12.7143	2.72e-06
State1 (D4 vs. D0)	MA1470.1	BACH2	DOWN	TF_bZIP	PSEN2	UP	12.6714	2.75e-06
State1 (D4 vs. D0)	MA1470.1	BACH2	DOWN	TF_bZIP	NUP210L	DOWN	12.3571	3.03e-06
State1 (D4 vs. D0)	MA1470.1	BACH2	DOWN	TF_bZIP	TRIP6	UP	12.3	3.08e-06
State1 (D4 vs. D0)	MA1101.2	BACH2	DOWN	TF_bZIP	NAA50	DOWN	15.6444	3.1e-06
State1 (D4 vs. D0)	MA1470.1	BACH2	DOWN	TF_bZIP	RAD23A	UP	12.1714	3.2e-06
State1 (D4 vs. D0)	MA1101.2	BACH2	DOWN	TF_bZIP	SHC4	UP	15.5556	3.25e-06
State1 (D4 vs. D0)	MA1101.2	BACH2	DOWN	TF_bZIP	INPP5F	DOWN	15.4444	3.46e-06
State1 (D4 vs. D0)	MA1101.2	BACH2	DOWN	TF_bZIP	ATP8B1	DOWN	15.2444	3.85e-06
State1 (D4 vs. D0)	MA1470.1	BACH2	DOWN	TF_bZIP	CLCN7	UP	10.9714	4.53e-06
State1 (D4 vs. D0)	MA1101.2	BACH2	DOWN	TF_bZIP	ZDHHC15	DOWN	14.8667	4.69e-06
State1 (D4 vs. D0)	MA1470.1	BACH2	DOWN	TF_bZIP	SLC35F2	UP	10.7	4.88e-06
State1 (D4 vs. D0)	MA1470.1	BACH2	DOWN	TF_bZIP	MASTL	DOWN	10.6571	4.94e-06
State1 (D4 vs. D0)	MA1470.1	BACH2	DOWN	TF_bZIP	PUS10	DOWN	10.5714	5.06e-06
State1 (D4 vs. D0)	MA1470.1	BACH2	DOWN	TF_bZIP	MDC1	UP	10.4286	5.27e-06
State1 (D4 vs. D0)	MA1101.2	BACH2	DOWN	TF_bZIP	ATP8B1	DOWN	14.6	5.35e-06
State1 (D4 vs. D0)	MA1470.1	BACH2	DOWN	TF_bZIP	PUS10	DOWN	10.3571	5.37e-06
State1 (D4 vs. D0)	MA1101.2	BACH2	DOWN	TF_bZIP	MECOM	DOWN	14.5778	5.41e-06
State1 (D4 vs. D0)	MA1470.1	BACH2	DOWN	TF_bZIP	LTN1	DOWN	10.3	5.46e-06
State1 (D4 vs. D0)	MA1101.2	BACH2	DOWN	TF_bZIP	LGALS3	UP	14.5556	5.47e-06
State1 (D4 vs. D0)	MA1101.2	BACH2	DOWN	TF_bZIP	IL4R	UP	14.4222	5.83e-06
State1 (D4 vs. D0)	MA1470.1	BACH2	DOWN	TF_bZIP	LTN1	DOWN	10.0429	5.86e-06
State1 (D4 vs. D0)	MA1101.2	BACH2	DOWN	TF_bZIP	SEMA6A	UP	14.3778	5.95e-06
State1 (D4 vs. D0)	MA1470.1	BACH2	DOWN	TF_bZIP	RGS20	UP	9.97143	5.97e-06
State1 (D4 vs. D0)	MA1101.2	BACH2	DOWN	TF_bZIP	PSMB10	UP	14.3556	6.02e-06
State1 (D4 vs. D0)	MA1470.1	BACH2	DOWN	TF_bZIP	EFR3A	DOWN	9.88571	6.11e-06
State1 (D4 vs. D0)	MA1101.2	BACH2	DOWN	TF_bZIP	GPRC5A	UP	14.3111	6.15e-06
State1 (D4 vs. D0)	MA1470.1	BACH2	DOWN	TF_bZIP	LRP6	DOWN	9.74286	6.36e-06
State1 (D4 vs. D0)	MA1470.1	BACH2	DOWN	TF_bZIP	RALGAPA1	DOWN	9.65714	6.51e-06
State1 (D4 vs. D0)	MA1101.2	BACH2	DOWN	TF_bZIP	ZDHHC15	DOWN	14.1556	6.61e-06
State1 (D4 vs. D0)	MA1101.2	BACH2	DOWN	TF_bZIP	LMNA	UP	14.1333	6.68e-06
State1 (D4 vs. D0)	MA1470.1	BACH2	DOWN	TF_bZIP	PGAM5	UP	9.5	6.79e-06
State1 (D4 vs. D0)	MA1101.2	BACH2	DOWN	TF_bZIP	HERC6	DOWN	14.0889	6.82e-06
State1 (D4 vs. D0)	MA1101.2	BACH2	DOWN	TF_bZIP	MIER1	DOWN	13.9556	7.24e-06
State1 (D4 vs. D0)	MA1470.1	BACH2	DOWN	TF_bZIP	RCAN1	DOWN	9.24286	7.28e-06
State1 (D4 vs. D0)	MA1101.2	BACH2	DOWN	TF_bZIP	PSMB10	UP	13.9333	7.32e-06
State1 (D4 vs. D0)	MA1470.1	BACH2	DOWN	TF_bZIP	NES	DOWN	9.17143	7.42e-06
State1 (D4 vs. D0)	MA1470.1	BACH2	DOWN	TF_bZIP	FRS2	DOWN	9.12857	7.5e-06
State1 (D4 vs. D0)	MA1101.2	BACH2	DOWN	TF_bZIP	GPRC5A	UP	13.8444	7.61e-06
State1 (D4 vs. D0)	MA1470.1	BACH2	DOWN	TF_bZIP	SLAIN1	DOWN	8.97143	7.82e-06
State1 (D4 vs. D0)	MA1101.2	BACH2	DOWN	TF_bZIP	STOX2	DOWN	13.7556	7.92e-06
State1 (D4 vs. D0)	MA1470.1	BACH2	DOWN	TF_bZIP	MCCC1	DOWN	8.91429	7.95e-06
State1 (D4 vs. D0)	MA1101.2	BACH2	DOWN	TF_bZIP	NAA50	DOWN	13.7333	8e-06
State1 (D4 vs. D0)	MA1101.2	BACH2	DOWN	TF_bZIP	SH3RF2	UP	13.6667	8.23e-06
State1 (D4 vs. D0)	MA1470.1	BACH2	DOWN	TF_bZIP	CDK19	DOWN	8.77143	8.26e-06
State1 (D4 vs. D0)	MA1101.2	BACH2	DOWN	TF_bZIP	ZFYVE19	UP	13.6222	8.39e-06
State1 (D4 vs. D0)	MA1470.1	BACH2	DOWN	TF_bZIP	THNSL2	UP	8.7	8.41e-06
State1 (D4 vs. D0)	MA1470.1	BACH2	DOWN	TF_bZIP	NMRK1	DOWN	8.68571	8.45e-06
State1 (D4 vs. D0)	MA1101.2	BACH2	DOWN	TF_bZIP	DTX2	UP	13.6	8.47e-06
State1 (D4 vs. D0)	MA1470.1	BACH2	DOWN	TF_bZIP	PANK3	DOWN	8.62857	8.58e-06
State1 (D4 vs. D0)	MA1470.1	BACH2	DOWN	TF_bZIP	MTFR2	DOWN	8.44286	9.01e-06
State1 (D4 vs. D0)	MA1101.2	BACH2	DOWN	TF_bZIP	ZFYVE19	UP	13.4	9.22e-06
State1 (D4 vs. D0)	MA1470.1	BACH2	DOWN	TF_bZIP	UBN2	DOWN	8.35714	9.22e-06
State1 (D4 vs. D0)	MA1101.2	BACH2	DOWN	TF_bZIP	LMNA	UP	13.3333	9.48e-06
State1 (D4 vs. D0)	MA1101.2	BACH2	DOWN	TF_bZIP	ZNF280C	DOWN	13.3111	9.57e-06
State1 (D4 vs. D0)	MA1101.2	BACH2	DOWN	TF_bZIP	NAP1L3	DOWN	13.2444	9.83e-06
State1 (D4 vs. D0)	MA1470.1	BACH2	DOWN	TF_bZIP	TGFBI	UP	8.1	9.87e-06
State1 (D4 vs. D0)	MA1101.2	BACH2	DOWN	TF_bZIP	NUDT5	UP	13.1778	1.01e-05
State1 (D4 vs. D0)	MA1101.2	BACH2	DOWN	TF_bZIP	CEMIP	DOWN	13.1556	1.02e-05
State1 (D4 vs. D0)	MA1470.1	BACH2	DOWN	TF_bZIP	TRIP6	UP	7.91429	1.04e-05
State1 (D4 vs. D0)	MA1101.2	BACH2	DOWN	TF_bZIP	NAP1L3	DOWN	13.1111	1.04e-05
State1 (D4 vs. D0)	MA1470.1	BACH2	DOWN	TF_bZIP	SLAIN1	DOWN	7.88571	1.04e-05
State1 (D4 vs. D0)	MA1101.2	BACH2	DOWN	TF_bZIP	ZNF24	DOWN	13.0444	1.07e-05
State1 (D4 vs. D0)	MA1101.2	BACH2	DOWN	TF_bZIP	MYB	UP	13.0222	1.08e-05
State1 (D4 vs. D0)	MA1101.2	BACH2	DOWN	TF_bZIP	RAPGEF4	UP	13.0222	1.08e-05
State1 (D4 vs. D0)	MA1101.2	BACH2	DOWN	TF_bZIP	ACADM	DOWN	13.0222	1.08e-05
State1 (D4 vs. D0)	MA1101.2	BACH2	DOWN	TF_bZIP	AGPS	DOWN	13	1.09e-05
State1 (D4 vs. D0)	MA1101.2	BACH2	DOWN	TF_bZIP	HERC6	DOWN	12.8667	1.15e-05
State1 (D4 vs. D0)	MA1101.2	BACH2	DOWN	TF_bZIP	SREK1IP1	DOWN	12.8222	1.17e-05
State1 (D4 vs. D0)	MA1101.2	BACH2	DOWN	TF_bZIP	AGPS	DOWN	12.7778	1.19e-05
State1 (D4 vs. D0)	MA1470.1	BACH2	DOWN	TF_bZIP	DIO2	DOWN	7.37143	1.2e-05
State1 (D4 vs. D0)	MA1101.2	BACH2	DOWN	TF_bZIP	MYB	UP	12.7333	1.21e-05
[truncated: 129,354 more rows]
