# Supplementary material for: Combined Transcriptomics and Metabolomics Identify Regulatory Mechanisms of Porcine Vertebral Chondrocyte Development In Vitro
Source: Int J Mol Sci. 2024 Jan 18;25(2):1189. doi: 10.3390/ijms25021189 (PMC10816887; doi:10.3390/ijms25021189)
Supplement: Supplementary file 1 [file ijms-25-01189-s001.zip › Table S6.xlsx]

## Sheet: sheet
Table S6: Characteristics of 24 DNB molecules.
DNB member	Mean FPKM in group D0	Mean FPKM in group D4	Mean FPKM in group D8	Mean FPKM in group D12	Transcription factor	Gene type	In String database
MON1A	0.886486	0.224136	0.591212	0.623276	NO	Protein coding gene	YES
PCID2	12.0035	4.99126	6.14306	7.77513	NO	Protein coding gene	YES
NFATC2	5.00663	1.4143	1.39295	0.742406	YES	Protein coding gene	YES
ALG14	0.446776	1.15572	1.15792	1.1679	NO	Protein coding gene	YES
PDGFRL	5.30983	13.1658	21.2977	25.4707	NO	Protein coding gene	YES
PDE4C	0.332226	0.106126	0.226623	0.242828	NO	Protein coding gene	YES
REXO1	1.49964	0.551479	1.49334	1.52289	NO	Protein coding gene	YES
BMF	3.41534	7.20305	17.5747	12.6659	NO	Protein coding gene	YES
IVD	6.92203	5.8172	11.3755	15.3289	NO	Protein coding gene	YES
PPFIA3	0.298234	0.110778	0.327346	0.461695	NO	Protein coding gene	YES
ADCY3	4.20254	1.51759	3.066	3.59656	NO	Protein coding gene	YES
INTS11	1.65591	0.274721	0.708765	1.59531	NO	Protein coding gene	YES
FNTB	13.5784	5.82475	8.35961	7.74237	NO	Protein coding gene	YES
RIN2	1.58974	4.00448	6.68956	8.912	NO	Protein coding gene	NO
SEL1L3	0.531414	0.113891	0.384637	0.580637	NO	Protein coding gene	YES
POLE	0.538421	1.99009	1.55495	1.49242	NO	Protein coding gene	YES
LOC110260368	17.9537	36.3968	46.6046	57.3551	NO	Non-coding gene	NO
SNRNP25	3.91544	7.23213	7.76319	7.61388	NO	Protein coding gene	YES
CCNL2	9.84893	3.32059	5.3085	8.36953	NO	Protein coding gene	YES
RHOC	163.192	66.7417	106.736	123.168	NO	Protein coding gene	YES
ABCC3	15.3006	4.7333	7.13869	8.09163	NO	Protein coding gene	YES
C7H15orf39	0.43505	0.13388	0.230182	0.398716	NO	Protein coding gene	YES
MAPK8IP3	0.989629	0.405859	0.893986	1.01629	NO	Protein coding gene	YES
SP7	1.80732	0.859694	1.22887	0.466317	YES	Protein coding gene	YES
