# Supplementary material for: Combined Transcriptomics and Metabolomics Identify Regulatory Mechanisms of Porcine Vertebral Chondrocyte Development In Vitro
Source: Int J Mol Sci. 2024 Jan 18;25(2):1189. doi: 10.3390/ijms25021189 (PMC10816887; doi:10.3390/ijms25021189)
Supplement: Supplementary file 1 [file ijms-25-01189-s001.zip › Table S7.xlsx]

## Sheet: shee1
Table S7: Summary of differentially regulated metabolites in PVC development.
Index	Class	D0_vs_D4	D0_vs_D8	D0_vs_D12	D0-1	D0-2	D0-3	D0-4	D0-5	D4-1	D4-2	D4-3	D4-4	D4-5	D8-1	D8-2	D8-3	D8-4	D8-5	D12-1	D12-2	D12-3	D12-4	D12-5	Cpd_ID	Kegg_map
L-Aspartate	Amino acid metabolomics	TRUE	TRUE	TRUE	693.665	716.385	538.05	412.4385	673.09	1742.23	2037.92	1371.48	1578.195	2036.175	1241.66	1300.82	1253.78	1317.15	1390.75	1892.27	2126.035	2149.62	1659.015	1716.79	C00049	ko00220,ko00250,ko00260,ko00270,ko00340,ko00410,ko00470,ko00760,ko00770,ko00970,ko01100,ko01200,ko01210,ko01230,ko01240,ko02010,ko04080,ko04974,ko05230
Glutamine	Amino acid derivatives	TRUE	FALSE	TRUE	317.5305	290.01	234.9185	225.5785	297.1965	551.81	704.09	647.78	572.24	715.465	419.171	383.772	483.197	470.178	416.2025	623.86	620.705	547.17	513.255	553.41	C00064	ko00220,ko00230,ko00240,ko00250,ko00470,ko00630,ko00750,ko00910,ko00970,ko01100,ko01230,ko01232,ko01240,ko02010,ko04724,ko04727,ko04964,ko04974,ko04978,ko05230
L-Alanine	Amino acids	TRUE	TRUE	TRUE	169.567	216.6085	157.6465	171.642	266.348	401.19	427.841	408.7355	392.2275	520.195	572.735	532.97	545.095	451.704	490.9835	621.39	588.02	561.565	465.97	528.31	C00041	ko00250,ko00270,ko00430,ko00450,ko00470,ko00970,ko01100,ko01200,ko01230,ko02010,ko04122,ko04974,ko04978,ko05230
L-Leucine	Amino acids	TRUE	TRUE	TRUE	547.805	504.675	452.492	456.4835	549.185	923.33	1069.865	901.58	1023.19	1109.74	1501.985	1340.315	1474.06	1537.425	1383.405	1514.24	1444.855	1469.76	1322.055	1435	C00123	ko00280,ko00290,ko00970,ko01100,ko01210,ko01230,ko02010,ko04150,ko04974,ko04978,ko05230
L-Cystine	Amino acids	FALSE	TRUE	TRUE	0.1965055	0.186879	0.0683455	0.1377625	0.2194285	0.195667	0.1887425	0.1725955	0.1447545	0.2559285	0.4431875	0.3367985	0.4523805	0.3222725	0.3963045	0.66443	0.651325	0.66679	0.571425	0.507315	C00491	ko00270,ko01100,ko02010,ko04216,ko04974
Ornithine	Amino acids	TRUE	TRUE	TRUE	42.219	35.7109	29.3625	32.2324	36.5893	90.874	102.686	113.4545	93.117	105.5545	75.016	67.6355	85.099	83.1375	75.351	108.337	108.6345	95.442	94.0735	100.073	C00077	ko00220,ko00330,ko00470,ko00480,ko01100,ko01210,ko01230,ko02010
Serine	Amino acids	FALSE	TRUE	TRUE	604.42	516.93	488.677	520.155	579.65	770.56	890.215	806.155	883.855	871.27	1296.635	1172.03	1235.54	1260.305	1181.565	1166.795	1113.34	1188.88	1000.345	1087.655	C00065	ko00260,ko00270,ko00470,ko00564,ko00600,ko00630,ko00920,ko00970,ko01100,ko01200,ko01230,ko01240,ko02010,ko04071,ko04974,ko04978,ko05230
L-Glutamic-acid	Amino acids	TRUE	FALSE	TRUE	5009.8	4683.705	3733.54	2931.13	4381.11	9564	11131.05	9246.8	10517.9	11881.85	7693.35	7647.1	8665.8	7993.95	8273.6	10406.65	10126.3	9626.95	9022.55	10052.4	C00025	ko00220,ko00250,ko00330,ko00340,ko00430,ko00470,ko00480,ko00524,ko00630,ko00650,ko00860,ko00910,ko00970,ko01100,ko01200,ko01210,ko01230,ko01240,ko02010,ko04068,ko04072,ko04080,ko04216,ko04540,ko04713,ko04720,ko04721,ko04723,ko04724,ko04727,ko04730,ko04742,ko04964,ko04974,ko05014,ko05016,ko05017,ko05022,ko05030,ko05031,ko05033,ko05034,ko05230
Threonine	Amino acids	TRUE	TRUE	TRUE	348.19	312.9075	274.8005	274.8875	343.7305	581.525	704.195	644.035	609.5	711.075	796.66	739.85	831.05	861.67	780.24	855.015	768.94	745.87	685.45	732.445	C00188	ko00260,ko00290,ko00470,ko00860,ko00970,ko01100,ko01230,ko02010,ko04974,ko04978
Tyrosine	Amino acids	TRUE	TRUE	TRUE	115.9835	106.102	95.571	94.3985	122.3605	204.6165	253.7365	204.709	232.752	256.0755	459.108	370.6525	439.532	421.6495	390.8455	455.093	441.285	433.622	336.146	400.486	C00082	ko00130,ko00350,ko00360,ko00400,ko00730,ko00970,ko01100,ko01210,ko01230,ko01240,ko04728,ko04916,ko04917,ko04974,ko05012,ko05030,ko05031,ko05034,ko05230
Xylulose-5-phosphate	Carbohydrate metabolomics	TRUE	TRUE	TRUE	16.2381	14.36695	14.7072	13.7642	17.08895	275.5845	378.4925	241.449	343.378	384.2725	484.2515	370.3765	457.83	428.7045	338.1325	588.08	530.32	493.812	417.444	517.52	-	-
dTMP	Nucleotide and its metabolomics	TRUE	FALSE	FALSE	3.526695	3.734385	3.26316	2.814015	3.58579	12.6062	15.3198	11.5887	12.54015	13.8109	4.783475	5.2833	5.33045	5.9751	5.5567	5.5909	5.2213	5.22925	5.2363	5.3469	-	-
UMP	Nucleotide and its metabolomics	TRUE	FALSE	FALSE	226.785	215.8035	177.2955	159.822	235.7125	424.126	521.025	385.837	415.966	493.621	270.243	230.7825	255.386	275.1905	273.0995	312.1525	374.1035	351.4455	288.611	328.1355	C00105	ko00240,ko01100,ko01232,ko01240
IMP	Nucleotide and its metabolomics	FALSE	TRUE	TRUE	1337.85	1689.67	1278.17	836.93	1558.755	2437.37	2609.2	2378	1381.15	2294.37	203.677	189.8255	194.4855	216.315	223.4705	216.9595	218.034	273.9845	188.975	226.5275	C00130	ko00230,ko01100,ko01232,ko01240,ko01523,ko04742
dAMP	Nucleotide and its metabolomics	TRUE	FALSE	FALSE	5.72365	0	0	0	0	7.01975	7.51295	7.1288	6.4731	7.04985	0	0	0	0	0	0	0	0	0	0	C00360	ko00230,ko01100,ko01232
AMP	Nucleotide and its metabolomics	FALSE	TRUE	TRUE	1113.96	1304.155	1058.05	703.525	1273.53	1992.11	2146.765	1878.11	1079.605	1862.595	152.47	152.909	145.473	169.2545	189.32	155.606	169.3625	189.882	147.3755	177.377	C00020	ko00230,ko01100,ko01232,ko01240,ko01523,ko04022,ko04024,ko04068,ko04150,ko04151,ko04152,ko04211,ko04740,ko04742,ko04923,ko04924,ko04925,ko04927,ko04928,ko04934,ko05012,ko05022,ko05032
Uracil	Nucleotide and its metabolomics	TRUE	TRUE	TRUE	41.5294	39.99775	33.34705	57.129	56.906	89.441	110.953	84.566	134.5165	115.1525	269.38	242.7465	281.695	269.3395	223.328	300.9065	261.0835	260.1595	244.908	270.2295	C00106	ko00240,ko00410,ko00770,ko01100,ko01232
Dihydronicotinamide-adenine-dinucleotide-phosphate(NADPH)	Nucleotide and its metabolomics	TRUE	TRUE	TRUE	9.04695	28.13225	29.66445	9.2844	29.0888	77.6295	111.455	41.08695	60.155	91.378	84.6575	68.852	107.684	147.0915	70.964	146.625	99.464	150.9465	104.0165	106.6295	C00005	ko00480,ko01100,ko04918,ko04925,ko04936,ko05208,ko05415
Guanosine	Nucleotide and its metabolomics	TRUE	TRUE	TRUE	6.0295	6.4604	4.768865	11.08405	10.3215	65.265	82.8005	57.9955	106.7025	96.6825	284.783	221.5035	288.965	280.8625	204.112	387.972	352.636	307.43	332.027	366.5065	C00387	ko00230,ko01100,ko01232,ko02010
Adenine	Nucleotide and its metabolomics	TRUE	FALSE	TRUE	1.621115	1.634985	1.57179	1.51473	1.60063	10.1515	13.35985	6.59155	8.428	12.86745	2.29128	2.15473	12.0577	9.02025	2.16528	23.8336	18.17835	3.369575	19.62705	20.27725	C00147	ko00230,ko01100,ko01232
Inosine	Nucleotide and its metabolomics	TRUE	TRUE	TRUE	91.8635	115.154	80.855	207.887	190.0155	1710.67	1919.675	1546.575	2081.085	2110.39	2624.61	2570.6	2781.065	2796.535	2624.12	3062.655	3060.265	2842.985	2848.72	2945.48	C00294	ko00230,ko01100,ko01232,ko02010
Malic-acid	Organic acid and its derivatives	TRUE	TRUE	TRUE	8.4596	6.2033	7.22165	2.82115	5.1657	15.4367	20.0906	11.51785	13.94405	18.1116	28.37665	20.29415	25.48255	40.49195	17.47955	47.2076	35.041	38.40305	25.67695	34.9121	C03668	-
Argininosuccinic-acid	Organic acid and its derivatives	FALSE	TRUE	TRUE	13.7804	10.76345	9.38015	6.1616	14.5292	16.84335	26.3592	15.80275	21.35235	23.6729	31.3325	22.2893	24.67175	32.7487	28.73835	22.6544	26.96645	24.24025	16.81795	25.72385	C03406	ko00220,ko00250,ko01100,ko01230
Fumaric-acid	Organic acid and its derivatives	FALSE	FALSE	TRUE	15.1742	15.1221	16.61535	10.5976	14.0383	23.26305	20.83205	17.00445	19.3248	23.19385	27.0719	23.6418	28.23335	30.77555	21.335	32.6022	25.4291	30.03465	27.632	31.2218	C00122	ko00020,ko00190,ko00220,ko00250,ko00350,ko00360,ko00620,ko00650,ko00760,ko01100,ko01200,ko04922,ko05200,ko05211,ko05230
Succinic-Acid	Organic acid and its derivatives	FALSE	TRUE	TRUE	94.8195	104.8025	145.0615	65.2265	85.744	178.106	207.152	163.216	199.829	220.9765	235.939	181.0435	247.1225	258.494	216.984	271.239	350.752	259.9755	192.0285	250.601	C00042	ko00020,ko00190,ko00250,ko00310,ko00350,ko00360,ko00620,ko00630,ko00640,ko00650,ko00760,ko00920,ko01100,ko01200,ko04024,ko04727,ko04922,ko05230
Pyruvic-acid	Organic acid and its derivatives	FALSE	TRUE	FALSE	4.91641	6.26275	5.1074	5.843	4.755	3.375215	3.18711	3.36568	4.673935	5.46425	12.5392	11.16755	13.0037	8.7508	11.02855	8.29685	5.9028	10.6578	7.09045	6.96725	C00022	ko00010,ko00020,ko00030,ko00040,ko00053,ko00250,ko00260,ko00270,ko00290,ko00330,ko00350,ko00360,ko00430,ko00440,ko00470,ko00620,ko00630,ko00650,ko00730,ko00760,ko00770,ko00900,ko01100,ko01200,ko01210,ko01230,ko01240,ko04066,ko04152,ko04911,ko04922,ko04930,ko04931,ko05230,ko05415
D-Erythrose-4-phosphate	Phosphate sugars	TRUE	TRUE	TRUE	27.0227	27.4869	31.3258	28.2922	33.15875	137.401	185.4285	138.6215	187.4955	185.3425	203.656	185.863	210.8955	210.437	160.7225	264.0755	231.8845	210.527	220.7645	242.9355	C00279	ko00030,ko00400,ko00750,ko01100,ko01200,ko01230,ko01240
D(+)-Glucose	Phosphate sugars	FALSE	FALSE	TRUE	15.5262	20.3791	9.2482	12.0774	12.59025	15.58155	41.60555	16.20065	22.7107	23.62785	38.68205	17.9325	44.63625	39.3365	10.8452	94.0975	66.205	58.726	72.807	98.1915	C00267	ko00010,ko00051,ko00052,ko00520,ko01100,ko01200,ko01250,ko04964
D-Fructose-6-phosphate	Phosphate sugars	FALSE	TRUE	TRUE	18.9069	18.38785	18.745	16.7583	16.90485	53.707	73.2445	54.1045	404.2115	106.466	96.307	66.1045	86.0805	85.3875	59.341	118.393	82.1915	69.655	97.0875	104.212	C00085	ko00052,ko00500,ko01100,ko01200,ko04152,ko04922,ko04931,ko05230,ko05415
D-Glucose-6-phosphate	Phosphate sugars	TRUE	FALSE	FALSE	119.668	79.8895	79.507	65.6005	91.389	153.5935	207.532	180.6515	376.3155	231.42	154.8385	105.94	136.9285	144.39	108.4845	170.345	120.3135	114.956	141.5085	151.007	C00092	ko00500,ko00524,ko00562,ko01100,ko04911,ko04917,ko04918,ko04931,ko04973,ko05230,ko05415
D-Ribulose-5-phosphate	Phosphate sugars	TRUE	TRUE	TRUE	18.34775	19.04365	19.1502	18.8455	21.24985	286.6295	417.7475	241.1305	374.8135	401.209	505.735	369.002	480.018	413.972	332.3855	604.27	521.945	475.3475	431.764	537.785	C00199	ko00030,ko00040,ko00740,ko01100,ko01200,ko01230,ko01240,ko01250
D-Glucose-1-phosphate	Phosphate sugars	FALSE	TRUE	TRUE	19.08275	16.87835	17.7252	17.2228	18.4044	49.89385	74.8835	57.309	388.0185	102.3445	93.2955	64.911	81.6955	81.4175	57.118	113.341	77.598	70.996	95.045	96.6755	C00103	ko00010,ko00040,ko00052,ko00500,ko00520,ko00561,ko01100,ko01240,ko01250,ko04922
Glycerol-3-phosphate	Phosphoric acids	FALSE	FALSE	TRUE	4.497005	3.48924	4.19466	3.27189	4.021965	4.634025	4.896475	4.62656	4.23821	5.68275	6.91765	6.4857	6.9722	7.4118	5.58535	10.2287	7.24865	9.2319	7.66355	9.132	C00093	ko00561,ko00564,ko01100,ko02010,ko05231
Phosphoenolpyruvic-acid	Phosphoric acids	TRUE	FALSE	TRUE	0.297126	0.1988115	0.224981	0.1062495	0.1771345	0.339521	0.4675035	0.3577875	0.51119	0.62875	3.226225	0.69096	0.99934	4.291215	0.681505	3.3472	8.1879	4.08179	3.639545	5.10885	C00074	ko00010,ko00020,ko00400,ko00440,ko00620,ko01100,ko01200,ko01230,ko01240,ko04922,ko04964,ko05230
3-phosphoglycerate	Phosphoric acids	TRUE	FALSE	FALSE	1.87277	1.18882	1.57761	0.749145	1.274335	5.41355	6.5899	4.56993	6.26725	7.575	21.7365	7.3086	10.2531	34.2026	7.0518	24.4899	56.528	21.99345	17.91165	25.2487	C00597	-
Dihydroxyacetone-phosphate	Phosphoric acids	TRUE	TRUE	TRUE	7.8893	8.18745	6.50405	6.15715	7.7053	16.523	22.5639	17.29215	16.6067	25.7971	19.8774	13.88365	17.8647	22.22415	14.58945	22.52365	17.92985	23.80715	18.85955	27.13325	C00111	ko00010,ko00040,ko00051,ko00052,ko00561,ko00562,ko00564,ko00640,ko00760,ko01100,ko01200,ko01230
Glyceraldehyde-3-phosphate	Phosphoric acids	TRUE	TRUE	TRUE	3.26675	3.904	3.7075	3.649995	4.344925	15.2396	19.4076	13.2305	12.99365	20.6513	13.97345	9.74585	11.84655	18.0856	9.62585	16.59215	14.39435	17.96605	15.56095	21.9599	C00661	-
2-Phospho-D-glycerate	Phosphoric acids	TRUE	FALSE	FALSE	2.476545	1.76727	1.958065	0.95336	1.679485	5.9975	7.8479	5.64485	7.44885	8.0571	25.39205	9.14275	11.6176	40.07655	8.10555	28.5526	66.4145	25.2199	21.92455	29.5945	C00631	ko00010,ko00030,ko00260,ko00561,ko00630,ko01100,ko01200,ko01230,ko04922,ko05230
