# Supplementary material for: Combined Transcriptomics and Metabolomics Identify Regulatory Mechanisms of Porcine Vertebral Chondrocyte Development In Vitro
Source: Int J Mol Sci. 2024 Jan 18;25(2):1189. doi: 10.3390/ijms25021189 (PMC10816887; doi:10.3390/ijms25021189)
Supplement: Supplementary file 1 [file ijms-25-01189-s001.zip › Table S8.xlsx]

## Sheet: shee1
Table S8: Metabolites (n = 47) in PVCs detected using UPLC-MS/MS.
Index	Class	D0-1	D0-2	D0-3	D0-4	D0-5	D4-1	D4-2	D4-3	D4-4	D4-5	D8-1	D8-2	D8-3	D8-4	D8-5	D12-1	D12-2	D12-3	D12-4	D12-5	VIP	P_value	Type
L-Aspartate	Amino Acid metabolomics	693.665	716.385	538.05	412.4385	673.09	1742.23	2037.92	1371.48	1578.195	2036.175	1241.66	1300.82	1253.78	1317.15	1390.75	1892.27	2126.035	2149.62	1659.015	1716.79	0.9131275135850936	6.139523706223028e-8	insig
Glutamine	Amino acid derivatives	317.5305	290.01	234.9185	225.5785	297.1965	551.81	704.09	647.78	572.24	715.465	419.171	383.772	483.19699999999995	470.17800000000005	416.2025	623.86	620.705	547.17	513.255	553.41	0.9233686889232909	4.062289828989243e-8	insig
Lysine	Amino acids	384.681	369.4745	331.8735	347.523	376.4605	433.2535	463.839	421.212	452.3095	464.0735	599.88	529.895	571.78	607.405	538.625	576.96	542.905	589.94	493.0065	545.085	1.4224656715907769	1.4601162730050537e-8	sig
L-Asparagine	Amino acids	597.94	520.255	458.9375	488.25800000000004	608.39	608.965	706.56	681.48	697.075	726.545	882.9	885.995	921.845	884.65	859.77	899.62	834.695	850.81	817.25	835.81	1.4682458846471502	3.070138306317847e-9	sig
L-Alanine	Amino acids	169.567	216.6085	157.6465	171.642	266.348	401.19	427.841	408.7355	392.2275	520.195	572.735	532.97	545.095	451.704	490.9835	621.39	588.02	561.565	465.97	528.31	1.3907489840660874	2.7764269001694042e-8	sig
L-citrulline	Amino acids	8.0846	6.4356	5.78435	5.04355	7.00055	5.4355	6.81755	7.6425	5.8899	6.60385	4.634844999999999	4.503565	4.620685	4.36068	4.65698	5.4073	4.90876	5.07645	4.3289800000000005	4.89215	0.864918003914907	9.359114975777981e-4	insig
L-Leucine	Amino acids	547.805	504.675	452.49199999999996	456.4835	549.185	923.33	1069.865	901.58	1023.19	1109.74	1501.985	1340.315	1474.06	1537.425	1383.405	1514.24	1444.855	1469.76	1322.055	1435.0	1.4549525392906497	1.6046625337433441e-12	sig
L-Cystine	Amino acids	0.1965055	0.186879	0.0683455	0.1377625	0.2194285	0.195667	0.1887425	0.17259549999999999	0.1447545	0.2559285	0.4431875	0.3367985	0.4523805	0.3222725	0.3963045	0.66443	0.651325	0.66679	0.571425	0.507315	0.3860114524148642	4.464929153721709e-9	insig
Ornithine	Amino acids	42.218999999999994	35.7109	29.3625	32.2324	36.5893	90.874	102.686	113.4545	93.117	105.5545	75.016	67.6355	85.09899999999999	83.1375	75.351	108.337	108.6345	95.44200000000001	94.0735	100.073	1.1000472822825298	2.2824961219047873e-10	sig
Arginine	Amino acids	489.3425	480.273	453.5065	443.2135	471.9765	623.545	659.66	573.45	642.945	656.045	772.35	686.89	717.785	771.615	718.69	732.22	705.875	775.1	662.74	700.53	1.563967227323948	4.8918883218363704e-9	sig
Serine	Amino acids	604.42	516.93	488.67699999999996	520.155	579.65	770.56	890.215	806.155	883.855	871.27	1296.635	1172.03	1235.54	1260.305	1181.565	1166.795	1113.34	1188.88	1000.345	1087.655	1.5820770934020405	1.1157107061543177e-11	sig
L-Glutamic-acid	Amino acids	5009.8	4683.705	3733.54	2931.13	4381.11	9564.0	11131.05	9246.8	10517.9	11881.85	7693.35	7647.1	8665.8	7993.95	8273.6	10406.65	10126.3	9626.95	9022.55	10052.4	1.1817189789314682	2.2443630732583928e-9	sig
Threonine	Amino acids	348.19	312.9075	274.8005	274.8875	343.7305	581.525	704.195	644.035	609.5	711.075	796.66	739.85	831.05	861.67	780.24	855.015	768.94	745.87	685.45	732.445	1.6338833415089224	2.447075904650205e-10	sig
Tyrosine	Amino acids	115.9835	106.102	95.571	94.3985	122.3605	204.6165	253.7365	204.709	232.752	256.0755	459.108	370.6525	439.532	421.6495	390.8455	455.093	441.285	433.62199999999996	336.14599999999996	400.486	1.323779300671906	9.734417854747833e-11	sig
Xylulose-5-phosphate	Carbohydrate metabolomics	16.2381	14.36695	14.7072	13.7642	17.08895	275.5845	378.4925	241.449	343.37800000000004	384.2725	484.2515	370.3765	457.83	428.7045	338.1325	588.08	530.32	493.81199999999995	417.444	517.52	1.2718321158191979	7.897588717113493e-10	sig
Flavin-mononucleotide	CoEnzyme and vitamins	2.243145	0.0	0.0	0.0	0.0	0.0	0.0	0.0	0.0	0.0	2.248015	0.0	0.0	0.0	2.4618700000000002	0.0	0.0	0.0	2.5181150000000003	0.0	0.23650208518367505	0.5367884132280416	insig
Acetyl-CoA	CoEnzyme and vitamins	5.96085	0.0	0.0	0.0	0.0	6.0882	0.0	0.0	0.0	6.19585	0.0	0.0	0.0	0.0	0.0	0.0	6.0115	0.0	0.0	0.0	0.28460764660577453	0.5198378161028034	insig
Phosphorylethanolamine	LPE	1016.28	1076.09	841.625	669.14	1046.48	1291.735	1476.375	1326.915	1410.05	1611.805	1566.075	1450.175	1725.64	1940.66	1667.47	1874.425	2041.23	1614.565	1471.76	1669.735	1.2504319119206144	9.92827017412102e-6	sig
dTMP	Nucleotide and Its metabolomics	3.5266949999999997	3.734385	3.26316	2.814015	3.5857900000000003	12.6062	15.3198	11.5887	12.54015	13.8109	4.783475	5.2833	5.33045	5.9751	5.5567	5.5909	5.2213	5.22925	5.2363	5.3469	0.8807319943106604	4.587424421221008e-12	insig
Guanosine-diphosphate	Nucleotide and Its metabolomics	22.27895	28.4346	50.849	12.6908	24.94	44.03865	38.43135	41.54435	18.37025	70.5	27.37205	20.2717	20.4116	147.066	45.89535	28.63705	94.346	17.36155	22.5254	26.4166	0.46573065513587164	0.7153904059851635	insig
ATP	Nucleotide and Its metabolomics	11.3975	9.4888	27.36505	2.565455	8.35935	17.7171	22.5911	22.5005	6.1507	41.52875	18.2982	4.47686	7.2615	163.83100000000002	10.05405	6.74815	114.2395	7.50295	4.869865	5.72095	0.36068217771752725	0.7569717418391038	insig
UMP	Nucleotide and Its metabolomics	226.785	215.8035	177.2955	159.822	235.7125	424.126	521.025	385.837	415.966	493.621	270.243	230.7825	255.386	275.1905	273.0995	312.1525	374.1035	351.4455	288.611	328.1355	0.7663295997987077	1.4759075249005881e-7	insig
IMP	Nucleotide and Its metabolomics	1337.85	1689.67	1278.17	836.93	1558.755	2437.37	2609.2	2378.0	1381.15	2294.37	203.67700000000002	189.8255	194.4855	216.315	223.4705	216.9595	218.03400000000002	273.9845	188.975	226.5275	0.3823675092465131	1.129850521273558e-8	insig
dAMP	Nucleotide and Its metabolomics	5.72365	0.0	0.0	0.0	0.0	7.01975	7.51295	7.1288	6.4731	7.04985	0.0	0.0	0.0	0.0	0.0	0.0	0.0	0.0	0.0	0.0	0.2803412293341712	3.5970530795096e-7	insig
dCMP	Nucleotide and Its metabolomics	1.22048	0.91315	0.926725	0.847075	1.20759	1.97813	2.0815599999999996	1.834455	1.58705	2.21703	0.79685	0.76707	0.879135	1.11179	0.90407	0.8809049999999999	0.72597	0.781225	0.8083899999999999	0.948765	0.38145236578702646	3.9858038868848384e-8	insig
AMP	Nucleotide and Its metabolomics	1113.96	1304.155	1058.05	703.525	1273.53	1992.11	2146.765	1878.11	1079.605	1862.595	152.47	152.909	145.47299999999998	169.2545	189.32	155.606	169.3625	189.882	147.3755	177.377	0.38736709313880646	1.2900299064804774e-8	insig
UDP-GlcNAc	Nucleotide and Its metabolomics	5652.85	6343.3	3663.875	1850.28	4602.525	1869.1	2199.625	1744.7	1818.995	2454.53	1886.43	1889.885	2396.26	2281.71	2094.03	4294.935	4418.595	4463.335	3266.18	4312.74	1.5405076240694633	7.703961647038568e-4	sig
Cyclic-AMP	Nucleotide and Its metabolomics	0.6272949999999999	0.58499	0.431695	0.3986075	0.53756	0.93069	1.073815	0.80105	0.781145	1.04398	0.91945	0.8710549999999999	0.9838600000000001	1.032915	1.0156450000000001	0.90238	0.953155	0.9691299999999999	0.817535	0.901595	1.6219725492513861	3.1269682677163447e-6	sig
Uracil	Nucleotide and Its metabolomics	41.5294	39.99775	33.34705	57.129	56.906000000000006	89.441	110.95299999999999	84.566	134.5165	115.1525	269.38	242.7465	281.695	269.3395	223.328	300.9065	261.0835	260.1595	244.908	270.2295	1.157617765257433	3.870749037572467e-12	sig
Dihydronicotinamide-adenine-dinucleotide-phosphate(NADPH)	Nucleotide and Its metabolomics	9.04695	28.13225	29.66445	9.2844	29.0888	77.6295	111.455	41.08695	60.155	91.37799999999999	84.6575	68.852	107.684	147.0915	70.964	146.625	99.464	150.9465	104.0165	106.6295	1.0170152491626743	8.65509113885884e-5	sig
Guanosine	Nucleotide and Its metabolomics	6.0295	6.4604	4.768865	11.08405	10.3215	65.265	82.8005	57.9955	106.7025	96.6825	284.783	221.5035	288.965	280.8625	204.112	387.972	352.63599999999997	307.43	332.027	366.5065	0.8170733795221313	3.2224945127022264e-12	insig
ADP	Nucleotide and Its metabolomics	184.37599999999998	163.601	272.9455	56.2955	140.5795	231.1245	283.2265	265.906	133.937	360.7685	192.912	89.085	122.0025	493.0865	162.06	104.836	377.31	116.59	78.9555	89.0015	0.39569816561635573	0.5123623790806389	insig
NicotinaMide-adenine-dinucleotide(NAD)	Nucleotide and Its metabolomics	23.58535	32.2357	20.54585	15.0046	33.5902	43.9727	42.6333	46.29375	61.771	49.34175	33.45435	35.88685	39.4859	42.0537	34.5242	81.738	39.56545	38.42375	41.43225	59.2465	0.5519100143218998	0.004980698087784482	insig
Adenine	Nucleotide and Its metabolomics	1.6211149999999999	1.6349850000000001	1.57179	1.51473	1.60063	10.1515	13.35985	6.59155	8.427999999999999	12.86745	2.29128	2.15473	12.0577	9.02025	2.16528	23.8336	18.17835	3.369575	19.62705	20.27725	0.12531282446194458	7.662370810878131e-4	insig
Inosine	Nucleotide and Its metabolomics	91.8635	115.154	80.855	207.887	190.0155	1710.67	1919.675	1546.575	2081.085	2110.39	2624.61	2570.6	2781.065	2796.535	2624.12	3062.655	3060.265	2842.985	2848.72	2945.48	1.4127597294974794	4.300248679374967e-15	sig
3-phenyllactic-acid	Organic acid And Its Derivatives	0.844975	0.7763899999999999	0.79498	0.76253	0.8094100000000001	0.93765	0.928685	0.948835	1.00023	0.9027299999999999	1.1131149999999999	1.148305	1.003685	1.12019	1.0443049999999998	1.128555	1.0210700000000001	1.1494950000000002	1.025735	1.036845	1.4035080434264828	1.870401355790893e-7	sig
Malic-acid	Organic acid And Its derivatives	8.4596	6.2033	7.22165	2.82115	5.1657	15.4367	20.0906	11.51785	13.94405	18.1116	28.37665	20.29415	25.48255	40.49195	17.47955	47.2076	35.041	38.40305	25.67695	34.9121	0.7657583457878827	6.400117679150891e-6	insig
Oxaloacetate	Organic acid And Its derivatives	11.82775	27.60825	14.4994	21.96815	23.0193	19.76865	13.62715	25.079	17.7978	16.82595	14.17885	13.73535	20.68625	18.79965	17.12275	9.8782	16.3847	12.07685	5.9869	7.96305	0.04776588746536825	0.024887685734090233	insig
cis-Aconitic-acid	Organic acid And Its derivatives	0.5056149999999999	0.43932	0.4229	0.322538	0.362887	0.3659565	0.439082	0.3006235	0.4417595	0.3990375	0.31390650000000003	0.0	0.0	0.2637085	0.289821	0.380255	0.32103550000000003	0.35506750000000004	0.2991375	0.0	0.9368363842377523	0.022343235819494194	insig
Argininosuccinic-acid	Organic acid And Its derivatives	13.7804	10.76345	9.38015	6.1616	14.5292	16.84335	26.3592	15.80275	21.35235	23.6729	31.3325	22.2893	24.67175	32.7487	28.73835	22.6544	26.96645	24.24025	16.81795	25.72385	1.6020700565901809	5.453128468237496e-5	sig
Fumaric-acid	Organic acid And Its derivatives	15.1742	15.1221	16.61535	10.5976	14.0383	23.26305	20.83205	17.00445	19.3248	23.19385	27.0719	23.6418	28.23335	30.77555	21.335	32.6022	25.4291	30.03465	27.631999999999998	31.2218	0.9960761813562932	2.52329343543405e-6	insig
Succinic-Acid	Organic acid And Its derivatives	94.8195	104.8025	145.0615	65.2265	85.744	178.106	207.15200000000002	163.216	199.829	220.9765	235.93900000000002	181.0435	247.1225	258.494	216.984	271.23900000000003	350.75199999999995	259.9755	192.0285	250.601	1.040922705811045	2.1055221213617005e-5	sig
Pyruvic-acid	Organic acid And Its derivatives	4.91641	6.26275	5.1074	5.843	4.755	3.3752150000000003	3.1871099999999997	3.3656800000000002	4.673935	5.46425	12.5392	11.16755	13.0037	8.7508	11.02855	8.29685	5.9028	10.6578	7.09045	6.96725	1.1241514159927768	1.6007402062232026e-6	sig
Citric-acid	Organic acid And Its derivatives	0.932615	1.1566	0.9242600000000001	0.50874	1.003945	0.90597	0.8798549999999999	1.03165	1.228845	1.31808	1.4826350000000001	0.80181	1.0455450000000002	8.279	1.0325	1.3066149999999999	1.6856	1.000845	0.936075	1.5754549999999998	0.6005328548873373	0.4093881644279293	insig
Lactate	Organic acid And Its derivatives	21.0874	21.93	16.8393	18.18485	21.9786	21.98125	25.968000000000004	24.4512	22.64405	25.30845	26.1853	22.68445	25.09775	27.4646	26.1477	22.4452	20.86245	23.0972	17.89675	21.1503	1.6622695949877042	0.001430583853125866	sig
D-Erythrose-4-phosphate	Phosphate sugars	27.0227	27.4869	31.3258	28.2922	33.15875	137.401	185.4285	138.6215	187.4955	185.3425	203.65599999999998	185.863	210.8955	210.437	160.7225	264.0755	231.8845	210.52700000000002	220.7645	242.9355	1.2897769264020065	1.453524317205811e-10	sig
Trehalose-6-phosphate	Phosphate sugars	0.0	0.0	0.0	0.0	0.0	0.0	0.0	0.0	0.0	0.0	0.0	0.0	0.0	0.5883649999999999	0.1897905	0.0	0.0	0.0	0.0	0.0	0.7734541994249431	0.17787144558978574	insig
D(+)-Glucose	Phosphate sugars	15.5262	20.3791	9.2482	12.0774	12.59025	15.58155	41.60555	16.20065	22.7107	23.62785	38.68205	17.9325	44.63625	39.3365	10.8452	94.0975	66.205	58.726000000000006	72.807	98.1915	0.027276711254034414	2.940493831017511e-6	insig
6-Phosphogluconic-acid	Phosphate sugars	0.0	0.0	2.009115	0.36132	0.073268	25.0534	56.8715	26.31035	23.89665	83.495	153.9745	41.5876	66.6495	376.35400000000004	67.994	165.15099999999998	241.15599999999998	51.957	60.428000000000004	117.97	0.7715258424533956	0.03961064774176131	insig
D-Fructose-6-phosphate	Phosphate sugars	18.9069	18.38785	18.745	16.7583	16.90485	53.707	73.2445	54.1045	404.2115	106.46600000000001	96.307	66.1045	86.0805	85.3875	59.341	118.39299999999999	82.1915	69.655	97.0875	104.212	0.7071850533232772	0.13483673912626026	insig
D-Glucose-6-phosphate	Phosphate sugars	119.66799999999999	79.8895	79.507	65.6005	91.389	153.5935	207.532	180.6515	376.3155	231.42	154.8385	105.94	136.9285	144.39	108.4845	170.345	120.3135	114.956	141.5085	151.007	0.8164866763560595	0.0017231195324732217	insig
D-Ribulose-5-phosphate	Phosphate sugars	18.34775	19.04365	19.1502	18.8455	21.24985	286.6295	417.7475	241.1305	374.8135	401.209	505.735	369.00199999999995	480.01800000000003	413.972	332.3855	604.27	521.945	475.3475	431.764	537.785	1.2739024635298466	6.494682482927847e-9	sig
Fructose-1,6-bisphosphate	Phosphate sugars	12.9874	10.25625	13.66265	5.4474	12.6822	12.3387	21.15535	23.3781	7.0022	24.3802	11.38535	4.9530650000000005	6.4777	48.0085	9.73615	5.7005	18.75315	6.8746	4.8501199999999995	5.8605	0.49743686583027324	0.47541133066543195	insig
D-Glucose-1-phosphate	Phosphate sugars	19.08275	16.87835	17.7252	17.2228	18.4044	49.89385	74.8835	57.309	388.0185	102.3445	93.2955	64.911	81.6955	81.4175	57.118	113.34100000000001	77.598	70.99600000000001	95.045	96.6755	0.7138355161989344	0.12630362082601287	insig
BPG	Phosphoric acids	0.0	0.0	0.0	0.0	0.0	0.0	0.0	0.0	0.0	0.0	0.0	0.0	0.0	1.8677549999999998	0.0	0.0	0.0	0.0	0.0	0.0	0.5687580189956208	0.41823758399590033	insig
Glycerol-3-phosphate	Phosphoric acids	4.497005000000001	3.48924	4.19466	3.27189	4.021965	4.634025	4.896475	4.62656	4.23821	5.68275	6.91765	6.4857	6.9722	7.4118	5.58535	10.2287	7.24865	9.2319	7.66355	9.132	0.5682551093020912	2.448916949464188e-7	insig
Phosphoenolpyruvic-acid	Phosphoric acids	0.297126	0.1988115	0.224981	0.10624949999999998	0.1771345	0.339521	0.46750349999999996	0.3577875	0.5111899999999999	0.62875	3.226225	0.69096	0.99934	4.291215	0.681505	3.3472	8.1879	4.08179	3.6395449999999996	5.10885	0.06982690584571336	1.0846214700452816e-4	insig
3-phosphoglycerate	Phosphoric acids	1.87277	1.18882	1.57761	0.749145	1.274335	5.41355	6.5899	4.56993	6.26725	7.575	21.7365	7.3086	10.2531	34.2026	7.0518	24.4899	56.528	21.99345	17.91165	25.2487	0.30525247903618535	0.0017515153290029717	insig
Dihydroxyacetone-phosphate	Phosphoric acids	7.8893	8.18745	6.50405	6.15715	7.7053	16.523	22.5639	17.29215	16.6067	25.7971	19.8774	13.88365	17.8647	22.22415	14.58945	22.52365	17.92985	23.80715	18.85955	27.13325	1.1357283920947003	1.643064853798591e-5	sig
Glyceraldehyde-3-phosphate	Phosphoric acids	3.26675	3.904	3.7075	3.6499949999999997	4.344925	15.2396	19.4076	13.2305	12.99365	20.6513	13.97345	9.74585	11.84655	18.0856	9.62585	16.59215	14.39435	17.96605	15.56095	21.9599	1.0738923526913062	5.442439189605236e-6	sig
2-Phospho-D-glycerate	Phosphoric acids	2.476545	1.7672700000000001	1.9580650000000002	0.95336	1.679485	5.9975	7.8479	5.64485	7.44885	8.0571	25.39205	9.14275	11.6176	40.07655	8.10555	28.5526	66.4145	25.2199	21.92455	29.5945	0.28942830298669714	0.0017281771471727512	insig
