# Supplementary material for: Combined Transcriptomics and Metabolomics Identify Regulatory Mechanisms of Porcine Vertebral Chondrocyte Development In Vitro
Source: Int J Mol Sci. 2024 Jan 18;25(2):1189. doi: 10.3390/ijms25021189 (PMC10816887; doi:10.3390/ijms25021189)
Supplement: Supplementary file 1 [file ijms-25-01189-s001.zip › Table S9_revised.xlsx]

## Sheet: Sheet1
Table S9: Primer sequences of gene selected for qRT-PCR.
Primer name	Sequence (5'-3')	Tm	Product length
MATN2-F	CATCTCCAAAGCGAGACACG	60℃	269 bp
MATN2-R	CCACCTCCGACTTCCTCTTG
CCDC80-F	GCCACGAGGAAAATCTCCGT	60℃	142 bp
CCDC80-R	CGCTGATGAGATGCTGGTCT
COL14A1-F	CAAGCCAGCCCAAGGTCAAT	60℃	83 bp
COL14A1-R	CTCGGTCCACAACCTTGACT
NFATC2-F	GGTGCCTGCCATTCCTATCT	60℃	115 bp
NFATC2-R	CTTGGGCTGCACTTCAATCC
PAPSS2-F	GGCCTCAACAAAAACCTCGG	60℃	156 bp
PAPSS2-R	GATTTTGCGGGCGTTCTCAC
ITGBL1-F	GACACCTGTGAGTGTGACGA	60℃	124 bp
ITGBL1-R	TCCCATACCAGCCCACTTTG
RN18S-F	GCCCTCGGTCGAGTTGTC	60℃	113 bp
RN18S-R	CTTGCAGGGCGGTGACAG
SP7-F	CAGACCTCCAGAGAGGCGAG	60℃	250 bp
SP7-R	TGCCCACAGAGTATGGCTTC
COL2A1-F	GGAATTTGGTGTGGACATAGGG	60℃	144 bp
COL2A1-R	GGTCAGGTCAGCCATTCAGT
ACAN-F	CGTGTCAACAGTGCCTACCA	60℃	196 bp
ACAN-R	TGGCTCTGTAATGGAACACGA
SOX9-F	GGAGAAAGTCGGTGAAGAACG	60℃	173 bp
SOX9-R	TGGTGGACCCTGGGATTGC
